# Supplementary material for: ADNP dysregulates methylation and mitochondrial gene expression in the cerebellum of a Helsmoortel–Van der Aa syndrome autopsy case
Source: Acta Neuropathol Commun. 2024 Apr 18;12:62. doi: 10.1186/s40478-024-01743-w (PMC11027339; doi:10.1186/s40478-024-01743-w)
Supplement: Supplementary file 2 — Additional file 2: Human Infinium EPIC BeadChip Array data of the ADNP cerebellum as compared to an age-matched control subject. CpG probes with an absolute β-value > 0.1 (10% methylation differences) are represented. [file 40478_2024_1743_MOESM2_ESM.xlsx]

## Sheet: brain_patient_bval_0.1_deltabet
CpG probe	control_cerebellum	patient_cerebellum	CHR	MAPINFO	UCSC_RefGene_Name	delta_beta
cg16314283	0.582369972442181	0.482369759515131	21	33818921	EVA1C	-0.10000021292705
cg01860745	0.298453231340345	0.198452707761418	9	130469227	C9orf117	-0.100000523578927
cg22243887	0.0590115382942622	0.159012671207793	13	75942446	TBC1D4	0.100001132913531
cg06247621	0.747230046948357	0.647228497660158	17	15160395	PMP22	-0.100001549288199
cg13484848	0.53259124478219	0.632592856737635	17	79131053	AATK	0.100001611955445
cg10517650	0.775151716290537	0.675149700598802	3	113235015	CCDC52	-0.100002015691735
cg00577527	0.701508456498553	0.801510627085895	3	126237462	UROC1	0.100002170587342
cg05545672	0.123981542730837	0.223983770681	5	170739541		0.100002227950163
cg01088579	0.857306374276761	0.757303854712512	2	85660497	SH2D6	-0.100002519564249
cg06114358	0.285895017201199	0.185891270331185	20	48470383	SLC9A8	-0.100003746870014
cg19998408	0.84652182199352	0.746516133063928	8	59507568	NSMAF	-0.100005688929592
cg07415729	0.363007345146146	0.263001389411902	15	78280313		-0.100005955734244
cg12224375	0.285162684797549	0.385169491525424	12	94656250	PLXNC1	0.100006806727875
cg19962990	0.473833933430448	0.373824705500919	18	904523	ADCYAP1	-0.100009227929529
cg05696596	0.575004396506243	0.675014008849729	6	42121787	GUCA1A	0.100009612343486
cg21178202	0.854078274316983	0.95408807593596	15	85983728	AKAP13	0.100009801618977
cg25908391	0.225612958977922	0.125603065355996	16	87028529		-0.100009893621926
cg05371005	0.0285639277457327	0.128575188021995	6	7389895	CAGE1	0.100011260276262
cg00601916	0.522928060580564	0.422916712101716	1	16069388	TMEM82	-0.100011348478848
cg17233601	0.379153335391694	0.27914082794036	11	18814418	PTPN5	-0.100012507451334
cg24204940	0.462393918295919	0.362380881745568	17	36904473	PCGF2	-0.100013036550351
cg09183102	0.0589327545406185	0.15894584139265	16	56691574	MT1F	0.100013086852032
cg02813207	0.117636767613149	0.217650130548303	1	151882521	THEM4	0.100013362935154
cg12916487	0.366891873848372	0.266878400050313	12	113873230	SDSL	-0.100013473798059
cg26360695	0.288523481739555	0.188508802559106	6	39197537	KCNK5	-0.100014679180449
cg06980288	0.812737441958632	0.712721597698066	5	175965649	RNF44	-0.100015844260566
cg08242158	0.758931233971492	0.858947182476594	3	151559625	AADACL2-AS1	0.100015948505102
cg04306220	0.611087662635568	0.711104349314417	1	33519235		0.100016686678849
cg14474791	0.560104514027668	0.660121433165815	9	124499870	DAB2IP	0.100016919138147
cg08425760	0.394370326290042	0.294352169696597	1	11795897	AGTRAP	-0.100018156593445
cg23448390	0.228778809445256	0.128760093694138	7	34889338	NPSR1	-0.100018715751118
cg04177091	0.682546274883664	0.582527290801928	16	1030166		-0.100018984081736
cg12832011	0.527145703672726	0.427126550663612	8	6140655		-0.100019153009114
cg07250080	0.130336279619871	0.230356493813038	6	32822278	PSMB9	0.100020214193167
cg15552493	0.182875916388104	0.082854952996199	2	102387391	MAP4K4	-0.100020963391905
cg04932082	0.375658152386754	0.275636665284114	6	91113506		-0.10002148710264
cg19747953	0.804071997639422	0.904097967614621	7	137858693		0.100025969975199
cg24865549	0.801953172388694	0.901979609564303	6	74354232	SLC17A5	0.100026437175609
cg13744613	0.376493242520415	0.476520089147874	8	119061204	EXT1	0.100026846627459
cg26172342	0.55848710654069	0.458460085663215	8	41654331	ANK1	-0.100027020877475
cg06159404	0.622870706690109	0.522842994543268	10	43846376		-0.100027712146841
cg06161317	0.667706008170973	0.767734001897563	16	88598525	ZFPM1	0.10002799372659
cg19865826	0.817087972980105	0.917116094237865	1	160992119	F11R	0.10002812125776
cg10508535	0.425919615765305	0.325890987233888	2	54320114		-0.100028628531417
cg12128740	0.114333576797527	0.214362692270011	1	62207888	INADL	0.100029115472484
cg11077643	0.800693594451244	0.900722746436459	4	79669786		0.100029151985215
cg11906250	0.881716011588009	0.78168648734935	12	113456057		-0.100029524238659
cg12424965	0.846635897027812	0.946666478309342	6	520807	EXOC2	0.10003058128153
cg00971737	0.299187572459456	0.199155538098979	1	111098456		-0.100032034360477
cg16642709	0.215438331603284	0.315470453969059	13	28503812		0.100032122365775
cg21243351	0.772871917263326	0.872906045156591	12	66148476		0.100034127893265
cg22624944	0.578589960518895	0.478554985662938	5	178058156		-0.100034974855957
cg15544281	0.659943192032503	0.559908109075721	4	86624367	ARHGAP24	-0.100035082956782
cg14182448	0.865760817191867	0.965797275813174	15	84539612	ADAMTSL3	0.100036458621307
cg22199041	0.278509509397302	0.178471937848578	19	3275394	BRUNOL5	-0.100037571548724
cg21535839	0.72358907583182	0.823627926450578	5	87735527	LOC102546226	0.100038850618758
cg03885639	0.434849042636994	0.334810048025053	11	124481310	PANX3	-0.100038994611941
cg02095865	0.236560455018042	0.136520104489637	8	110594125	SYBU	-0.100040350528405
cg03612345	0.709834426047339	0.80987509051412	3	122087090	CCDC58	0.100040664466781
cg04962506	0.621617878719684	0.721658611040448	17	55712628	MSI2	0.100040732320764
cg03091367	0.298263789208283	0.198222504364387	16	2180578	PKD1	-0.100041284843896
cg03196689	0.173592797311538	0.27363536609642	11	77531391	C11orf67	0.100042568784882
cg13799986	0.619445583272888	0.519402596920105	9	139686745	TMEM141	-0.100042986352783
cg18468981	0.403115520413745	0.303071582945838	5	38115623		-0.100043937467907
cg08256070	0.850005542008424	0.74996066914888	18	22815595	ZNF521	-0.100044872859544
cg22433726	0.750233067994386	0.850278260869565	17	73870495	TRIM47	0.100045192875179
cg22270609	0.3882554009667	0.288209736936079	16	3630983		-0.100045664030621
cg25486392	0.802077502021522	0.902124319285679	2	169287859		0.100046817264157
cg23996706	0.289426858431653	0.189378182600588	18	45524064		-0.100048675831065
cg22272165	0.725470680932239	0.625420980416615	19	43187625		-0.100049700515624
cg00582644	0.74965583809358	0.649605979364693	1	26331449		-0.100049858728887
cg13393009	0.654183675779275	0.55413145475498	1	154546174	CHRNB2	-0.100052221024295
cg19282250	0.633481628970538	0.533427770763403	9	79328522	PRUNE2	-0.100053858207135
cg16620233	0.582817544548098	0.482763391291029	3	53781107	CACNA1D	-0.100054153257069
cg03776082	0.570086126591381	0.470031599624221	2	136884116		-0.10005452696716
cg26745882	0.291120381406436	0.191065443965676	18	13372298	LDLRAD4	-0.10005493744076
cg07618900	0.117715412514525	0.217770549970432	12	70093350	BEST3	0.100055137455907
cg18729728	0.82884846328337	0.728792678634284	14	25327497	STXBP6	-0.100055784649086
cg05182393	0.816602852227956	0.916658679191029	8	37821931	ADRB3	0.100055826963073
cg03301460	0.667095012448799	0.567037912666989	20	45618719	EYA2	-0.10005709978181
cg25299176	0.377556172271757	0.477613484912563	17	1303341	YWHAE	0.100057312640806
cg02183531	0.805930478840483	0.905987889661359	2	62113199	CCT4	0.100057410820876
cg09876858	0.53927824053178	0.4392204678846	16	85855734		-0.10005777264718
cg19975261	0.464268336870438	0.364209886239834	9	100652608		-0.100058450630604
cg14150803	0.727975111961984	0.627915460472122	1	8035305	PARK7	-0.100059651489862
cg11280661	0.174504000247087	0.27456393524909	3	61549475	PTPRG	0.100059935002003
cg03098614	0.239876913889488	0.139816186796053	12	131865659		-0.100060727093435
cg19948169	0.414425725379144	0.314364121971591	20	60141183	CDH4	-0.100061603407553
cg10732977	0.779933622670411	0.879995419672507	4	169086253	ANXA10	0.100061797002096
cg05695090	0.498814551381789	0.398752220799075	2	206428563	PARD3B	-0.100062330582714
cg22247136	0.727112322158444	0.827174843998532	6	1523823		0.100062521840088
cg03330920	0.600918866636322	0.700982074284687	16	1610308	IFT140	0.100063207648365
cg19073688	0.266177929468561	0.166113459860297	3	157154506	PTX3	-0.100064469608264
cg19713109	0.264610152135752	0.164544862414035	6	31669485	BAT5	-0.100065289721717
cg09846464	0.779935943795847	0.880001699090986	9	14465297		0.100065755295139
cg17460445	0.576709874888923	0.47664397543539	3	46759588	PRSS50	-0.100065899453533
cg03264414	0.815735487792524	0.715668759687886	9	138453697	PAEP	-0.100066728104638
cg16515457	0.784478974629093	0.684410771097773	15	57341718	TCF12	-0.10006820353132
cg24919394	0.551768906199286	0.451699549749754	5	54255690		-0.100069356449532
cg14746207	0.19745595952024	0.0973864943388449	6	26422247	BTN2A3P	-0.100069465181395
cg15307830	0.350928211945684	0.250857891290111	6	3051960		-0.100070320655573
cg11601048	0.530415862613809	0.430344567065109	10	43814604		-0.1000712955487
cg17775332	0.271592205908337	0.171520603748191	19	40324887	DYRK1B	-0.100071602160146
cg01505878	0.762882892135466	0.66281060024789	11	61690927		-0.100072291887576
cg02149537	0.505982016794234	0.405909175755313	5	164259834		-0.100072841038921
cg24732049	0.830900690952206	0.730827770928107	13	20994266	CRYL1	-0.100072920024099
cg16506910	0.638704501929237	0.538631210694244	6	72114693	MIR30A	-0.100073291234993
cg21241560	0.701475548933176	0.601402133505738	15	60942667	RORA	-0.100073415427438
cg16617518	0.19377251146038	0.293846816810687	6	1612301	FOXC1	0.100074305350307
cg14069601	0.698951706836305	0.799026171637249	5	171621251	EFCAB9	0.100074464800944
cg22510943	0.193611977464785	0.293687372011403	19	2456368	LMNB2	0.100075394546618
ch.3.13151741F	0.401125856972137	0.301049491236482	3	13176741		-0.100076365735655
cg04557709	0.90759430840503	0.80751747502037	19	6683391	C3	-0.10007683338466
cg26981978	0.501393441186265	0.401315886964124	16	24494118		-0.100077554222141
cg13985726	0.298545607398066	0.198467050659894	5	128301185	SLC27A6	-0.100078556738172
cg17912203	0.81119077744974	0.711111689257747	7	22701589	LOC401312	-0.100079088191993
cg08454687	0.745464930450756	0.645384629778634	7	157091435		-0.100080300672122
cg14007638	0.694634282027607	0.794714920399852	6	28479726	GPX6	0.100080638372245
cg26593228	0.819487619251795	0.91956849369398	10	88610737	BMPR1A	0.100080874442185
cg23782490	0.380702909831158	0.480784045193872	19	7787030		0.100081135362714
cg06077880	0.256830203770018	0.156747898394586	16	53193849	CHD9	-0.100082305375432
cg24786257	0.657913458319384	0.557830576678403	2	235819996		-0.100082881640981
cg09024888	0.40412380000215	0.304040248698289	12	97469571		-0.100083551303861
cg17164520	0.627823801443923	0.52774012346281	19	49540241	CGB1	-0.100083677981113
cg26013992	0.735074163333251	0.634990452809602	1	61520099		-0.100083710523649
cg25597138	0.2634624704239	0.163378747355116	6	28511790		-0.100083723068784
cg18555289	0.308195819581958	0.208111218629579	8	145729135	GPT	-0.100084600952379
cg09730500	0.226166176555383	0.126080166579906	16	57662690	GPR56	-0.100086009975477
cg19429317	0.853947470968748	0.753860846947899	8	98973703	MATN2	-0.100086624020849
cg12870052	0.793604512212609	0.893694585714929	15	91305264	BLM	0.10009007350232
cg14209800	0.510426052258978	0.610516240043454	2	26223522		0.100090187784476
cg04762129	0.285661572913618	0.185570966504029	6	34105785		-0.100090606409589
cg11125795	0.379228869079583	0.27913749469397	15	33361160	FMN1	-0.100091374385613
cg19875202	0.552794505080918	0.452702943800179	6	111579894	KIAA1919	-0.100091561280739
cg03996020	0.660380373981141	0.560288130284999	7	157180124	DNAJB6	-0.100092243696142
cg22333846	0.0592837620673071	0.159377744625047	19	17580131	SLC27A1	0.10009398255774
cg25257256	0.808559071249715	0.908653539794813	2	208989652	CRYGD	0.100094468545098
cg01003599	0.461921751968504	0.562016273070054	1	213123436	VASH2	0.10009452110155
cg25402433	0.379060181368508	0.278965282505106	11	103570047		-0.100094898863402
cg17082366	0.560780390195098	0.660876029797758	4	110524473	CCDC109B	0.10009563960266
cg01878807	0.523637331676908	0.423540436289145	14	24422368	DHRS4	-0.100096895387763
cg00897087	0.771341248383684	0.671243994998574	15	78342826	TBC1D2B	-0.10009725338511
cg22695379	0.67066671217714	0.570566997203153	5	137593551	GFRA3	-0.100099714973987
cg19332649	0.601586787341545	0.501486920143148	9	126111802		-0.100099867198397
cg15388957	0.776227418514762	0.876327310548339	8	3579473	CSMD1	0.100099892033577
cg26935681	0.277150545091403	0.177049180327869	14	59275736		-0.100101364763534
cg14476358	0.438605940594059	0.338503163389404	9	127237646	GPR144	-0.100102777204655
cg19284390	0.738014077648413	0.838118689977838	7	20488899		0.100104612329425
cg18384910	0.277957002487256	0.1778521027082	2	241514768	RNPEPL1	-0.100104899779056
cg08532998	0.52815594059406	0.428047662694775	19	1425626	DAZAP1	-0.100108277899285
cg06895137	0.394268734481215	0.294160019208708	7	2321817	SNX8	-0.100108715272507
cg14766820	0.852657004830918	0.752547220401597	11	4901861	OR51T1	-0.100109784429321
cg07602073	0.135043744297139	0.235153791493249	1	228595680	TRIM17	0.10011004719611
cg05952462	0.699180110203811	0.799290183991781	9	138838767	UBAC1	0.10011007378797
cg27509867	0.439725934212118	0.339615145872129	8	129165585		-0.100110788339989
cg13725958	0.222911459672305	0.323022277183763	17	48712219	ABCC3	0.100110817511458
cg25616010	0.373583766155333	0.273472750316857	18	69753994		-0.100111015838476
cg24388383	0.553079738978195	0.452968408200641	18	59997105	TNFRSF11A	-0.100111330777554
cg22146493	0.858376336470033	0.958487739493811	3	126675248	CHCHD6	0.100111403023778
cg08323784	0.242027684603392	0.141915799487233	4	129758833	JADE1	-0.100111885116159
cg23468777	0.415754357145268	0.315641368843734	8	141739444	PTK2	-0.100112988301534
cg27607843	0.772069719850399	0.87218310816321	16	68125182	NFATC3	0.100113388312811
cg07087686	0.320984585928043	0.220871023782424	1	47691845	TAL1	-0.100113562145619
cg21439763	0.454492424358719	0.354378740354456	1	173176366	TNFSF4	-0.100113684004263
cg05114849	0.576360565237095	0.476245774837733	1	210837267	HHAT	-0.100114790399362
cg20673132	0.660896804508243	0.560781998294299	19	1368815	MUM1	-0.100114806213944
cg21512950	0.795102510374296	0.694987460061154	12	121057469		-0.100115050313142
cg05578227	0.42479890979193	0.324683210559115	10	50571169		-0.100115699232815
cg15330067	0.726278321669448	0.626162561298687	8	61624097	CHD7	-0.100115760370761
cg06178322	0.312180282838468	0.212064516129032	1	16010345	PLEKHM2	-0.100115766709436
cg08299672	0.850558503729543	0.95067459741767	6	119356600	FAM184A	0.100116093688127
cg02052726	0.386556189055257	0.286437685311657	11	126180465	DCPS	-0.1001185037436
cg02585938	0.496578815798871	0.396460310571898	14	59800395	DAAM1	-0.100118505226973
cg03094555	0.303930844658524	0.203810916773315	13	39959698	LHFP	-0.100119927885209
cg19387359	0.801414558161074	0.901534789943628	21	38061988		0.100120231782554
cg10085977	0.271026799602056	0.170906470653598	1	27154499	ZDHHC18	-0.100120328948458
cg19738127	0.625754614549403	0.525633941180082	18	39348106		-0.100120673369321
cg08307350	0.742781612571597	0.842902668251053	11	74445385		0.100121055679456
cg11866589	0.361238746311031	0.261114414634999	1	5804995		-0.100124331676032
cg05800547	0.485805100050567	0.385680267990475	19	6319392	ACER1	-0.100124832060092
cg06824013	0.623650718286365	0.723776079322454	15	53097247		0.100125361036089
cg19600546	0.523748850862055	0.423622804907385	22	32325345		-0.10012604595467
cg02898019	0.653185917951702	0.753312677170545	4	128800215		0.100126759218843
cg03247293	0.442605268015825	0.342478375771454	19	4687469	DPP9	-0.100126892244371
cg05387310	0.30662676223959	0.206499212467877	19	341276	MIER2	-0.100127549771713
cg01934566	0.836956521739131	0.736828922100693	1	211310251		-0.100127599638438
cg04333575	0.333644148134334	0.433771935284427	11	6340890	PRKCDBP	0.100127787150093
cg11521325	0.623749570559586	0.523621534192391	19	48808268	CCDC114	-0.100128036367195
cg14394740	0.865099410659931	0.965228131901037	3	99595952	FILIP1L	0.100128721241106
cg26323922	0.317974144644619	0.217845039691751	16	4838377	2012-09-01	-0.100129104952868
cg13813391	0.80376367237964	0.703634457947367	16	66613407	CMTM2	-0.100129214432273
cg21705505	0.515659616909607	0.415529172750936	21	45558301	C21orf33	-0.100130444158671
cg16085626	0.412268936065245	0.312137516595626	19	47999880	NAPA-AS1	-0.100131419469619
cg16888857	0.551415263346471	0.45128305582762	20	55449685		-0.100132207518851
cg04194342	0.769160583941606	0.869295074559422	9	37333610	ZCCHC7	0.100134490617816
cg06340447	0.726981634586808	0.827117120797418	18	20714399	CABLES1	0.10013548621061
cg12697352	0.782227004984141	0.882362812552442	2	151532535		0.100135807568301
cg21397444	0.261178734261932	0.161042398330534	1	40461886		-0.100136335931398
cg16830274	0.416990089114683	0.316853349759284	8	127829566		-0.100136739355399
cg20183705	0.510496231473519	0.410357372137813	6	16439567	ATXN1	-0.100138859335706
cg04063339	0.636536646500905	0.536397164136351	8	56545297		-0.100139482364554
cg16618745	0.672073164569754	0.571932706641112	12	57499817	STAT6	-0.100140457928642
cg15412446	0.557807483329217	0.657950933246393	2	106886593		0.100143449917176
cg19205847	0.680460764028288	0.58031529612271	2	239800268	TWIST2	-0.100145467905578
cg15192146	0.636629692524479	0.536484221887693	5	29524889		-0.100145470636786
cg22593405	0.446340457602776	0.346193903405823	17	46622817	HOXB-AS1	-0.100146554196953
cg04103052	0.882114880239001	0.781965243178289	2	1203162	SNTG2	-0.100149637060712
cg14976225	0.61996718965427	0.72011724217425	17	836968	NXN	0.10015005251998
cg14333588	0.869200479369971	0.769050198627664	4	74882004		-0.100150280742307
cg17228723	0.655306030093902	0.755456694008063	4	128928937	C4orf29	0.100150663914161
cg22985451	0.602695078996215	0.502544091204713	11	112482747		-0.100150987791502
cg01482969	0.340507644352086	0.240356531372747	11	44468028		-0.100151112979339
cg20035459	0.678974067471083	0.57882225823879	16	3068707	CLDN6	-0.100151809232293
cg01296347	0.720765905564177	0.620613302139037	2	48276031		-0.10015260342514
cg17810177	0.75027105168052	0.650118284362464	2	29245048	FAM179A	-0.100152767318056
cg17823446	0.860110781834262	0.759957802727752	8	10562416		-0.10015297910651
cg04407135	0.248944211496155	0.148791097459978	17	4387100	SPNS3	-0.100153114036177
cg20138458	0.323972405226149	0.223817403708987	18	74110979	ZNF516	-0.100155001517162
cg26275647	0.615660481242839	0.715815575780697	7	114648973	MDFIC	0.100155094537858
cg26230711	0.556301103377002	0.456145874740732	4	1091547	RNF212	-0.10015522863627
cg11936410	0.77977366624753	0.679618148513456	15	63345124	TPM1	-0.100155517734074
cg11444938	0.387233708041821	0.287078176497467	8	61600469	CHD7	-0.100155531544354
cg13379408	0.330877459462422	0.431033959116633	18	11909052	MPPE1	0.100156499654211
cg02358653	0.555639039184874	0.455482339872251	2	136632610	MCM6	-0.100156699312623
cg08638514	0.329855122456019	0.229698259671967	17	75672569		-0.100156862784052
cg13069443	0.833738712292768	0.933896339048266	8	143397460	TSNARE1	0.100157626755498
cg14984434	0.801301442138586	0.701143403088113	10	74115288	DNAJB12	-0.100158039050473
cg01642901	0.763554511646115	0.863713557882819	4	170190012	SH3RF1	0.100159046236704
cg21721718	0.808516908568481	0.708357816874633	6	106317844		-0.100159091693848
cg11853989	0.752457181782795	0.65229773197566	1	10908451		-0.100159449807135
cg18294348	0.536106204164659	0.435944192358255	2	234953463		-0.100162011806404
cg25077243	0.794601325861627	0.894763729246488	5	41809304	OXCT1	0.100162403384861
cg25204948	0.162563567170714	0.0624010723401828	5	71015403	CARTPT	-0.100162494830531
cg04716958	0.745335967688354	0.645172819596391	16	20807429	ACSM3	-0.100163148091963
cg08063911	0.590676536999457	0.490512153328679	5	133451474	TCF7	-0.100164383670778
cg19272961	0.564077921117806	0.463913503873377	7	150263367	GIMAP4	-0.100164417244429
cg19866026	0.804886861478705	0.905051520482533	14	63945305	PPP2R5E	0.100164659003828
cg25276599	0.75936463606214	0.659199821687284	20	67095	DEFB125	-0.100164814374856
cg14962296	0.573278820615357	0.473113775590345	19	15939531	UCA1	-0.100165045025012
cg07421429	0.626457839939229	0.726624887342542	1	225707049	ENAH	0.100167047403313
cg12705762	0.739634521440203	0.839801593890088	6	137810767		0.100167072449885
cg10426502	0.265321398222062	0.165153982692871	17	72196042		-0.100167415529191
cg02462818	0.651635204916284	0.551467571190196	2	110367141	2010-09-01	-0.100167633726088
cg12537302	0.901315025786445	0.801145683713103	10	327533	DIP2C	-0.100169342073342
cg07569293	0.603726708074534	0.703896495794199	11	74551157	RNF169	0.100169787719665
cg06200449	0.761857405140759	0.862027272116612	7	45932989	IGFBP1	0.100169866975853
cg01656976	0.897172135956506	0.797002050484339	12	46782837		-0.100170085472167
cg09448103	0.413814814062595	0.31364407738432	9	92857935		-0.100170736678275
cg27592266	0.789679483381717	0.889852558542932	6	166088807		0.100173075161215
cg03054598	0.6168570502979	0.516683751385954	16	84687549	KLHL36	-0.100173298911946
cg27022372	0.588583553109975	0.48840945693415	2	130986904		-0.100174096175825
cg11142631	0.220552308709795	0.120375325961944	9	134042847	NUP214	-0.100176982747851
cg04080920	0.49216059602649	0.391982906952559	22	36710355	MYH9	-0.100177689073931
cg22498467	0.627769270035733	0.727948284195263	20	46359665	SULF2	0.10017901415953
cg08733824	0.240927724007532	0.140748120641246	4	25161471	SEPSECS	-0.100179603366286
cg25808928	0.537825232239911	0.437645080382617	19	54617570	TFPT	-0.100180151857294
cg26864411	0.591565737633153	0.491385200642647	1	159220781		-0.100180536990506
cg21403313	0.499267360929405	0.399086313218962	8	30516446	GTF2E2	-0.100181047710443
cg04460332	0.795769581274881	0.695587735400095	2	218225762	DIRC3	-0.100181845874786
cg15112427	0.449083829369896	0.549267327548897	5	158106590		0.100183498179001
cg08657911	0.734318984691875	0.834503970986549	8	101288539	RNF19A	0.100184986294674
cg13943460	0.499624558656719	0.399437457050165	6	163841335	QKI	-0.100187101606554
cg19585156	0.0855474374102071	0.185735409530448	1	18436490	IGSF21	0.100187972120241
cg07004676	0.616945354249268	0.516757231640256	1	232613669	SIPA1L2	-0.100188122609012
cg13716848	0.924944135302107	0.824755959891095	4	23287360	MIR548AJ2	-0.100188175411012
cg25535805	0.437316624397036	0.537505079236083	14	22507813		0.100188454839047
cg17447555	0.503770160000269	0.403581040259241	17	72004699		-0.100189119741028
cg18810922	0.235169156365116	0.335358421573855	11	14994821	CALCA	0.100189265208739
cg07718209	0.366135922996414	0.265946544046291	11	9636031		-0.100189378950123
cg06416034	0.512205735172534	0.412016155184104	10	92395206		-0.10018957998843
cg05702052	0.62533356741573	0.725523586261804	10	124714365	C10orf88	0.100190018846074
cg23371436	0.711546217871155	0.611355765530805	11	20111534	NAV2	-0.10019045234035
cg15017892	0.292877521231423	0.192686997420725	14	94271197		-0.100190523810698
cg00579868	0.780036017494212	0.679844700787696	7	5271516	WIPI2	-0.100191316706516
cg27390009	0.618086619211995	0.517894789209553	17	18150501	FLII	-0.100191830002442
cg18545771	0.813141937878975	0.712949632615627	11	63827879	MACROD1	-0.100192305263348
cg25799458	0.103929199344146	0.204122457612182	3	9719960	MTMR14	0.100193258268036
cg17970078	0.36623585401181	0.266042119603251	21	46086578	C21orf29	-0.100193734408559
cg14078687	0.856289129197496	0.756093741844564	9	135943307	CEL	-0.100195387352932
cg22829671	0.237478057056933	0.137281516904379	4	74904714	CXCL3	-0.100196540152554
cg01048349	0.674342413179818	0.574145245819815	14	21540914	FLJ10357	-0.100197167360003
cg08918658	0.328598592888382	0.228399914242836	6	158447883	SYNJ2	-0.100198678645546
cg20359888	0.166913063118558	0.0667142649692628	15	85362883	ALPK3	-0.100198798149295
cg03959541	0.666009260847196	0.56581031898951	9	131007914	MIR199B	-0.100198941857686
cg05867362	0.533837964883174	0.433638407701808	14	34036184	NPAS3	-0.100199557181366
cg06016811	0.321670805072742	0.22147086572491	15	48732523	FBN1	-0.100199939347832
cg25845867	0.383112515446824	0.282912412681354	6	169575647		-0.10020010276547
cg27391655	0.501210150723493	0.401008883782193	4	7293316	SORCS2	-0.1002012669413
cg06291621	0.689170433111499	0.789372396955335	7	131173394	MKLN1	0.100201963843836
cg03839782	0.503514717881127	0.403312604640038	6	24903167	FAM65B	-0.100202113241089
cg13697804	0.70050916496945	0.800711908284024	1	171153187	FMO2	0.100202743314574
cg17181966	0.682192846034215	0.782396339955486	2	242952828		0.100203493921271
cg08903631	0.207857635762278	0.308062161930111	17	41924466	CD300LG	0.100204526167833
cg02026611	0.37185892545101	0.271653630297406	16	2826048	TCEB2	-0.100205295153604
cg11435162	0.651723779734768	0.551517506800888	13	101187245	GGACT	-0.10020627293388
cg20613259	0.72440223277514	0.824608676481395	10	104868306	NT5C2	0.100206443706255
cg22872766	0.839191656717466	0.73898339649576	17	32684689	CCL13	-0.100208260221706
cg08060987	0.842565106633824	0.742356723201419	3	42744889	HHATL	-0.100208383432405
cg13849276	0.712741102961152	0.812950566426365	17	41328544	NBR1	0.100209463465213
cg05228964	0.817716995395506	0.91792693917359	6	170597377	DLL1	0.100209943778084
cg02993324	0.669277845777234	0.769488021852276	3	17506627	TBC1D5	0.100210176075042
cg00861010	0.304730775847239	0.204519703860063	1	41966113		-0.100211071987176
cg24765309	0.73738680465718	0.837598843635745	2	182005783	LOC101927156	0.100212038978565
cg12964860	0.187383191887006	0.0871710369045262	5	137514295	BRD8	-0.10021215498248
cg03746860	0.4409049084621	0.541117194930722	5	142759375	NR3C1	0.100212286468622
cg12855313	0.698586118251928	0.798801557974633	17	80524455	FOXK2	0.100215439722705
cg26388302	0.23355688904577	0.133340529083916	5	151550135	CTB-12O2.1	-0.100216359961854
cg03241816	0.217676925132499	0.117459845961257	6	6731222		-0.100217079171242
cg02807964	0.381820553797984	0.281602661276739	11	10814144		-0.100217892521245
cg21745283	0.320773513038383	0.420991754039028	5	140602519	PCDHB14	0.100218241000645
cg01978215	0.682044166955718	0.581825841304456	2	145078303	GTDC1	-0.100218325651262
cg26573334	0.40679844656805	0.306579640358137	12	113669935	TPCN1	-0.100218806209913
cg05333844	0.672226250906454	0.572007227698184	19	46184403	GIPR	-0.10021902320827
cg25107803	0.408253268231218	0.30803226017966	3	197794345	ANKRD18DP	-0.100221008051558
cg18493207	0.249466217070651	0.349687278754901	9	107526321	NIPSNAP3B	0.10022106168425
cg07530194	0.233919788845325	0.133698524818606	17	78808450	RPTOR	-0.100221264026719
cg07497218	0.576114465855608	0.475892269119227	7	1002011		-0.100222196736381
cg27329091	0.816263069256281	0.716040055773862	2	213698049		-0.100223013482419
cg22983282	0.608321877004858	0.508098540821997	5	3428598		-0.100223336182861
cg00406211	0.567565668513075	0.66778936642939	10	121077022	GRK5	0.100223697916315
cg05864438	0.386831698423296	0.286607959193494	14	59333084	LINC01500	-0.100223739229802
cg10950593	0.878909539275833	0.778685788300017	7	6212775	CYTH3	-0.100223750975816
cg05239799	0.301140612577438	0.200916512933234	21	46086572	KRTAP12-2	-0.100224099644204
cg19700787	0.509428855003158	0.409204193881059	6	3997547		-0.100224661122099
cg15070180	0.675897230830751	0.575671173672284	9	130474233	C9orf117	-0.100226057158467
cg19595102	0.597956339990711	0.698182987618588	9	8796063	PTPRD	0.100226647627877
cg02838309	0.890656736628301	0.79042927850752	19	1025058	CNN2	-0.100227458120781
cg07077934	0.26829954954955	0.168071778279801	5	157376043		-0.100227771269749
cg20719132	0.11771579011063	0.217944160739362	19	56028425	SSC5D	0.100228370628732
cg03500056	0.263814888110824	0.163584144091701	16	8814507	ABAT	-0.100230744019123
cg01677834	0.565197038045791	0.464965425702725	9	108168280		-0.100231612343066
cg12595905	0.217128065634186	0.317360703320087	3	110790516	PVRL3	0.100232637685901
cg21301341	0.774529111750745	0.874763002818345	13	20714863	GJA3	0.1002338910676
cg05265596	0.83676718486608	0.736533113605933	5	169695565	LCP2	-0.100234071260147
cg27572068	0.440565397912428	0.540801184996354	3	25728371		0.100235787083926
cg04507174	0.415056447332559	0.515292542060768	16	73179020	C16orf47	0.100236094728209
cg15292513	0.599132892695471	0.699371895997663	11	12257627	MICAL2	0.100239003302192
cg14056791	0.590748591360344	0.490509025078537	19	10102151	COL5A3	-0.100239566281807
cg20704848	0.455454260424957	0.355213919997839	21	33670510	MRAP	-0.100240340427118
cg23884241	0.0980140126470148	0.198254390954448	7	27169957	HOXA4	0.100240378307433
cg04652932	0.299472514348273	0.199231208245208	7	75496156		-0.100241306103065
cg08160072	0.722962603989985	0.622720999491538	2	40009501		-0.100241604498447
cg25741810	0.300879935620902	0.200637087304316	10	132584745		-0.100242848316586
cg19227131	0.435501800142684	0.3352577539347	22	18072903	LOC101929372	-0.100244046207984
cg10099638	0.437120491054952	0.336876272912424	21	47517484	COL6A2	-0.100244218142528
cg04415270	0.688498291134826	0.588254028919039	2	102091202	RFX8	-0.100244262215787
cg06324884	0.389613957961258	0.489859657662043	4	95128311	SMARCAD1	0.100245699700785
cg23050705	0.656379695647547	0.756625633598842	1	231694386	TSNAX-DISC1	0.100245937951295
cg14359659	0.662392653961799	0.762639208700815	2	239072043	FAM132B	0.100246554739016
cg18876201	0.670710820663458	0.570463666539445	10	132907864	TCERG1L	-0.100247154124013
cg06786981	0.648311306901615	0.548064075194668	5	66597184		-0.100247231706947
cg15617929	0.324284445658857	0.224036681389562	10	120324300		-0.100247764269295
cg27540604	0.620376673474019	0.720624800107297	22	43045990	CYB5R3	0.100248126633278
cg06937351	0.621017778597714	0.520768184613785	8	1812034	ARHGEF10	-0.100249593983929
cg10584610	0.528222947099702	0.427973033262281	19	33516851	RHPN2	-0.100249913837421
cg06185577	0.539241558441558	0.639492869476242	11	68960238		0.100251311034684
cg16824180	0.288518567117176	0.188267151230114	19	44529467	ZNF222	-0.100251415887062
cg14159956	0.286406466067083	0.386658522200691	7	29523410	CHN2	0.100252056133608
cg26365299	0.174990399579603	0.0747363477221297	7	27205381	HOXA9	-0.100254051857473
cg20409587	0.490349800457683	0.390095530771992	1	40838769	SMAP2	-0.100254269685691
cg13852784	0.526029526029526	0.626284568468544	9	101265948	GABBR2	0.100255042439018
cg13331591	0.816436472004126	0.716180940010341	10	112466738	RBM20	-0.100255531993785
cg09862711	0.822004280566769	0.721748196109633	8	5003384		-0.100256084457136
cg08466034	0.460825412482066	0.360568465350519	17	16318930	TRPV2	-0.100256947131547
cg09239591	0.529526921032502	0.429269656191351	2	31638511	XDH	-0.100257264841151
cg22724500	0.0748156672337033	0.175075015003001	12	106975671	RFX4	0.100259347769298
cg13226669	0.37514361845161	0.274881452742752	1	228197109	WNT3A	-0.100262165708858
cg02976672	0.80736382615297	0.907627026438908	11	102739301	MMP12	0.100263200285938
cg11108154	0.934399848542219	0.83413612565445	2	64916565		-0.100263722887769
cg13234848	0.194769858252717	0.295034744914202	7	69063971	AUTS2	0.100264886661485
cg11906021	0.627376843771295	0.527111508037765	17	47467221		-0.10026533573353
cg02711637	0.26419152866293	0.163925593797657	10	81956231	ANXA11	-0.100265934865273
cg14509405	0.774680959673303	0.874948182948736	16	30008648	HIRIP3	0.100267223275433
cg24802624	0.430853933002251	0.330586654724586	14	32781004		-0.100267278277665
cg07178825	0.463679111956215	0.36341066147983	1	3649574	TP73	-0.100268450476385
cg16222629	0.256550691750673	0.156279583464815	8	143597394	BAI1	-0.100271108285858
cg08819883	0.851022790721283	0.951296840979411	3	159705189	IL12A	0.100274050258128
cg27596495	0.135492540504222	0.23576666039961	6	55039295	HCRTR2	0.100274119895388
cg12899423	0.378788985464904	0.278513422750494	11	44328154	ALX4	-0.10027556271441
cg08544098	0.259541785313096	0.159264680053861	17	34986541		-0.100277105259235
cg24101009	0.526757022996705	0.627034993575693	11	93863858	PANX1	0.100277970578988
cg16669144	0.810653753026634	0.710374942268128	4	185369135	IRF2	-0.100278810758506
cg08393341	0.903712201917561	0.803433354614457	13	53943123		-0.100278847303104
cg24108813	0.769763276371206	0.669484080099367	16	24348470	CACNG3	-0.100279196271839
cg09963257	0.638590066376745	0.538310824994752	15	40747480	BAHD1	-0.100279241381993
cg00955867	0.553972780664107	0.45369314056958	1	160337038	NHLH1	-0.100279640094527
cg17949025	0.32857663017795	0.2282966876882	4	23376165	MIR548AJ2	-0.10027994248975
cg26616526	0.721727970765449	0.621447546488898	10	3165100	PFKP	-0.100280424276551
cg26878836	0.640397604179941	0.540113867788497	11	68183902	LRP5	-0.100283736391444
cg11481146	0.688936026430395	0.789220002089147	16	18994929	TMC7	0.100283975658752
cg03626985	0.548377061080577	0.448093017312975	7	144435539	TPK1	-0.100284043767602
cg00207507	0.379732937534628	0.279448860625331	1	55445392	TMEM61	-0.100284076909297
cg11765749	0.787880935506733	0.687596756096522	17	263711	C17orf97	-0.100284179410211
cg25256099	0.696616345653306	0.596331699910277	17	79484960		-0.100284645743029
cg18529726	0.459684335645397	0.359399599255761	1	86885307		-0.100284736389636
cg23302730	0.610086194823218	0.509801249599706	2	201542610		-0.100284945223512
cg16790291	0.31012166488794	0.20983640839916	4	122685675	LOC100192379	-0.10028525648878
cg04812811	0.793322386425835	0.893607893607894	2	29116102	WDR43	0.100285507182059
cg06083483	0.54261631740204	0.442330782181738	17	32646006	CCL8	-0.100285535220302
cg17594670	0.835811283774325	0.735525427707838	1	209749962		-0.100285856066487
cg10537807	0.398034363879004	0.297747200277802	17	56415478		-0.100287163601202
cg05389174	0.363485694633236	0.263198278594185	22	20192371	LOC150197	-0.100287416039051
cg17222685	0.863302691620925	0.763015184381779	1	212820194		-0.100287507239146
cg02071702	0.241914941223043	0.14162699234113	10	134881764		-0.100287948881913
cg03429319	0.625815358067299	0.52552731802581	21	34497416	LOC101928107	-0.100288040041489
cg11589211	0.260290073105945	0.360578146470558	8	41305189		0.100288073364613
ch.3.946759R	0.387715996578272	0.287427626137304	3	45979073	FYCO1	-0.100288370440968
cg13810114	0.3203760083833	0.22008698229505	12	26267890		-0.10028902608825
cg10880503	0.778411115069469	0.6781217750258	10	98751045		-0.100289340043669
cg14332600	0.762695272667945	0.662405559628933	7	117878930	ANKRD7	-0.100289713039012
cg13798745	0.658416420914666	0.55812656816281	7	75829463		-0.100289852751856
cg14756466	0.803958124193317	0.904248195818763	8	116662069	TRPS1	0.100290071625446
cg16342323	0.714815730892901	0.614525139664805	14	36971168	SFTA3	-0.100290591228096
cg24616081	0.727419154999381	0.827710533092969	8	98633510		0.100291378093588
cg12043314	0.331455458553608	0.231163969514871	11	64108322	CCDC88B	-0.100291489038737
cg09751396	0.60225114512345	0.501959140911472	8	131893581	ADCY8	-0.100292004211978
cg13022905	0.684896315021477	0.785188419507817	5	147699892		0.10029210448634
cg20938085	0.508191932871292	0.407898059478254	5	140768230	PCDHGB4	-0.100293873393038
cg15257281	0.661281193294378	0.560984425192611	1	228700193	BTNL10	-0.100296768101767
cg07233230	0.523965078630897	0.624262947263729	1	241912768	WDR64	0.100297868632832
cg03065783	0.771400872515754	0.87169887009427	11	63445269		0.100297997578516
cg13728834	0.617562548866302	0.517264498826685	9	35846324	TMEM8B	-0.100298050039617
cg22680931	0.374299550834687	0.274001144172841	1	109632151	TMEM167B	-0.100298406661846
cg09233013	0.181134181545731	0.0808349496628798	16	66638412	CMTM3	-0.100299231882851
cg18369654	0.738882761600473	0.638583232172926	1	145417038	HFE2	-0.100299529427547
cg18601661	0.776252525956379	0.675952932826138	10	71548672		-0.100299593130241
cg22812587	0.762226682159079	0.661925164238789	17	38974688	TMEM99	-0.10030151792029
cg27302421	0.584930649200539	0.484627419932515	7	154812894		-0.100303229268024
cg26440289	0.222081079602262	0.121777122264119	8	101661921	SNX31	-0.100303957338143
cg13151010	0.251092194748457	0.15078767871447	20	19787622		-0.100304516033987
cg08616182	0.660679791571282	0.560372296246332	16	89763967	SPATA2L	-0.10030749532495
cg21596313	0.202459913159424	0.102151812052255	6	74233269		-0.100308101107169
cg04224557	0.482879491854379	0.583187655120319	4	21697986	KCNIP4	0.10030816326594
cg26164936	0.806327087844836	0.906635290331664	5	26327336		0.100308202486828
cg02964163	0.792396571002609	0.892705005324814	15	22873274	TUBGCP5	0.100308434322205
cg02716227	0.322083157549337	0.422392290249433	4	2244957	HAUS3	0.100309132700096
cg27180994	0.836214740673339	0.735904463586531	7	43929080	URGCP	-0.100310277086808
cg11344950	0.460417410496933	0.360107041578464	1	151826167	THEM5	-0.100310368918469
cg11813856	0.765969944686475	0.665659161418319	18	68246256		-0.100310783268156
cg07146507	0.971613113330439	0.871300381736156	15	49328626	SECISBP2L	-0.100312731594283
cg25620901	0.23396050235772	0.334273616913888	7	808592	HEATR2	0.100313114556168
cg09677938	0.428609464715688	0.528923741334243	13	23423308		0.100314276618555
cg10074388	0.490319602272727	0.390005156200126	19	6832125	VAV1	-0.100314446072601
cg12961733	0.680291143704509	0.57997550643458	22	50165244		-0.100315637269929
cg27405400	0.532409380346235	0.632726200923091	2	127839539	BIN1	0.100316820576856
cg06670550	0.546970743074135	0.44665304036791	17	61853694	DDX42	-0.100317702706225
cg14566437	0.700948463032796	0.801266458164408	5	133308250	VDAC1	0.100317995131612
cg14811105	0.664481353807584	0.764800030305613	2	157186321	NR4A2	0.100318676498029
cg07175890	0.734977795950971	0.835298773248912	12	1466348	ERC1	0.100320977297941
cg04592289	0.731903304475521	0.832224375286967	16	84082828		0.100321070811446
cg26389570	0.583686662609615	0.483365108348326	17	1920695	RTN4RL1	-0.100321554261289
cg09147776	0.284940856490391	0.385262883575477	15	91801597	SV2B	0.100322027085086
cg03147592	0.720077519379845	0.820399829859634	12	133022955		0.100322310479789
cg20778688	0.453325230533464	0.353002767182709	17	35657046	ACACA	-0.100322463350755
cg02116437	0.538019310615925	0.437696335078534	2	219126018	GPBAR1	-0.100322975537391
cg21234547	0.574337112160431	0.674660626316707	3	42236831	TRAK1	0.100323514156276
cg10256477	0.582061732265512	0.481738166193083	12	49934029	KCNH3	-0.100323566072429
cg25531986	0.682250227461912	0.782574838642048	19	53144247	ZNF83	0.100324611180136
cg20989926	0.681818623780956	0.581492632756921	15	89764999	RLBP1	-0.100325991024035
cg24447045	0.169775901418434	0.0694498773158849	5	125936447	PHAX	-0.100326024102549
cg12933521	0.459187652462525	0.35886162719236	19	11280913	KANK2	-0.100326025270165
cg15477487	0.913161875945537	0.812835465359093	17	16283545	UBB	-0.100326410586444
cg00407150	0.564832874474542	0.464503090263906	3	42743794	HHATL	-0.100329784210636
cg07943245	0.713976546378781	0.613645771732703	17	45373603	ITGB3	-0.100330774646078
cg01539849	0.277862545035805	0.177531542030111	11	47376754	SPI1	-0.100331003005694
cg04635997	0.327703488372093	0.227372331625767	10	119314071		-0.100331156746326
cg20118020	0.233166081284496	0.132834916144676	19	56915879	ZNF583	-0.10033116513982
cg00451467	0.543054735013032	0.442721404221368	1	201038439	CACNA1S	-0.100333330791664
cg05512303	0.813785692354928	0.713452040142196	8	56821780	LYN	-0.100333652212732
cg21080452	0.628264163525782	0.728599262461639	6	29589960	GABBR1	0.100335098935857
cg09036531	0.455966371629022	0.556301995140985	10	96991505		0.100335623511963
cg17413120	0.552475614273367	0.452139785198938	12	132340461		-0.100335829074429
cg05554161	0.661119395881588	0.560783491317842	9	127540080	OLFML2A	-0.100335904563746
cg14901920	0.348526999072687	0.24819033451466	2	87089442	CD8B	-0.100336664558027
cg07075079	0.77735344662975	0.877690662865289	6	15464559	JARID2	0.100337216235539
cg10732823	0.35266487393542	0.252327506230331	22	48652450		-0.100337367705089
cg12059859	0.842851394434643	0.742512511228025	3	188851243		-0.100338883206618
cg01971181	0.408460117517103	0.308121134227649	3	158518888	MFSD1	-0.100338983289454
cg11735089	0.381270022381182	0.280930594762971	11	938173	AP2A2	-0.100339427618211
cg17281378	0.687103543663853	0.586762815488321	15	83606191	HOMER2	-0.100340728175532
cg10566761	0.356086085213906	0.255743722365896	11	70093515		-0.10034236284801
cg13657981	0.76291149221368	0.863253982459281	7	134558080	CALD1	0.100342490245601
cg18708013	0.486053623277939	0.586396581847117	6	149803206	ZC3H12D	0.100342958569178
cg23173248	0.256524064396316	0.156179257567562	10	112620732		-0.100344806828754
cg19642577	0.739839177287895	0.639494016058173	15	85478073	SLC28A1	-0.100345161229722
cg07772660	0.321081527244532	0.220736331389897	1	17085863	MST1P9	-0.100345195854635
cg24814075	0.303516427104723	0.2031708749266	19	12722342	ZNF791	-0.100345552178123
cg22308813	0.265320033627957	0.164974262985494	5	167718135	WWC1	-0.100345770642463
cg21107200	0.731671554252199	0.832017482024531	14	63910909	PPP2R5E	0.100345927772332
cg11284329	0.125186016163374	0.225532204312045	4	77870605	2011-09-01	0.100346188148671
cg01274643	0.1141677213082	0.214514661530259	11	1283946		0.100346940222059
cg07999547	0.520654953200873	0.420307692307692	7	17720837		-0.100347260893181
cg04623772	0.408641681029741	0.308292530471924	3	12783983	TMEM40	-0.100349150557817
cg01720757	0.788685182651526	0.688335683376282	8	42214601	POLB	-0.100349499275244
cg13376352	0.829272007310387	0.728921337729628	6	87892453	ZNF292	-0.100350669580759
cg21302696	0.395984029055868	0.295631169215656	14	94857111	SERPINA1	-0.100352859840212
cg09074466	0.767096460444515	0.86744997472537	12	52626219	KRT7	0.100353514280855
cg26033710	0.327051634751222	0.226697124300576	2	75426249	TACR1	-0.100354510450646
cg02219232	0.632164242942686	0.531809418892867	10	17710771	STAM	-0.100354824049819
cg01015315	0.811284462491986	0.911639568454642	2	39222043	SOS1	0.100355105962656
cg14182810	0.732783436669619	0.833139345407142	11	98816895		0.100355908737523
cg00992239	0.319613965370423	0.419970373346054	3	154797349	MME	0.100356407975631
cg08746798	0.418583079350929	0.318226213731002	1	227009126		-0.100356865619927
cg23326313	0.179529547184524	0.0791726791726792	6	28911759		-0.100356868011845
cg17928459	0.501227719622638	0.601584744797514	10	94450840	HHEX	0.100357025174876
cg01430372	0.700998860101625	0.801356066232455	17	38976870	TMEM99	0.10035720613083
cg25378465	0.745824609241856	0.84618320610687	12	128512911	CRAT8	0.100358596865014
cg08432744	0.811033347056402	0.911393060590368	12	24824784		0.100359713533966
cg22265430	0.598919089990627	0.498559042692549	3	30396206		-0.100360047298078
cg24730820	0.3756779705072	0.275317583922842	11	113376948		-0.100360386584358
cg14548158	0.693222904978182	0.793583575371927	21	40359434		0.100360670393745
cg17425561	0.42862668735522	0.528991880748171	7	772040	DNAAF5	0.100365193392951
cg12022450	0.732363211418873	0.63199765370092	22	24353218		-0.100365557717953
cg25456020	0.222542427153378	0.122176735407022	17	159130	RPH3AL	-0.100365691746356
cg26344513	0.688839779005525	0.58847319110825	15	22930613	CYFIP1	-0.100366587897275
cg19843939	0.0942863092525123	0.194653262755216	5	118691561	TNFAIP8	0.100366953502704
cg21006277	0.232726754067964	0.132359659542167	22	42829824	NFAM1	-0.100367094525797
cg01173534	0.828046811140573	0.727678108472467	4	74300389		-0.100368702668106
cg16309926	0.573734658241524	0.473365853658537	1	232534717	SIPA1L2	-0.100368804582987
cg11374778	0.497251444753399	0.597620733607138	2	177066026		0.100369288853739
cg03310242	0.0487244933418906	0.149093816156355	12	2903563	FKBP4	0.100369322814464
cg12833011	0.629587909509059	0.529217994029441	5	169930535	KCNIP1	-0.100369915479618
cg26122129	0.475090995410666	0.374721004028951	8	30241119	RBPMS	-0.100369991381715
cg05564266	0.233981908979553	0.133610975012249	6	118973597	C6orf204	-0.100370933967304
cg23864158	0.390585183489738	0.290213263219398	21	22401770	NCAM2	-0.10037192027034
cg17641649	0.766263715145914	0.6658914659344	11	62693039		-0.100372249211514
cg14409941	0.0732673417365814	0.173639721592475	5	178771781	ADAMTS2	0.100372379855894
cg09365529	0.68958911813293	0.589215655503594	1	75140289	C1orf173	-0.100373462629336
cg21984889	0.229800373402269	0.129426448155188	19	5330654	PTPRS	-0.100373925247081
cg20393517	0.84831738700099	0.747937938301661	19	30244582		-0.100379448699329
cg09363617	0.458092432557969	0.357712578563175	14	81916332	LOC100506700	-0.100379853994794
cg27241753	0.76201072292112	0.661630834785977	8	53205926	ST18	-0.100379888135143
cg15726326	0.335013445062848	0.234633401485546	17	19651983	ALDH3A1	-0.100380043577302
cg18433015	0.498416118952699	0.398035956057516	15	29222988	APBA2	-0.100380162895183
cg16515477	0.858731011852564	0.75834975084019	1	49511332	AGBL4	-0.100381261012374
cg00507321	0.553208581767797	0.65359066311353	7	97859024	TECPR1	0.100382081345733
cg26994859	0.578897204561947	0.478514736082589	19	40948697	SERTAD3	-0.100382468479358
cg26131019	0.081485572276681	0.181868284723153	3	66550735	LRIG1	0.100382712446472
cg26975812	0.535629968292021	0.43524690594755	12	133250047	POLE	-0.100383062344471
cg05760937	0.375986659255142	0.275603595774151	10	134552168	INPP5A	-0.100383063480991
cg22510091	0.184154175588865	0.284539075731914	12	69006329	RAP1B	0.100384900143049
cg07380549	0.609654750102059	0.509267365366818	3	24190490	THRB	-0.100387384735241
cg26494138	0.723013984823314	0.82340528091693	2	39472684		0.100391296093616
cg26899116	0.570565543343766	0.470174055089281	5	83063710		-0.100391488254485
cg05224124	0.776037087363121	0.876428616530909	14	35583718	PPP2R3C	0.100391529167788
cg06752506	0.667945807660433	0.567554257976011	6	25720956		-0.100391549684422
cg26266099	0.631204963971177	0.530813166992334	1	33391638		-0.100391796978843
cg16589885	0.31178294124464	0.2113908060997	11	124713604		-0.10039213514494
cg09761747	0.329554979806447	0.429947757649773	7	50778773	GRB10	0.100392777843326
cg06132200	0.216249044041567	0.11585589868822	2	161071249		-0.100393145353347
cg16506874	0.540890688259109	0.440496226722406	9	136241865	SURF4	-0.100394461536703
cg19357275	0.804609193597699	0.704214588666845	1	248855040		-0.100394604930854
cg22098540	0.358933925596891	0.258538258255835	10	125282715		-0.100395667341056
cg16053241	0.299631702375072	0.199235315155747	16	69969428	WWP2	-0.100396387219325
cg15749836	0.36122141241518	0.260824913955812	3	11643341	VGLL4	-0.100396498459368
cg14606753	0.697397153685902	0.79779524344187	12	12097017		0.100398089755968
cg01702954	0.610779698181349	0.711178544172693	5	173853159	LINC01411	0.100398845991344
cg22027686	0.220015317204234	0.119615132298272	1	214725401	PTPN14	-0.100400184905962
cg13117953	0.657548731151159	0.557147710694086	7	157706117	PTPRN2	-0.100401020457073
cg24589024	0.1927776446758	0.0923766123426276	9	85834240		-0.100401032333172
cg26930813	0.40208054688661	0.301679272064017	5	179033748	RUFY1	-0.100401274822593
cg24585781	0.200059963476791	0.0996570788718595	10	47599299	ANTXRLP1	-0.100402884604932
cg25349729	0.725082231738348	0.825486335354808	1	214560352	PTPN14	0.10040410361646
cg23851409	0.187028492141729	0.287434554973822	5	148930537	CSNK1A1	0.100406062832093
cg23742669	0.774464426825985	0.674057983652954	18	13642414	C18orf1	-0.100406443173031
cg18301062	0.756994088760746	0.656587178568003	7	68915809		-0.100406910192743
cg25563261	0.573432042588363	0.673840221071057	7	95107644		0.100408178482694
cg04000199	0.188008735358348	0.288417726781409	2	27009899	CENPA	0.100408991423061
cg10811485	0.136110255467562	0.236520967384069	13	99630583	DOCK9	0.100410711916507
cg23188331	0.716776189587872	0.817188766860765	19	8661264	ADAMTS10	0.100412577272893
cg01066056	0.680617299631653	0.781030174495517	1	53306535		0.100412874863864
cg11772799	0.298929389710477	0.198516121693189	7	158799715	LOC154822	-0.100413268017288
cg09814231	0.343698617387618	0.444112596476975	5	149157216	PPARGC1B	0.100413979089357
cg23503342	0.641624410639623	0.541210374639769	3	107872309		-0.100414035999854
cg15377988	0.323382920473662	0.222966089194709	22	37594933		-0.100416831278953
cg18448570	0.544229055258467	0.443811708795936	10	98031337	BLNK	-0.100417346462531
cg26682407	0.274075577783109	0.173658132143633	13	113660246	MCF2L	-0.100417445639476
cg10524687	0.604247441405568	0.503829787234043	7	51148784	COBL	-0.100417654171525
cg06691743	0.771772223266303	0.671353370691119	19	56288887		-0.100418852575184
cg22531871	0.52144150781226	0.421022194435761	17	26278308		-0.100419313376499
cg01745539	0.343918113055099	0.243498668820108	6	32632331	HLA-DQB1	-0.100419444234991
cg05902108	0.747060197803909	0.84747970738551	5	10856835		0.100419509581601
cg16551159	0.338091458055737	0.438511957347818	19	54464956	CACNG8	0.100420499292081
cg06602009	0.774774774774775	0.875195571067517	19	58360407	ZNF587	0.100420796292742
cg22842860	0.699781081429123	0.800202235673819	11	113348189		0.100421154244696
cg20945520	0.783616932973646	0.683194105500282	3	194930200	C3orf21	-0.100422827473364
cg15475080	0.185364479587936	0.285790153801786	19	40324793	DYRK1B	0.10042567421385
cg16540738	0.609399498275321	0.508973487423521	17	5489116	NLRP1	-0.1004260108518
cg10257521	0.229708064348982	0.129280601821158	11	1903828	LSP1	-0.100427462527824
cg23326075	0.235377708213197	0.134950083929676	9	112073589	EPB41L4B	-0.100427624283521
cg22832895	0.737132828907621	0.837560487235108	4	56250935	SRD5A3-AS1	0.100427658327487
cg01801510	0.281620409205296	0.181191623983127	17	40291310	RAB5C	-0.100428785222169
cg01566288	0.666501688084422	0.566072021386263	1	43225039	P3H1	-0.100429666698159
cg07145988	0.491996878888209	0.592428755221092	1	8692312	RERE	0.100431876332883
cg14703796	0.187352652771693	0.287784554072822	7	143583145	TCAF1	0.100431901301129
cg13402773	0.304649613877377	0.405081604050816	19	49140668	SEC1	0.100431990173439
cg14667925	0.580785071254146	0.681217772126863	3	52124234	POC1A	0.100432700872717
cg21427619	0.480035694288914	0.580469636569965	16	87774607	KLHDC4	0.100433942281051
cg08941576	0.832207673525338	0.731771501925546	11	46957888	C11orf49	-0.100436171599792
cg26819180	0.625294849954134	0.524857168496306	6	169077675		-0.100437681457828
cg10327276	0.0402193892452401	0.140657313088603	1	6762116	DNAJC11	0.100437923843363
cg24208718	0.326408755239172	0.225970708997446	1	212629727		-0.100438046241726
cg08036074	0.79924882629108	0.899687468494808	6	116424633	NT5DC1	0.100438642203728
cg01927686	0.74135842728035	0.640918987424041	12	96617777	ELK3	-0.100439439856309
cg15195990	0.781976744186046	0.882416603004838	5	139875186	ANKHD1	0.100439858818792
cg01196079	0.586153109878228	0.485712852916103	1	3201858	PRDM16	-0.100440256962125
cg17303540	0.501674050525889	0.401231837206928	5	140808068	PCDHGA4	-0.100442213318961
cg06655215	0.41885968589548	0.318416330192912	22	44307401		-0.100443355702568
cg05471630	0.294509893447018	0.194066050900392	1	17975369	ARHGEF10L	-0.100443842546626
cg17231543	0.902277504246926	0.801833568406206	8	73862391		-0.10044393584072
cg27102904	0.125931308538155	0.226377370260479	10	118928566	MIR3663	0.100446061722324
cg04708661	0.268505421970769	0.168059080151692	10	80862455	ZMIZ1	-0.100446341819077
cg17138415	0.525274685752306	0.424827430123345	12	107259568	RIC8B	-0.100447255628961
cg10760898	0.795003085925892	0.694555823837254	19	3162628	GNA15	-0.100447262088638
cg02117294	0.741620691700777	0.842071109909423	20	40205798	CHD6	0.100450418208646
cg22534097	0.644066089059037	0.543615305673655	10	92681082	ANKRD1	-0.100450783385382
cg05656486	0.457326892109501	0.557777926331974	1	161171383	NDUFS2	0.100451034222473
cg23156245	0.350212245027743	0.249759672065732	2	212300337	ERBB4	-0.100452572962011
cg04836949	0.694765465669613	0.594312246082414	13	46699875		-0.100453219587199
cg16389348	0.619816367265469	0.519362951988837	11	64337279	SLC22A11	-0.100453415276632
cg08987713	0.620173405553368	0.519718917752421	9	25716571		-0.100454487800947
cg08880327	0.802642049976126	0.903096604495457	1	24470647	IL22RA1	0.100454554519331
cg22688894	0.561623261771164	0.662079103402689	10	81465548	NUTM2B	0.100455841631525
cg09081255	0.466792676599214	0.366336633663366	13	31408371		-0.100456042935848
cg03993922	0.768307881736414	0.667850248875059	22	26223416	MYO18B	-0.100457632861355
cg25699073	0.868409152573031	0.767951211605479	6	29648381		-0.100457940967552
cg23192295	0.86027296200664	0.759815015251402	15	89663995	ABHD2	-0.100457946755238
cg09017581	0.540276938293313	0.64073579670477	14	76127417	C14orf1	0.100458858411457
cg25137204	0.333920142875367	0.233460830145913	11	72975404	P2RY6	-0.100459312729454
cg07032342	0.228792004012324	0.128332375102127	17	4387045	SPNS3	-0.100459628910197
cg27028475	0.381006842809235	0.280546994012825	5	169113219	DOCK2	-0.10045984879641
cg02645034	0.7883898803687	0.888850594520076	2	121334054		0.100460714151376
cg17719630	0.84072011234005	0.740258254565214	19	41456257	CYP2B7P	-0.100461857774836
cg18817664	0.408006097881512	0.307543237693887	19	2987337	TLE6	-0.100462860187625
cg08859247	0.445843828715365	0.345380444329933	17	17286854		-0.100463384385432
cg09024962	0.841551803594621	0.942016792582995	5	132707300	FSTL4	0.100464988988374
cg07146610	0.196475732779149	0.296942381894232	1	163076336		0.100466649115083
cg23962358	0.268463929217637	0.167996705454582	4	8674371		-0.100467223763055
cg17532873	0.654630769230769	0.554163009200559	6	137545074		-0.10046776003021
cg08049373	0.284066987149276	0.18359921322583	18	32956512	ZNF396	-0.100467773923446
cg02326566	0.738555329761685	0.638087386644683	5	140220686	PCDHA6	-0.100467943117002
cg25687788	0.526273698993524	0.425804265572351	11	88799601		-0.100469433421173
cg05390151	0.155792996910402	0.0553233830845771	15	53090030		-0.100469613825825
cg13548554	0.531275844679778	0.430805334296094	1	209997303		-0.100470510383684
cg07001481	0.13982653601881	0.240297319978638	17	5389669	DERL2	0.100470783959828
cg06110081	0.331908257374096	0.231437447166024	4	1350335	UVSSA	-0.100470810208072
cg05783727	0.713992002499785	0.814463119467393	1	149232994		0.100471116967608
cg20772101	0.163742022888517	0.264214590425607	5	38258623	EGFLAM	0.10047256753709
cg03557312	0.77297029032913	0.873443353244912	16	50782791	CYLD	0.100473062915782
cg18909912	0.217048212989486	0.116573842903783	1	54747883	SSBP3	-0.100474370085703
cg03352396	0.312361815953169	0.211886897150715	19	32779546		-0.100474918802454
cg06100588	0.578982347937048	0.478506926502793	12	116597819	MED13L	-0.100475421434255
cg00333740	0.700401459854015	0.59992564342424	12	125268940	SCARB1	-0.100475816429775
cg26503178	0.126997455470738	0.227473806752037	12	58004731	GEFT	0.100476351281299
cg08624705	0.652878648123438	0.753355221473417	12	8332156	FAM66C	0.100476573349979
cg15018620	0.903958133706789	0.803480589022758	9	123770407	C5	-0.100477544684031
cg16183386	0.193774032835122	0.0932956115533917	5	88179479	MEF2C	-0.10047842128173
cg26325291	0.652449118706787	0.551970585805172	14	73695552		-0.100478532901615
cg25387578	0.796396014415942	0.896874795256503	15	93482256	CHD2	0.100478780840561
cg21526530	0.675932102883404	0.776411603199236	15	50412411	ATP8B4	0.100479500315832
cg19238536	0.267851877375087	0.167371312183681	11	8059952	TUB	-0.100480565191406
cg13219505	0.405461660144867	0.304980763231777	1	143530344		-0.10048089691309
cg02254587	0.50618691249112	0.405703995717136	1	86045381	DDAH1	-0.100482916773984
cg03833931	0.855950014200511	0.956433141785874	21	27761012		0.100483127585363
cg13228922	0.288587377338725	0.188103585030183	20	35450754	SOGA1	-0.100483792308542
cg13093842	0.75778926782222	0.858273381294964	19	55477633	NLRP2	0.100484113472744
cg08857745	0.719711556612678	0.820196952109934	17	15875915	ADORA2B	0.100485395497256
cg16582273	0.277735368956743	0.177249594133635	3	182510543	ATP11B	-0.100485774823108
cg03619761	0.632338834128099	0.732825297209154	3	10182854	VHL	0.100486463081055
cg23026543	0.825856985952945	0.725370433208913	7	70203221	AUTS2	-0.100486552744032
cg06934867	0.347114430763844	0.246627612728396	1	225651959		-0.100486818035448
cg14372979	0.423680310695488	0.323193352129396	12	54406516	HOXC8	-0.100486958566092
cg09266919	0.797354917973549	0.897842091901498	15	29032091	LOC100289656	0.100487173927949
cg10647451	0.186524822695035	0.0860372448564691	12	123437101	ABCB9	-0.100487577838566
cg15687530	0.587369086071554	0.486881310752441	5	1725135		-0.100487775319113
cg10015294	0.580694205128678	0.6811824326066	16	80755512	CDYL2	0.100488227477922
cg13504432	0.896223404255319	0.795735129068462	5	50005536	PARP8	-0.100488275186857
cg17577923	0.116102024512657	0.216590774104138	7	12727243	ARL4A	0.100488749591481
cg01604412	0.540199931348031	0.439709948423459	12	132663741		-0.100489982924572
cg21921964	0.91599822843364	0.81550813437566	12	44122728	PUS7L	-0.10049009405798
cg21038450	0.267766684297485	0.167274561084593	21	21943337		-0.100492123212892
cg20136292	0.817318735165761	0.716824713479551	4	19303456		-0.10049402168621
cg10818587	0.828716413768497	0.728221456533112	19	6535078	TNFSF9	-0.100494957235385
cg06700740	0.616149556438816	0.515654142840695	1	221333169		-0.100495413598121
cg24727480	0.337046546711558	0.23655055517343	12	109901083	KCTD10	-0.100495991538128
cg26758826	0.800927464208838	0.700431464676709	5	167089184	TENM2	-0.100495999532129
cg07696542	0.722545079296111	0.823041866395901	1	201299236	PKP1	0.10049678709979
cg02651871	0.584600513068372	0.685097745024491	7	4838935	RADIL	0.100497231956119
cg18998628	0.336127984918307	0.235629857845173	15	32657354		-0.100498127073134
cg14871588	0.302779695402866	0.202280938493014	14	71289843		-0.100498756909852
cg00148411	0.422108584484822	0.321608240306888	10	5930582	ANKRD16	-0.100500344177934
cg20553766	0.484055087186469	0.584555902759388	20	54824583	MC3R	0.100500815572919
cg01953317	0.843420246442916	0.943922506856509	2	55642894	CCDC88A	0.100502260413593
cg00932250	0.324972583748888	0.224469676660584	7	2742052	AMZ1	-0.100502907088304
cg09025327	0.341921303826897	0.241418189742569	1	9309004	H6PD	-0.100503114084328
cg07091793	0.812269417871951	0.711765734265734	10	6362483		-0.100503683606217
cg03546956	0.893035975656729	0.792532088681447	14	22635468		-0.100503886975282
cg10319493	0.606579364850443	0.506074447138246	22	17100404	TPTEP1	-0.100504917712197
cg15294088	0.781892516442496	0.681386851720422	9	120250538		-0.100505664722074
cg24309555	0.389267115511109	0.288760110024038	2	21266956	APOB	-0.100507005487071
cg01182605	0.578249336870027	0.678757220248986	5	7870689	MTRR	0.100507883378959
cg16867680	0.722143864598025	0.822653777055351	6	47382645		0.100509912457326
cg04364764	0.828317569504156	0.928827707402797	1	236106938		0.100510137898641
cg16788857	0.182892525754365	0.0823820412666495	3	192577951	C3orf59	-0.100510484487715
cg11144269	0.170833810753905	0.0703231716136082	12	117628463	FBXO21	-0.100510639140297
cg25122233	0.827953343997966	0.72744132647429	12	54412506	HOXC4	-0.100512017523676
cg20988587	0.855608033358863	0.755095804174434	16	57162674	CPNE2	-0.100512229184429
cg27181005	0.81946506904262	0.919979778872183	13	103346954	C13orf39	0.100514709829563
cg05740578	0.617109634551495	0.516594640386904	13	109568288	MYO16	-0.100514994164591
cg01712742	0.618483739556722	0.718999502000032	16	79629493	MAF	0.10051576244331
cg04499104	0.855072463768116	0.955588922255589	2	178211175	LOC100130691	0.100516458487473
cg06946850	0.630825805420098	0.530308940552348	16	29877776	LOC440356	-0.10051686486775
cg08972314	0.691864264767491	0.591346255469361	9	126118477	CRB2	-0.10051800929813
cg07823273	0.584487813290412	0.483968821730702	19	39695065	SYCN	-0.10051899155971
cg17227257	0.439864722046079	0.540384235619376	4	1202694	LOC100130872-SPON2	0.100519513573297
cg23279335	0.606683256309989	0.506163194444445	11	75863631		-0.100520061865544
cg03618918	0.675085098238027	0.775606132234754	1	160865097		0.100521033996727
cg21501987	0.210774898453982	0.311295951049285	13	113260735		0.100521052595303
cg07067280	0.627907390917186	0.527385836000541	2	220087063	ATG9A	-0.100521554916645
cg07454803	0.0623030909330233	0.162825041237381	19	54371995	MYADM	0.100521950304358
cg17108629	0.270626952300107	0.170104549307714	11	87908805	RAB38	-0.100522402992393
cg26396680	0.690017225170748	0.58949443103471	11	61256407	PPP1R32	-0.100522794136038
cg05477444	0.714021684690214	0.613498842938874	10	134527851	INPP5A	-0.10052284175134
cg23527974	0.383583858292272	0.484107940492451	15	26328941		0.100524082200179
ch.2.233259725R	0.241682473730166	0.141157743229976	2	233551481		-0.10052473050019
cg27410449	0.894346978557505	0.793821569702039	4	2961456	NOP14	-0.100525408855466
cg22775099	0.625685098568108	0.525158946412352	3	178152130	LINC01014	-0.100526152155756
cg20729393	0.876845060219143	0.776317950402365	1	216694920	ESRRG	-0.100527109816778
cg26469895	0.248861777116503	0.349389257798624	2	240143798	HDAC4	0.100527480682121
cg02957053	0.501106966163812	0.400579167623117	8	95132372		-0.100527798540695
cg11005961	0.493814272705062	0.393286124472593	21	30365747	LTN1	-0.100528148232469
cg15090136	0.392736382004866	0.292204224421524	17	74086085	EXOC7	-0.100532157583342
cg21808635	0.794008852776028	0.693473649861315	7	55225133	EGFR	-0.100535202914713
cg03648636	0.404692289078884	0.304156443041564	7	66733029		-0.10053584603732
cg11478158	0.598347882080846	0.497811950295991	11	3828948	PGAP2	-0.100535931784855
cg09871057	0.620807271940266	0.520269983116396	7	73118748	STX1A	-0.10053728882387
cg14335429	0.267608768220763	0.368147795612859	8	42342083	SLC20A2	0.100539027392096
cg16894981	0.708355479237363	0.607814989925064	8	41563717	ANK1	-0.100540489312299
cg01673784	0.78929200548033	0.688751115279907	16	88841221	PIEZO1	-0.100540890200423
cg23238440	0.371716125212758	0.271174068510251	10	124222816	HTRA1	-0.100542056702507
cg08902940	0.340021558933948	0.239478159209268	1	166272528		-0.10054339972468
cg02310342	0.88894033219515	0.788396910559519	7	1087321	GPR146	-0.100543421635631
cg23851638	0.42523899919621	0.324694284640513	19	47803550		-0.100544714555697
cg23686408	0.789715719063545	0.89026105031485	1	22048435	USP48	0.100545331251305
cg02770252	0.614188098753563	0.513642720088458	6	14450312		-0.100545378665105
cg09811926	0.801365068253413	0.901912093369754	10	38739506	LOC399744	0.100547025116341
cg20811788	0.41740473738414	0.316857654132998	22	50721368	PLXNB2	-0.100547083251142
cg08855249	0.743795331999133	0.844344161212072	1	207975363	MIR29C	0.100548829212939
cg21633134	0.221403043448942	0.1208535788996	5	7816399	ADCY2	-0.100549464549342
cg06754079	0.710861247755134	0.811410948342329	6	30079645	TRIM31	0.100549700587195
cg01617431	0.147443346891342	0.247993447993448	18	10401645		0.100550101102106
cg26276791	0.820604165909339	0.720053535578854	22	29388204	ZNRF3	-0.100550630330485
cg10327769	0.397382742975895	0.296831674655547	17	43340243	LOC100133991	-0.100551068320348
cg00949014	0.407255152491528	0.306703753256813	10	30791386		-0.100551399234715
cg11441727	0.692230273752013	0.591678733745287	14	61730766		-0.100551540006726
cg09290941	0.223873829951553	0.32442570536156	14	31343685	COCH	0.100551875410007
cg09529336	0.835868081335473	0.73531615655081	19	53547398	ERVV-2	-0.100551924784663
cg24678803	0.889355334801945	0.78880134762849	10	135378570	SYCE1	-0.100553987173455
cg10835015	0.650993627978702	0.751547654517165	18	74815588	MBP	0.100554026538463
cg11317447	0.630912173618176	0.731468362095065	17	19481888	SLC47A1	0.100556188476889
cg27360849	0.70299306528691	0.602436830484913	5	128607330		-0.100556234801997
cg20390587	0.86472295149924	0.764166312508854	8	126154086	NSMCE2	-0.100556638990386
cg27358936	0.58670911800569	0.486152032999411	15	100941674	LASS3	-0.100557085006279
cg12007192	0.235344081041081	0.335901332914068	4	185396161	IRF2	0.100557251872987
cg25835058	0.312293898229166	0.211736579004564	1	15407757	KAZN	-0.100557319224602
cg19429300	0.786756090663004	0.887314092180828	13	41114929		0.100558001517824
cg22620614	0.765158771755436	0.664600721344774	11	70794709	SHANK2	-0.100558050410662
cg06562103	0.752118329121451	0.852676537585422	1	232691446		0.100558208463971
cg26036918	0.785885720576902	0.685326249017322	18	13727742	FAM210A	-0.10055947155958
cg25585323	0.658910366025239	0.759469884284443	13	25872067		0.100559518259204
cg06697744	0.330625115282255	0.230064906505311	1	39680237	MACF1	-0.100560208776944
cg25742037	0.432017543859649	0.331457175704158	11	2171694	INS-IGF2	-0.100560368155491
cg15157672	0.554399583850186	0.453839008586511	21	38869457	DYRK1A	-0.100560575263675
cg02355411	0.587611860282898	0.688174520874141	19	49700427	TRPM4	0.100562660591243
cg20085801	0.701265352125768	0.801829268292683	14	65481081	FNTB	0.100563916166915
cg25573114	0.298768863804971	0.198204921455363	2	74669573	RTKN	-0.100563942349608
cg18528091	0.685626156693399	0.585061920698324	2	236888308	AGAP1	-0.100564235995075
cg19147015	0.827798834643888	0.928363115753752	6	30297941	TRIM39	0.100564281109864
cg27658811	0.701972120107666	0.601407742584213	2	62494078		-0.100564377523453
cg15959020	0.692933192933193	0.793498021601968	3	188494428	LPP	0.100564828668775
cg06223736	0.781094632618952	0.680529789896027	2	240142694	HDAC4	-0.100564842722925
cg03485681	0.780849339878938	0.881414300736067	6	14316894		0.100564960857129
cg15391869	0.690706866669161	0.590141409515086	20	48636195		-0.100565457154075
cg23946286	0.604738506301679	0.504172012781642	7	938895	ADAP1	-0.100566493520037
cg24822247	0.719576897246474	0.619010014716968	17	9552040	USP43	-0.100566882529506
cg14651249	0.661420738478623	0.560852857319945	9	135465030	BARHL1	-0.100567881158678
cg24107424	0.736648881131499	0.837217416705886	6	160505241	IGF2R	0.100568535574387
cg06808571	0.708846905537459	0.608277923048188	7	150642256	KCNH2	-0.100568982489271
cg26906084	0.0961252779605237	0.196694525868138	10	112679141	BBIP1	0.100569247907614
cg23074881	0.697803200876285	0.59723367414248	15	60872858	RORA	-0.100569526733805
cg22692020	0.721781470257755	0.621210825967276	5	1357863		-0.100570644290479
cg06307043	0.225766871165644	0.125196225090956	1	237900047	RYR2	-0.100570646074688
cg14737694	0.753937592867756	0.653364445925996	1	23100495	EPHB2	-0.10057314694176
cg03417454	0.501400876089691	0.601975078043255	10	123688420	ATE1	0.100574201953564
cg14185821	0.20300830526558	0.303583117511455	8	21778583	XPO7	0.100574812245875
cg23087691	0.0615208138044692	0.16209685373311	1	227916120	LOC100130093	0.100576039928641
cg27164797	0.310798192423881	0.210220006502655	6	57038231	BAG2	-0.100578185921226
cg14542879	0.526126408010013	0.425548145406757	6	163750859		-0.100578262603256
cg12234768	0.782757203759823	0.682178923315069	2	88862824	LOC101928371	-0.100578280444754
cg15365353	0.247563843273111	0.146983254606691	5	136104577		-0.10058058866642
cg17092349	0.133289321470394	0.23386996245689	3	49058272	DALRD3	0.100580640986496
cg24756865	0.620209854014599	0.519628879688114	14	103652182		-0.100580974326485
cg25389269	0.198788125708523	0.299369317082608	14	21493291	NDRG2	0.100581191374085
cg06069030	0.398206345030095	0.297624816729686	16	89920590	SPIRE2	-0.100581528300409
cg22802536	0.119699595071103	0.220281292587812	8	21777002	XPO7	0.100581697516709
cg12245587	0.821991505427088	0.922573345187101	1	243904508	AKT3	0.100581839760013
cg16913600	0.240692371475954	0.140110112541495	5	81032084	SSBP2	-0.100582258934459
cg16677996	0.835960801022582	0.93654359118349	8	42006074		0.100582790160908
cg13924604	0.802602909994882	0.702019663460513	5	1286259	TERT	-0.100583246534369
cg02286665	0.490027209274814	0.590611078423132	21	45552320	C21orf33	0.100583869148318
cg24221413	0.690044820586599	0.790628698739818	1	21011688	KIF17	0.100583878153219
cg21518767	0.690433352182183	0.791017734573708	1	212004577	LPGAT1	0.100584382391525
cg04945076	0.377942596251884	0.277355669607337	12	131237654		-0.100586926644547
cg27060403	0.23614692589915	0.135559965619501	5	125936426	PHAX	-0.100586960279649
cg06006512	0.82573673870334	0.725149168465152	3	89221147	EPHA3	-0.100587570238188
cg01187156	0.578526625010534	0.679114254098673	19	55383415		0.100587629088139
cg11752817	0.155528108479005	0.256116467898494	11	49582336	LOC440040	0.100588359419489
cg20712569	0.22395011472698	0.12336138660326	9	18824402	ADAMTSL1	-0.10058872812372
cg25332357	0.129354350143042	0.229943264406621	5	180238296	MGAT1	0.100588914263579
cg08146733	0.394007672032878	0.293418505613628	12	132862587	GALNT9	-0.10058916641925
cg06288089	0.482962962962963	0.583552905283595	11	2722119	KCNQ1OT1	0.100589942320632
cg25181710	0.449132307411089	0.348541862652869	2	26045287	ASXL2	-0.10059044475822
cg13600897	0.725841985391313	0.625249668226116	12	10695942		-0.100592317165197
cg26276888	0.476074963546321	0.375480626477586	16	70613944	IL34	-0.100594337068735
cg21559013	0.493881670240949	0.594476724681634	8	7779149		0.100595054440685
cg18873396	0.405915989094506	0.305320452537688	7	99199784	GS1-259H13.2	-0.100595536556818
cg04732580	0.341770779695927	0.241172836572732	11	44650928		-0.100597943123195
cg24935953	0.547716906016795	0.44711835122794	5	176829034	PFN3	-0.100598554788855
cg19304093	0.88320710004182	0.782607693017249	1	26369608	SLC30A2	-0.100599407024571
cg18940900	0.294220110847189	0.394821830813906	1	102313479	OLFM3	0.100601719966717
cg11024963	0.430105905853089	0.329504185046059	16	68001822	SLC12A4	-0.10060172080703
cg22813622	0.349924323251371	0.249321754789181	15	89786761	FANCI	-0.10060256846219
cg24305122	0.791812281577634	0.89241508347726	4	106327516	PPA2	0.100602801899626
cg12897396	0.685030248423221	0.584426112250251	8	868423	ERICH1-AS1	-0.10060413617297
cg12920462	0.450983827115509	0.350378828760766	9	138039707		-0.100604998354743
cg15883387	0.682655794556902	0.582050618963559	16	28327557	SBK1	-0.100605175593343
cg11428871	0.672182702481171	0.571577209486302	19	46894811		-0.100605492994869
cg24045508	0.61551687083602	0.716123105190629	20	1349704	FKBP1A	0.100606234354609
cg16611662	0.776565092115603	0.877172582619339	21	33736934	URB1	0.100607490503736
cg09595468	0.701532357367629	0.802140837484853	17	712497	NXN	0.100608480117224
cg14906390	0.0622373356181189	0.162846085144388	11	113930251	ZBTB16	0.100608749526269
cg26218726	0.104456776085173	0.205065723189391	12	122018391	KDM2B	0.100608947104218
cg03871393	0.63267352471497	0.532063880035012	13	52192852	WDFY2	-0.100609644679958
cg05021776	0.228771135667687	0.128161356496292	6	44258698	TCTE1	-0.100609779171395
cg15125012	0.747480920177083	0.646867779411527	1	19730056	CAPZB	-0.100613140765556
cg13539397	0.725653577752317	0.826266804550155	14	68785498	RAD51L1	0.100613226797838
cg14363604	0.542839912123257	0.442226397369657	7	1437278		-0.1006135147536
cg21054194	0.737049434624648	0.636435543588017	5	124749655		-0.100613891036631
cg15416064	0.194991402564678	0.0943774655902708	12	49209402		-0.100613936974407
cg08769507	0.362950805603827	0.262335635858499	5	167592669	ODZ2	-0.100615169745328
cg04647494	0.780284716626377	0.880902313133244	6	169263799		0.100617596506867
cg21699124	0.683057260573447	0.582439534384422	17	49414070		-0.100617726189025
cg06328724	0.267203523800516	0.166584949422242	19	37958752	ZNF570	-0.100618574378274
cg02064408	0.354669054585814	0.254047930008969	16	23690710	PLK1	-0.100621124576845
cg05974733	0.250886791573255	0.150265468117542	8	1402316		-0.100621323455713
cg08406486	0.0984182848211709	0.199039823926219	12	111474016	CUX2	0.100621539105048
cg06296503	0.282119150803665	0.181496296615281	6	134217401		-0.100622854188384
cg13630095	0.219718859004797	0.119094206161428	9	125137594	PTGS1	-0.100624652843369
cg14022616	0.323313572379933	0.222688100083312	17	72765872		-0.100625472296621
cg19793598	0.657277178725843	0.556651134052468	3	133615597	RAB6B	-0.100626044673375
cg00501931	0.265978939635117	0.165352587002937	9	110193168	LINC01509	-0.10062635263218
cg00205522	0.442802360206134	0.342174990085466	4	5814803	EVC	-0.100627370120668
cg21645290	0.738195615514334	0.838825778877517	7	99161986	ZNF655	0.100630163363183
cg02174791	0.647366397539408	0.54673520592375	11	22774556	GAS2	-0.100631191615658
cg04615865	0.593808780857672	0.493175602779938	12	121678720	CAMKK2	-0.100633178077734
cg02404670	0.29989696345233	0.199263534807017	22	29470347	KREMEN1	-0.100633428645313
cg12325455	0.066779343769137	0.167413213885778	22	38092876	TRIOBP	0.100633870116641
cg17587553	0.232624755601172	0.131990750472987	9	138887768		-0.100634005128185
cg04508467	0.338109911149669	0.438744740532959	19	50931622	SPIB	0.10063482938329
cg18181622	0.642029089004737	0.742664851784634	5	14768310	ANKH	0.100635762779897
cg16103990	0.54616329670582	0.646800317469649	10	26500721	MYO3A	0.100637020763829
cg05360588	0.773017210253942	0.672379881989323	12	110950665	RAD9B	-0.100637328264619
cg26438635	0.204125073399883	0.30476293219699	4	84206362	COQ2	0.100637858797107
cg11463692	0.641634698191498	0.540995554843619	16	88349851		-0.100639143347879
cg05102856	0.743400134753629	0.642760414427583	10	52325607	SGMS1	-0.100639720326046
cg21088542	0.429391337899103	0.530031312268716	11	36014940	LDLRAD3	0.100639974369613
cg16574807	0.672190637474295	0.772830703883495	4	6945745	TBC1D14	0.1006400664092
cg24676349	0.342454223779587	0.241813930204969	11	18153985	MRGPRX3	-0.100640293574618
cg11608332	0.448353899661728	0.347713487357732	18	45530279		-0.100640412303996
cg24961583	0.545023461180797	0.645663899441865	3	27765409		0.100640438261068
cg23297104	0.714427860696517	0.613787221418771	1	177440537		-0.100640639277746
cg10964388	0.433449926362298	0.332808854647062	12	96069024	NTN4	-0.100641071715236
cg08680048	0.254174491842653	0.15353234186142	15	41793881	ITPKA	-0.100642149981233
cg02352391	0.760427541635595	0.861069751460314	12	46941377		0.100642209824719
cg17033333	0.818534084473457	0.717891766965813	5	2261042		-0.100642317507644
cg02859521	0.60497146783783	0.504325237698923	17	43332672	MAP3K14-AS1	-0.100646230138907
cg01144283	0.430372281607077	0.329725228975854	14	102963399	TECPR2	-0.100647052631223
cg27591012	0.576041718190233	0.475394208379565	18	46356042	CTIF	-0.100647509810668
cg21600258	0.0942026515797007	0.19485020335682	4	109090978	LEF1	0.100647551777119
cg03392757	0.469188508240893	0.368538360321169	8	81358739		-0.100650147919724
cg25902420	0.541730627694249	0.441079685091848	12	94773488	CEP83	-0.100650942602401
cg00653063	0.829428797051856	0.930079955886407	1	237002043	MTR	0.100651158834551
cg03467087	0.779297444368866	0.67864626325481	6	158448134	SYNJ2	-0.100651181114056
cg26234723	0.313917198689476	0.213264211655345	18	20136762		-0.100652987034131
cg03730966	0.543737773713986	0.443084361225954	22	17742020	CECR3	-0.100653412488032
cg19696012	0.571734169994295	0.471080166478665	8	128745037		-0.10065400351563
cg22853007	0.669405620006834	0.770059914847708	3	171693347		0.100654294840874
cg21715339	0.70098536907063	0.600330031634942	1	51795237	TTC39A-AS1	-0.100655337435688
cg07330288	0.779411764705882	0.880067323875932	17	19977156		0.10065555917005
cg18945945	0.475072886297376	0.374415412178041	21	44393970	PKNOX1	-0.100657474119335
cg16681597	0.103127923073022	0.20378602920734	1	219347410	LYPLAL1	0.100658106134318
cg10522125	0.662910896997139	0.562251077763091	16	30483996	ITGAL	-0.100659819234048
cg06401182	0.811912452393579	0.711251293677	12	114452287		-0.100661158716579
cg15040758	0.626083333333333	0.52542125077671	2	62298594	COMMD1	-0.100662082556623
cg00148483	0.52821839326179	0.427555241650691	9	95399134	IPPK	-0.100663151611099
cg03131155	0.184602911628891	0.0839391556211996	12	9600453	DDX12	-0.100663756007691
cg27300185	0.263824977038834	0.163159633697105	1	214366877		-0.100665343341729
cg07512258	0.71993216801461	0.820597791474617	10	75619420	CAMK2G	0.100665623460007
cg00823447	0.774230027273332	0.874900807543295	10	125211648		0.100670780269963
cg21776939	0.769876583306268	0.669205742615162	16	68699635	CDH3	-0.100670840691106
cg05603532	0.792460511317375	0.893131434173975	17	35731875	C17orf78	0.1006709228566
cg04600643	0.268096357800045	0.167425139746067	20	44728762		-0.100671218053978
cg04082512	0.388134347589551	0.287462169832429	16	85626417		-0.100672177757122
cg08487573	0.821915601846881	0.922589270312231	12	25205129	LRMP	0.10067366846535
cg10989926	0.757703081232493	0.858377781864999	12	102173112	GNPTAB	0.100674700632506
cg25929589	0.438669282964605	0.3379938786867	2	24238867	MFSD2B	-0.100675404277905
cg18528054	0.641483504304574	0.540808054524165	11	64982895	SLC22A20	-0.100675449780409
cg23305408	0.506594735203063	0.405916324673637	1	32169701	COL16A1	-0.100678410529426
cg24272902	0.191240128622447	0.0905616454341851	3	178867151	PIK3CA	-0.100678483188262
cg02931457	0.371660914377571	0.270980259765313	18	32956723	ZNF396	-0.100680654612258
cg12014233	0.532169081166898	0.431487527338426	20	31491425		-0.100681553828472
cg16244155	0.482263053562669	0.582945307843154	18	77905565	LOC100130522	0.100682254280485
cg16377884	0.783412907749324	0.884096157262123	22	48562901		0.100683249512799
cg03938777	0.581333121690722	0.480649824627927	12	104439124	GLT8D2	-0.100683297062795
cg20470015	0.641488201990365	0.540804765141951	5	71591661	MRPS27	-0.100683436848414
cg02096194	0.413827281182325	0.313143491826877	3	51997492	PCBP4	-0.100683789355448
cg15223713	0.789958158995816	0.890642019108082	7	157812153	PTPRN2	0.100683860112266
cg05265484	0.338597519220044	0.237912833660081	17	52977445	TOM1L1	-0.100684685559963
cg20785956	0.299111830806222	0.198426943632147	12	2469573	CACNA1C	-0.100684887174075
cg23152235	0.157715410535648	0.0570286454504635	11	133837265		-0.100686765085185
cg03452742	0.474397422195282	0.373710267754783	19	16874670	NWD1	-0.100687154440499
cg09045363	0.228056108768935	0.127368685599397	13	103497715	BIVM-ERCC5	-0.100687423169538
cg22338356	0.75153600393217	0.650847707039174	8	48739161	PRKDC	-0.100688296892996
cg12566650	0.257926713499146	0.157236975178432	9	130955641	CIZ1	-0.100689738320714
cg13914417	0.459686083599127	0.358995815899582	16	67022423	CES4A	-0.100690267699545
cg12675341	0.488381805755942	0.387690707972534	3	57162032	IL17RD	-0.100691097783408
cg12868424	0.289577012314831	0.188885322953009	15	41806034	LTK	-0.100691689361822
cg23352146	0.416597147737655	0.31590345316376	11	12701929	TEAD1	-0.100693694573895
cg01883396	0.860743528244149	0.760048886474742	15	71825532	THSD4	-0.100694641769407
cg17142470	0.300387147419315	0.199692497733156	8	22409684	SORBS3	-0.100694649686159
cg10188410	0.620735946723882	0.520041259632304	19	4760503		-0.100694687091578
cg25054705	0.279103738848044	0.178405476075479	17	19998939	CYTSB	-0.100698262772565
cg16147002	0.352002744660777	0.251300658488356	12	113697418	TPCN1	-0.100702086172421
cg01140877	0.62917656573826	0.528474045219748	9	124959765	MORN5	-0.100702520518512
cg02154110	0.220431959067205	0.321134894231373	1	214160159	PROX1-AS1	0.100702935164168
cg16690356	0.743150009856101	0.843854570836156	6	29945948	HCG9	0.100704560980055
cg27426146	0.311547963106037	0.210843304908178	19	11785337	ZNF833	-0.100704658197859
cg21214232	0.330804400094679	0.230098926541781	15	25426273	SNORD115-7	-0.100705473552898
cg04799798	0.849316066959839	0.748609891717881	1	14421863		-0.100706175241958
cg11201869	0.886870691190313	0.786164264902748	6	8652918	HULC	-0.100706426287565
cg18556031	0.59592231303278	0.696630746146501	8	39053102	ADAM32	0.100708433113721
cg02099919	0.739227298887919	0.839938634620302	5	72679749		0.100711335732383
cg17340170	0.730777499104264	0.831489020124993	19	21686146		0.100711521020729
cg13877502	0.321599872557784	0.422311789154999	9	707387	KANK1	0.100711916597215
cg27268905	0.542796816631476	0.643508806166756	4	174111999	GALNT7	0.10071198953528
cg23817497	0.772149264773883	0.671437158975308	11	46344557		-0.100712105798575
cg05543456	0.471793633546622	0.371078740678508	4	2256532	MXD4	-0.100714892868114
cg00405728	0.460853284920005	0.36013765643914	1	27986888		-0.100715628480865
cg05560731	0.472607012367194	0.371890733797536	9	115632737	SNX30	-0.100716278569658
cg17875957	0.247646243591077	0.146928370765018	1	46806823	NSUN4	-0.100717872826059
cg26033870	0.604665438919583	0.705384354893329	6	36022622	MAPK14	0.100718915973746
cg00360769	0.238234899457511	0.338953899075524	4	101110248	DDIT4L	0.100718999618013
cg17219660	0.768556022165346	0.667836034318398	1	202091880	GPR37L1	-0.100719987846948
cg20077879	0.308746338152797	0.208024529994843	19	39988259	DLL3	-0.100721808157954
cg22546302	0.615677321156773	0.716399506781751	4	154188169	TRIM2	0.100722185624978
cg01422243	0.512162966743217	0.411440146505479	10	22725309		-0.100722820237738
cg09465362	0.626298547987251	0.525575186279985	7	157779409	PTPRN2	-0.100723361707266
cg13783323	0.609728307884909	0.509003831417625	1	26347092	EXTL1	-0.100724476467284
cg05511148	0.72412540054838	0.824850090642867	4	43277401		0.100724690094487
cg01519129	0.735662065696681	0.836386806802143	7	49812430	VWC2	0.100724741105462
cg15856572	0.505662585147729	0.606388606307223	17	70631167	LINC00511	0.100726021159494
cg05553479	0.836474643032989	0.735748146347393	8	16460534		-0.100726496685596
cg08383156	0.825300497239732	0.724573098998253	5	158327495	EBF1	-0.100727398241479
cg01885741	0.823158294198568	0.722430863776033	18	7945819	PTPRM	-0.100727430422535
cg02076020	0.755343439181137	0.856071726591099	1	201979938	ELF3	0.100728287409962
cg00209655	0.499916869873642	0.39918739773137	2	216871800	MREG	-0.100729472142272
cg02105856	0.631252460262519	0.530522389200593	1	207119784	PIGR	-0.100730071061926
cg26794477	0.683050772344313	0.582319775400821	3	50357592	HYAL2	-0.100730996943492
cg04771946	0.369383231926818	0.26865218252658	4	174449488	HAND2	-0.100731049400238
cg25024515	0.761247601955567	0.660515950463078	12	124763658		-0.100731651492489
cg04342866	0.76576920143391	0.86650228953857	20	3993546	RNF24	0.10073308810466
cg10215034	0.822690324825252	0.721956894440362	2	242065963	PASK	-0.10073343038489
cg09968802	0.603427895981088	0.502694172489332	1	116574091	SLC22A15	-0.100733723491756
cg22078859	0.11276163511258	0.213495685445159	9	127952320	PPP6C	0.100734050332579
cg00055945	0.727534911961142	0.626800660056194	6	36595688		-0.100734251904948
cg08824454	0.767755833297786	0.667021564558333	2	28596577		-0.100734268739453
cg21639436	0.852418949033139	0.751684342864511	19	51771923	C19orf75	-0.100734606168628
cg15230622	0.446637068870175	0.345902018179017	19	6375941	PSPN	-0.100735050691158
cg10572188	0.28379686821809	0.183061745516437	3	113213220	CCDC52	-0.100735122701653
cg07462184	0.473276882454703	0.372541464525281	6	10248801		-0.100735417929422
cg15882591	0.667527664991127	0.768263454086643	13	21608557	LATS2	0.100735789095516
cg03967293	0.565889631898006	0.465152596222453	1	209826863	LAMB3	-0.100737035675553
cg06778266	0.500964346297143	0.60170338219638	15	33178652	FMN1	0.100739035899237
cg14166494	0.238042666223956	0.137302944847672	18	63416728	CDH7	-0.100739721376284
cg15734317	0.452786270835388	0.352045274853315	14	59978994	CCDC175	-0.100740995982073
cg09083279	0.534212503562453	0.634953666070558	6	29454873	MAS1L	0.100741162508105
cg22424399	0.38800008343415	0.287258678135117	21	36282425	RUNX1	-0.100741405299033
cg00145507	0.614790179008119	0.514047824125344	18	12315607	TUBB6	-0.100742354882775
cg09478478	0.907408014154189	0.806664912165274	1	158322845	CD1E	-0.100743101988915
cg07253192	0.742494996664443	0.843239084439315	14	73741659		0.100744087774872
cg19252584	0.792025631897472	0.892772969440098	11	19779691	NAV2	0.100747337542626
cg09890870	0.686220896511724	0.585473537866121	17	29773469	RAB11FIP4	-0.100747358645603
cg16159688	0.238452565628871	0.137705002812021	16	56651523	MT1L	-0.10074756281685
cg26348684	0.442410555093308	0.543159121696122	17	42910160		0.100748566602814
cg05721307	0.560780914561013	0.460031830485241	20	57496783		-0.100749084075772
cg24828620	0.736862190895738	0.636112870368241	7	50132903	ZPBP	-0.100749320527497
cg23203969	0.376806367068215	0.276056857613871	20	3726328	HSPA12B	-0.100749509454344
cg19780570	0.544392100018119	0.645142211946879	5	133764548		0.10075011192876
cg27015201	0.725399085662895	0.82614973648112	3	9423207	THUMPD3	0.100750650818225
cg11365121	0.355726150863311	0.25497490050199	21	47253866	LOC100129027	-0.100751250361321
cg01301339	0.0823694356817385	0.183121237000547	5	180673096		0.100751801318809
cg21329660	0.725466628959276	0.826219900624283	18	30105004		0.100753271665007
cg23085666	0.790020933893877	0.689267150282744	3	125820924	SLC41A3	-0.100753783611133
cg15005368	0.748206872798245	0.647452638435696	19	35786821	MAG	-0.100754234362549
cg07593744	0.354013400683643	0.253256476363104	15	88750304	NTRK3	-0.100756924320539
cg19880015	0.456821048053925	0.35606369496942	8	106200995		-0.100757353084505
cg19442201	0.626565342172279	0.525807362181263	15	40572550		-0.100757979991016
cg06059461	0.665347977940402	0.766106690244621	15	89960503		0.100758712304219
cg15168376	0.445902747095668	0.54666147725307	11	130405517		0.100758730157402
cg16772533	0.484192402095468	0.383432476901658	7	76026556	SRCRB4D	-0.10075992519381
cg00258209	0.515114640707058	0.414353848908567	1	174595294	RABGAP1L	-0.100760791798491
cg12790219	0.338144996229667	0.2373839645528	9	35680585	CA9	-0.100761031676867
cg26709782	0.670582226762002	0.569821066223944	22	17682403	CECR1	-0.100761160538058
cg12052836	0.556064422563163	0.656825674744352	7	94331233		0.100761252181189
cg25866938	0.781333025297447	0.680570801317234	18	38109645		-0.100762223980213
cg01571223	0.583964154514082	0.684730461087609	7	7621509	MIOS	0.100766306573527
cg16919971	0.924114323421454	0.823345835599966	13	114294977	TFDP1	-0.100768487821488
cg08450380	0.43292220209843	0.533691850661881	4	102268617	FLJ20021	0.100769648563451
cg06833636	0.469664429530201	0.36889400921659	12	12659232	DUSP16	-0.100770420313611
cg03816081	0.300524405002017	0.199753451981986	10	29577743	LYZL1	-0.100770953020031
cg18765793	0.751666365462915	0.650895300382646	11	119260800	USP2-AS1	-0.100771065080269
cg23774016	0.558220328658084	0.457449214186108	1	159284082	OR10J3	-0.100771114471976
cg03559815	0.217378941007808	0.116607106905577	11	117199307	CEP164	-0.100771834102231
cg11447355	0.120618341576164	0.221390266113528	19	1490825	REEP6	0.100771924537364
cg04767734	0.181201104463875	0.281973177645217	2	172958009		0.100772073181342
cg21865157	0.66082050726825	0.560047971482661	1	16058422	PLEKHM2	-0.100772535785589
cg16063842	0.217687202722265	0.116913684675076	9	98349479		-0.100773518047189
cg05787035	0.841815809097688	0.94258950431111	1	202171635	LGR6	0.100773695213422
cg20237773	0.50367696616592	0.402902877142416	17	18044452	MYO15A	-0.100774089023504
cg14433064	0.485967091752656	0.385191545574637	11	64212586		-0.100775546178019
cg04865480	0.179109813809578	0.0783339822315668	2	173421027	PDK1	-0.100775831578011
cg03077969	0.759478064317271	0.860254459964044	6	31522510	NFKBIL1	0.100776395646773
cg22889925	0.870752900775275	0.769974240989851	3	189496626	TP63	-0.100778659785424
cg25519921	0.77730925292386	0.87809029021856	10	98588227		0.1007810372947
cg18599400	0.74620164384179	0.645419457373141	19	407758	C2CD4C	-0.100782186468649
cg08722696	0.626686656671664	0.727469748961532	20	46230565	NCOA3	0.100783092289868
cg26632897	0.645678756476684	0.544895277842183	17	77030546	C1QTNF1	-0.100783478634501
cg01572050	0.814646563540239	0.915430092791981	17	78178291	CARD14	0.100783529251742
cg17005595	0.2585480586955	0.157764229850147	6	52227405	PAQR8	-0.100783828845353
cg16501033	0.807794662620937	0.908579284272028	5	155872537	SGCD	0.100784621651091
cg16536855	0.288567978263057	0.187783238654497	10	71038317	HK1	-0.10078473960856
cg00575003	0.325401720904441	0.224616077295627	1	217261949	ESRRG	-0.100785643608814
cg19675272	0.464530530807373	0.565316253002402	14	59967591	JKAMP	0.100785722195029
cg14777768	0.176986004466941	0.0761996215437626	3	170746265	SLC2A2	-0.100786382923178
cg16052237	0.724334186591144	0.623547400611621	21	48015365		-0.100786785979523
cg19138325	0.683807365498446	0.784594624158605	12	129429698	GLT1D1	0.100787258660159
cg24065304	0.824945842359607	0.925733237952787	16	47509614	PHKB	0.10078739559318
cg09466698	0.739728044769525	0.840515801429812	16	78249269	WWOX	0.100787756660287
cg03211835	0.73399492492444	0.83478381417415	4	129676339		0.10078888924971
cg20136726	0.204033142439381	0.103243879663838	17	58706710	PPM1D	-0.100789262775543
cg25644380	0.818028103317591	0.717238833517903	19	45262982	BCL3	-0.100789269799688
cg13024068	0.278011960532122	0.17722248523146	18	44269268	ST8SIA5	-0.100789475300662
cg13658093	0.652419886077421	0.551629435806501	17	17697464	RAI1	-0.10079045027092
cg23170174	0.763776870380994	0.662985905377503	9	107265192	OR13F1	-0.100790965003491
cg19820110	0.667373998643932	0.768165268323571	4	41439569	LIMCH1	0.100791269679639
cg09076077	0.831821412855837	0.731029528217939	20	58630315	C20orf197	-0.100791884637898
cg01328403	0.235752184690609	0.134958898986306	22	38082349	NOL12	-0.100793285704303
cg13056222	0.294229152728458	0.19343541729948	1	204219199	PLEKHA6	-0.100793735428978
cg02727678	0.254959009620152	0.154165099661527	11	60589212		-0.100793909958625
cg09357438	0.221688340312982	0.32248245237072	4	57688282	SPINK2	0.100794112057738
cg09000348	0.473878706601103	0.574672948065842	12	112629015	HECTD4	0.100794241464739
cg22285732	0.669979146821821	0.569184802357976	8	130426978	CCDC26	-0.100794344463845
cg19950474	0.17565183745374	0.0748571624071983	5	43040438	C5orf39	-0.100794675046542
cg26255253	0.703452557184471	0.602657875759761	2	159320122	PKP4	-0.10079468142471
cg07608867	0.675572519083969	0.77636721008209	10	49879854		0.100794690998121
cg03917666	0.657770522056997	0.556974850732766	10	3977608		-0.100795671324231
cg26030097	0.771438115917822	0.872233887901793	8	96199551		0.100795771983971
cg06573331	0.444942834980271	0.344147020857395	22	26294884	MYO18B	-0.100795814122876
cg05176556	0.242989916530181	0.142194009125174	2	220716304		-0.100795907405007
cg13979887	0.684121320249777	0.583325188153651	9	5831999	ERMP1	-0.100796132096126
cg14674856	0.466646077825818	0.365849337396357	5	179220274	LTC4S	-0.100796740429461
cg18888319	0.594708892000943	0.493911907699006	12	95093838		-0.100796984301937
cg09493290	0.493146182251463	0.392349145644371	15	71496545	THSD4	-0.100797036607092
cg02039839	0.626385372714487	0.525587764930792	7	1015730	COX19	-0.100797607783695
cg11791531	0.727980346867114	0.828778068604491	12	78573360	NAV3	0.100797721737377
cg06971418	0.210975219958616	0.11017704961353	17	41995241	C17orf88	-0.100798170345086
cg04321378	0.273363647241833	0.172565411992034	11	65819389	SF3B2	-0.100798235249799
cg15564547	0.561885233722624	0.662686567164179	15	76200166	FBXO22	0.100801333441555
cg11883121	0.562282216768173	0.461480792458593	1	154721081	KCNN3	-0.10080142430958
cg07905442	0.556311800738741	0.455510185249268	8	37748443	RAB11FIP1	-0.100801615489473
cg01142721	0.296490193186846	0.195687598894741	10	85985448	LRIT2	-0.100802594292105
cg07001334	0.728051058530511	0.627247927536616	10	112505133	RBM20	-0.100803130993895
cg04705693	0.74732695554305	0.646523534024829	9	136320561	ADAMTS13	-0.100803421518221
cg14837586	0.750108985226447	0.850915080527086	6	154959560		0.100806095300639
cg20524271	0.0763211871059228	0.177129027378611	11	20153750		0.100807840272688
cg10049789	0.752133105802048	0.852941176470588	4	8202531	SH3TC1	0.10080807066854
cg14090201	0.717365561752556	0.616556623923617	4	40428121	RBM47	-0.100808937828939
cg13309429	0.230950584685024	0.13014098963605	6	138540851	KIAA1244	-0.100809595048974
cg23150604	0.366271510516252	0.265460504535523	2	85732147		-0.100811005980729
cg21213306	0.825735051205814	0.926547631775901	5	1598419	LOC728613	0.100812580570087
cg01016627	0.6859410430839	0.786753767544143	1	205707799	NUCKS1	0.100812724460243
cg08572825	0.514515660911651	0.413702567934289	22	21321359	AIFM3	-0.100813092977362
cg20721090	0.655804325946182	0.756617922021689	3	182756201	MCCC1	0.100813596075507
cg00653243	0.817717556937523	0.716903619420848	8	75054653		-0.100813937516675
cg03715723	0.501701519953706	0.400887393316056	2	11539235	LINC00570	-0.10081412663765
cg22325294	0.360573518999292	0.259758931661805	6	30043829	RNF39	-0.100814587337487
cg18176363	0.816822593337414	0.716006405347072	12	79726380	SYT1	-0.100816187990342
cg18852137	0.638253433914048	0.537435153931541	2	48793873	STON1-GTF2A1L	-0.100818279982507
cg24392577	0.776242267012572	0.675422353713597	11	65314556	LTBP3	-0.100819913298975
cg10546814	0.502214816501418	0.401394519611195	11	102347727		-0.100820296890223
cg21954650	0.654419170324763	0.75524111115565	15	26487777		0.100821940830887
cg07080653	0.777208802968521	0.676384092177297	4	54374249	LNX1	-0.100824710791224
cg22509036	0.801729786397589	0.700904683360824	2	47706608	MSH2	-0.100825103036765
cg12689608	0.756220967213431	0.6553958535616	16	1130130	SSTR5	-0.100825113651831
cg18651300	0.294665248618059	0.193840133342996	5	153568897	GALNT10	-0.100825115275063
cg03982787	0.215929908915015	0.115104092181339	17	38468610	RARA	-0.100825816733676
cg09519504	0.552095475026531	0.451269621005965	11	117314759	DSCAML1	-0.100825854020566
cg16700716	0.759109226765175	0.658283323787943	1	246684329		-0.100825902977232
cg04684049	0.502069869255741	0.401243867578321	4	78230300		-0.10082600167742
cg23175311	0.120985527222605	0.221811551350286	20	3023222	GNRH2	0.100826024127681
cg15555095	0.715974869187573	0.615148320177813	13	25641307		-0.10082654900976
cg10420626	0.800685925339665	0.699859088774072	6	43741154	VEGFA	-0.100826836565593
cg24040989	0.360214317244319	0.259387437272885	5	149979572	SYNPO	-0.100826879971434
cg19506005	0.41011475780328	0.309287646528404	18	67382764	DOK6	-0.100827111274876
cg25122752	0.245576176089771	0.144748863031715	5	114713211		-0.100827313058056
cg24474862	0.524854780773126	0.424026664304381	9	128828069		-0.100828116468745
cg23737315	0.430238868526296	0.329408118995972	6	53326809		-0.100830749530324
cg01718920	0.239414325286901	0.138582463518658	3	48598606		-0.100831861768243
cg17935708	0.758401663009585	0.859234274642076	13	24120094		0.100832611632491
cg20808578	0.185913129510886	0.286746144810177	22	38794954	LOC400927	0.100833015299291
cg11149722	0.783267698507189	0.682434652024966	5	122823124		-0.100833046482223
cg03494017	0.714768342594165	0.613934923201294	5	1724892		-0.100833419392871
cg07010192	0.449197540122994	0.348362626208665	6	114056449		-0.100834913914329
cg23626862	0.778099994629719	0.677264852746357	22	46064945		-0.100835141883362
cg13628514	0.378758645255128	0.277921528124989	12	110271439	TRPV4	-0.100837117130139
cg17007597	0.667676511738072	0.566839353441572	6	37483099	LOC100505530	-0.1008371582965
cg14999036	0.225631926113765	0.326469776428374	9	115822072		0.100837850314609
cg27104437	0.475088472292438	0.575926654782025	10	121095507	GRK5	0.100838182489587
cg11666924	0.0550172044347199	0.155856246288182	1	109289079	STXBP3	0.100839041853462
cg13279848	0.782543728575196	0.883383520394197	14	31354480	COCH	0.100839791819001
cg24202274	0.794357196056604	0.693515843105722	1	171752957	METTL13	-0.100841352950882
cg00301631	0.442858345257133	0.543699976360136	15	92660577	SLCO3A1	0.100841631103003
cg19129839	0.46501133059065	0.364169247015446	8	144854795		-0.100842083575204
cg20788876	0.850714502888416	0.951556733717969	8	64177888		0.100842230829553
cg26621234	0.723213638888218	0.622369946984758	9	15967580	CCDC171	-0.10084369190346
cg00425431	0.253663624511082	0.15281955003304	15	90792223	TTLL13	-0.100844074478042
cg24363159	0.728937728937729	0.829782062707608	1	54237062	NDC1	0.100844333769879
cg20134916	0.141378382513536	0.242222960256836	11	32457055	WT1-AS	0.1008445777433
cg10005475	0.391071965545004	0.290226863232349	17	74011063	EVPL	-0.100845102312655
cg07088882	0.245916457662291	0.145070900332451	11	8038043		-0.10084555732984
cg07992477	0.829707300661658	0.930553881993814	12	52694186	KRT86	0.100846581332156
cg24665265	0.465090053101221	0.364243229387737	15	70852115		-0.100846823713484
cg15992730	0.695328959248781	0.594481865284974	12	7848093	GDF3	-0.100847093963807
cg21615780	0.566695345580917	0.465847978689541	8	30661942	PPP2CB	-0.100847366891376
cg23056703	0.563629044432144	0.462781633235099	3	5470788		-0.100847411197045
cg22511911	0.248309221230377	0.147461007414983	20	37771593		-0.100848213815394
cg25727520	0.24639016189577	0.145541145541146	2	37576821	QPCT	-0.100849016354624
cg01658444	0.642090476876531	0.541240555262696	16	25100355		-0.100849921613835
cg20179942	0.799082391247424	0.698231546231546	11	61912310	INCENP	-0.100850845015878
cg08562141	0.0666325367215522	0.167483545721888	15	80352558	ZFAND6	0.100851009000336
cg21142495	0.0709855036436186	0.171836959082698	19	5680456	C19orf70	0.100851455439079
cg19314894	0.793022282665551	0.69216913377826	1	185312654		-0.100853148887291
cg00523683	0.724973840251134	0.825827341154703	17	78748471	RPTOR	0.100853500903569
cg05444312	0.112384737795007	0.213240825879796	6	27782628	HIST1H2BM	0.100856088084789
cg18142637	0.657835456775712	0.556978686781755	2	8379176	LINC00299	-0.100856769993957
cg16763301	0.31722215389661	0.216364272372668	1	160156142	ATP1A4	-0.100857881523942
cg12878716	0.653484083850932	0.552623951517281	8	80792609		-0.100860132333651
cg05104639	0.520397096854926	0.4195357630501	15	96596922		-0.100861333804826
cg06258155	0.184115619907568	0.0832540548065991	17	67410790	MAP2K6	-0.100861565100969
cg10021638	0.741257070023102	0.842119187776969	12	112284871	MAPKAPK5	0.100862117753867
cg22682739	0.241360006585988	0.140497073180218	3	127292275	TPRA1	-0.10086293340577
cg06949619	0.11401877344795	0.214882340470638	7	5451412	TNRC18	0.100863567022688
cg04589761	0.286525140719587	0.185660317570344	3	186022299	DGKG	-0.100864823149243
cg17827524	0.506887985546522	0.607753296944101	18	19066982	GREB1L	0.100865311397579
cg19494923	0.737089293943464	0.636222049171209	22	39662721		-0.100867244772255
cg24856673	0.484968605314898	0.585836102239857	12	2017134	CACNA2D4	0.100867496924959
cg25889117	0.742312189880219	0.641443835151789	11	124760748	ROBO4	-0.10086835472843
cg07089687	0.38572017733787	0.284850094088039	5	71621738	PTCD2	-0.100870083249831
cg25018596	0.470662860767523	0.571534469977761	12	122057755		0.100871609210238
cg07730301	0.272145813860328	0.171272132286401	11	67777952	ALDH3B1	-0.100873681573927
cg13039545	0.662131349755168	0.763005095390449	6	159307870		0.100873745635281
cg22811212	0.314205215350467	0.213331004929946	3	127730110		-0.100874210420521
cg01447579	0.684544624554271	0.785419104096891	4	74847100	PF4	0.10087447954262
cg08122751	0.938481601179339	0.837605424177278	13	21205092	IFT88	-0.100876177002061
cg03862891	0.721501488728201	0.620625080718068	5	106672908		-0.100876408010133
cg13896818	0.784473014975982	0.885350318471338	3	32863733	TRIM71	0.100877303495356
cg23961331	0.683847589917402	0.784725410133127	2	121681281	GLI2	0.100877820215725
cg11887918	0.785042609462239	0.684163416661339	13	27917999		-0.1008791928009
cg23241592	0.631523909116836	0.530644497845901	7	153421045		-0.100879411270935
cg09161832	0.562105829872327	0.461226201710631	11	14600232	PSMA1	-0.100879628161696
cg26978976	0.789055544140812	0.68817590486452	8	63164796	NKAIN3	-0.100879639276292
cg09861543	0.259474521340844	0.15859473518285	19	15376545	BRD4	-0.100879786157994
cg05738470	0.344202113248442	0.243321920181871	16	603743	SOLH	-0.100880193066571
cg13201172	0.381304065173975	0.280422454142665	8	144891810	SCRIB	-0.10088161103131
cg08343926	0.41483559295621	0.31395393459357	10	135430378		-0.10088165836264
cg02274123	0.857515234774032	0.756632820176875	7	72929703	BAZ1B	-0.100882414597157
cg05822739	0.484729656238372	0.585612537395637	4	3504980		0.100882881157265
cg14177418	0.573496649033216	0.472612656213472	18	30051735	FAM59A	-0.100883992819744
cg11428540	0.684088960655219	0.78497305563647	8	20207474		0.100884094981251
cg08965527	0.316085737970236	0.215201486416984	16	84178213	HSDL1	-0.100884251553252
cg02846741	0.642355569741462	0.743239968986238	12	105907093		0.100884399244776
cg20919306	0.204637088972984	0.30552155253008	17	11924526	MAP2K4	0.100884463557096
cg16048383	0.810827190422006	0.709942638623327	12	6483708	SCNN1A	-0.100884551798679
cg05174338	0.779179638429188	0.678294573643411	14	101039724		-0.100885064785777
cg19493467	0.842559464950289	0.741673972103358	1	165377881	RXRG	-0.100885492846931
cg25391332	0.730583919020466	0.831469491857956	1	32411791		0.10088557283749
cg26464082	0.581633807597658	0.4807475359221	22	21311184	LOC101928891	-0.100886271675558
cg27083642	0.793975783048134	0.894863452019306	14	53621261	DDHD1	0.100887668971172
cg15054595	0.600224534558571	0.499336818288211	3	49910483		-0.10088771627036
cg09595540	0.506029042023706	0.40513992462513	2	192021027		-0.100889117398576
cg07598561	0.440707552659141	0.339817737501273	15	41218984		-0.100889815157868
cg14369804	0.22953267913112	0.12864158986093	20	47301111	PREX1	-0.10089108927019
cg01878140	0.341923382395187	0.241032160175512	7	76053278	ZP3	-0.100891222219675
cg02331649	0.618494155295791	0.719385925593904	3	52926322	TMEM110	0.100891770298113
cg02860545	0.443396739425974	0.342504159923412	6	143348384	LINC01277	-0.100892579502562
cg12874088	0.166340202146831	0.0654468451179565	14	79368557	NRXN3	-0.100893357028875
cg15320948	0.221685957307354	0.322579369199658	17	18685008	FAM18B	0.100893411892304
cg07452510	0.576580705030532	0.475687265487403	9	111315157		-0.100893439543129
cg18843944	0.852478021447203	0.751584439499732	7	157544580	PTPRN2	-0.100893581947471
cg07671946	0.133698092031425	0.234591760115216	3	45209249		0.100893668083791
cg13025668	0.281535599109844	0.180641047780229	2	25391656	POMC	-0.100894551329615
cg10124062	0.714792284412925	0.815689133116519	7	148854145	ZNF398	0.100896848703594
cg16777910	0.45814208810457	0.559039767965718	14	90204692		0.100897679861148
cg18872321	0.168967617500761	0.0680692202994361	20	61051751	GATA5	-0.100898397201325
cg05780875	0.385462467935942	0.284562714183203	3	183980717	CAMK2N2	-0.100899753752739
cg19970121	0.749104297253178	0.648204269346306	11	93822184	HEPHL1	-0.100900027906872
cg00741945	0.623566178396215	0.522666118151785	16	89114669		-0.10090006024443
cg20800807	0.567298827867773	0.668199634178207	1	113163671	CAPZA1	0.100900806310434
cg24086405	0.707240879169921	0.808142111902895	8	124055897	DERL1	0.100901232732974
cg25422938	0.31852416195037	0.21762267309762	7	7735220	RPA3	-0.10090148885275
cg24318719	0.264021742026591	0.163119973190349	5	141564675		-0.100901768836242
cg25064551	0.793895083165783	0.692993114621304	4	41979629		-0.100901968544479
cg04390236	0.858428868200354	0.959331024828704	9	3674298	RFX3-AS1	0.10090215662835
cg11066380	0.715225795837789	0.816129534485443	10	99390115	MORN4	0.100903738647654
cg02722197	0.231094523104316	0.331998417877979	10	64135197	ZNF365	0.100903894773663
cg12946808	0.316495285252758	0.215591380114699	11	115493909		-0.100903905138059
cg20285224	0.830270823996415	0.931175183073473	22	29838184	RFPL1S	0.100904359077058
cg25101092	0.480339776470337	0.379432999833502	2	99386598	LOC101927070	-0.100906776636835
cg23159779	0.717373670941576	0.616466539483036	1	22313120	CELA3B	-0.10090713145854
cg06389267	0.807896233229341	0.706987685873606	5	71325039		-0.100908547355735
cg18990360	0.662576576250971	0.561667206394591	11	116128013		-0.10090936985638
cg00383321	0.68421430795392	0.58330411801192	7	79707732		-0.100910189942
cg02073081	0.417456488023436	0.31654517340402	3	11732893	VGLL4	-0.100911314619416
cg06994787	0.54337581770823	0.644288188609984	16	11834960	TXNDC11	0.100912370901754
cg20447038	0.682985464329496	0.783898084756045	6	36336825	ETV7	0.100912620426549
cg18192367	0.828125	0.929039867893371	6	164169728		0.100914867893371
cg12011798	0.758030279108117	0.657114152543769	1	25439889		-0.100916126564348
cg25761802	0.505740002951158	0.404822876653863	3	114243		-0.100917126297295
cg07537750	0.401626287429626	0.300709127152707	11	64703510	GPHA2	-0.100917160276919
cg17730758	0.499033920137398	0.398115664133703	17	78976696		-0.100918256003695
cg03569214	0.78963282937365	0.890551094489055	11	93470068	TAF1D	0.100918265115405
cg24496800	0.649422124380847	0.548503395656913	18	77410113		-0.100918728723934
cg15838142	0.255036115187437	0.154116884319718	17	77184010	HRNBP3	-0.100919230867719
cg04541021	0.360408970976253	0.259489722953339	13	36359872	DCLK1	-0.100919248022914
cg09489757	0.782182441125276	0.883101717815094	6	41006345	UNC5CL	0.100919276689818
cg10723140	0.804492560643779	0.905412907702984	9	96016189	WNK2	0.100920347059205
cg24921022	0.768674028022641	0.869594453590558	2	24426374	ITSN2	0.100920425567917
cg02681074	0.75413875900417	0.855059467623183	5	24163142	C5orf17	0.100920708619013
cg08584798	0.61454654587585	0.513625695410292	8	84463156		-0.100920850465558
cg01785893	0.386039567002613	0.285118715862223	1	229691110	ABCB10	-0.10092085114039
cg13156931	0.353603962711396	0.25268270120259	13	28554471	PRHOXNB	-0.100921261508806
cg15845465	0.691635990069343	0.792557308722834	2	231451697		0.100921318653491
cg02550119	0.418841356961101	0.31791950675755	17	33306727	LIG3	-0.100921850203551
cg12143555	0.403022549066687	0.302099257988739	2	121176754		-0.100923291077948
cg24755305	0.293315128807604	0.192391696804323	15	26297571	LOC100128714	-0.100923432003281
cg22851200	0.541417646423903	0.440493559548126	7	100465833	TRIP6	-0.100924086875777
cg20073313	0.909745625202826	0.808820931631306	8	52322009	PXDNL	-0.10092469357152
cg07343445	0.707301999320169	0.808227872082449	6	163673130	PACRG	0.10092587276228
cg16624210	0.493378661501364	0.392452748018465	5	671434	TPPP	-0.100925913482899
cg03930970	0.681767569115261	0.580841037876529	7	6618160	ZDHHC4	-0.100926531238732
cg15372217	0.457939819898968	0.357012092927314	3	142608516	PCOLCE2	-0.100927726971654
cg19038246	0.27293253845779	0.172003150919791	11	123345778		-0.100929387537999
cg25308196	0.798550572418864	0.697619969396973	8	49434317		-0.100930603021891
cg11286900	0.358340222512176	0.257409602845287	17	78978567		-0.100930619666889
cg09146629	0.764836334604808	0.865767878077374	3	169867539	PHC3	0.100931543472566
cg04767753	0.378536536569914	0.277604439575096	6	3258655	PSMG4	-0.100932096994818
cg11362620	0.799810577737899	0.698877948248225	3	134262162	CEP63	-0.100932629489674
cg26852739	0.673841142570784	0.572908209707974	1	207144061	FCAMR	-0.10093293286281
cg09827496	0.839453580785065	0.738519578509171	16	89740639		-0.100934002275894
cg00065942	0.367559456435266	0.266623604744281	11	67381310	DOC2GP	-0.100935851690985
cg06035456	0.632775456551336	0.53183948175386	10	71560212	COL13A1	-0.100935974797476
cg21660413	0.214978832812465	0.114039980932483	19	47516215		-0.100938851879982
cg12559925	0.747196117196211	0.848135088154954	2	235863365	SH3BP4	0.100938970958743
cg25028639	0.522332506203474	0.623271509400452	11	9884897	SBF2	0.100939003196978
cg16676436	0.625579502860525	0.524638973780512	3	156210966	KCNAB1	-0.100940529080013
cg03534841	0.506376763895174	0.405432980487183	9	20562980	MLLT3	-0.100943783407991
cg06714699	0.331030435967112	0.230086514320439	14	104015285		-0.100943921646673
cg21650425	0.884507899615395	0.783563186039966	11	56345718	OR5M10	-0.100944713575429
cg11364926	0.789606727917943	0.890552840425055	11	64583197		0.100946112507112
cg13258131	0.69533079782548	0.594384625868884	2	778688		-0.100946171956596
cg10748160	0.209011025647132	0.309957247276238	4	6202384	JAKMIP1	0.100946221629106
cg19070688	0.715801024140454	0.816749406432118	3	170114405	SKIL	0.100948382291664
cg24283684	0.263013767883925	0.162065273812614	6	136172947	PDE7B	-0.100948494071311
cg23281819	0.291066221749703	0.190117573936914	14	58549377	C14orf37	-0.100948647812789
cg06763522	0.610095579935522	0.711044570890966	20	61926336	COL20A1	0.100948990955444
cg01054375	0.730234758441251	0.629284380205617	2	240560074		-0.100950378235634
cg10619248	0.105957659853525	0.20690848278646	4	23891798	PPARGC1A	0.100950822932935
cg09274943	0.786172371488874	0.685220240665095	22	50083443		-0.100952130823779
cg00635259	0.237746546502179	0.136793316967721	17	62159682	ERN1	-0.100953229534458
cg13101072	0.495596335157476	0.596549982431483	6	3849818	FAM50B	0.100953647274007
cg07836831	0.231873073502017	0.130918934368267	1	2460865	HES5	-0.10095413913375
cg03536571	0.493431732847312	0.594386206338285	13	111996865		0.100954473490973
cg07525576	0.219344464520563	0.11838734246743	20	30458786	DUSP15	-0.100957122053133
cg04768463	0.155717246922459	0.256674712895911	2	55174473	EML6	0.100957465973452
cg06193671	0.800246107433834	0.699287611096413	1	223818837	CAPN8	-0.100958496337421
cg15518979	0.154287009454734	0.0533277696640935	17	28978106		-0.100959239790641
cg17387122	0.479162174649623	0.378202089963211	22	18507711	MICAL3	-0.100960084686412
cg12171761	0.432521196310444	0.331560220811613	8	61910949		-0.100960975498831
cg04562776	0.834701986754967	0.935663224781573	6	53211284	ELOVL5	0.100961238026606
cg00429105	0.799044849390358	0.698083166833167	16	3293896	MEFV	-0.100961682557191
cg06765389	0.733121825014636	0.834083840118843	10	121379685		0.100962015104207
cg01209909	0.203096286445763	0.10213321010979	20	55500189		-0.100963076335973
cg23235497	0.371188381090861	0.270224188158267	1	110692900	SLC6A17	-0.100964192932594
cg21549195	0.218324800516581	0.117360057551087	19	52452368		-0.100964742965494
cg09997952	0.73252456245378	0.631558553639678	1	154781760	KCNN3	-0.100966008814102
cg27109555	0.169453230908269	0.068485968303014	2	168068813	XIRP2	-0.100967262605255
cg07366506	0.855638564791703	0.754671136117446	10	131843725		-0.100967428674257
cg22427170	0.274000258116853	0.173031911027113	12	24202790	SOX5	-0.10096834708974
cg14829948	0.50998395341176	0.409015209515616	7	159023827		-0.100968743896144
cg06581475	0.49775252578294	0.396783768510339	15	75020202		-0.100968757272601
cg25524245	0.441472284353555	0.340503006181726	6	105674581		-0.100969278171829
cg24397768	0.461724691455488	0.360755374653915	4	115186633		-0.100969316801573
cg26332114	0.712217226608136	0.611247503593553	19	57742260	AURKC	-0.100969723014583
cg13518992	0.504655298172682	0.403685574431327	18	55109119	ONECUT2	-0.100969723741355
cg11046544	0.380980260352292	0.280010260255323	12	6750550	ACRBP	-0.100970000096969
cg22171714	0.310354752057306	0.209384047819184	12	132878504	GALNT9	-0.100970704238122
cg17691881	0.797379581585993	0.696408696297396	19	56064257		-0.100970885288597
cg12599800	0.609111338905535	0.508140396577665	7	75738400		-0.10097094232787
cg08887478	0.580072707098432	0.479101607568649	22	22516233		-0.100971099529783
cg22322129	0.569159039165454	0.468187754074961	19	11576274	ELAVL3	-0.100971285090493
cg21442825	0.648927100643017	0.547953995754973	11	43968792		-0.100973104888044
cg17872796	0.856028172904295	0.957001350742909	4	113565169	LARP7	0.100973177838614
cg25868767	0.559518717164073	0.458544473020804	15	58521790		-0.100974244143269
cg20298778	0.948965606581053	0.84799131378936	6	143891455	LOC285740	-0.100974292791693
cg02354431	0.550188617352796	0.449213925698455	7	128423266		-0.100974691654341
cg07742404	0.305105165018148	0.204130195541109	12	130648987	FZD10	-0.100974969477039
cg11143322	0.203793000023072	0.102817440923561	9	138349177		-0.100975559099511
cg13462878	0.770847074342787	0.871823136750566	6	41987744	CCND3	0.100976062407779
cg09347723	0.618580647578372	0.517603701901676	2	242486223	BOK-AS1	-0.100976945676696
cg01435678	0.67741245941938	0.576435356673438	1	154377379	IL6R	-0.100977102745942
cg12511689	0.747055811571941	0.84803418237223	11	116757351	SIK3	0.100978370800289
cg23070020	0.585927784937485	0.484948311007571	16	30578627		-0.100979473929914
cg08130882	0.842504551891564	0.943484095035125	20	58496587	SYCP2	0.100979543143561
cg00385194	0.750678466076696	0.85165888130315	11	57957102	OR9Q2	0.100980415226454
cg02517974	0.652210299231928	0.551229697518432	12	48344565		-0.100980601713496
cg20199709	0.179545004945598	0.280526057216281	1	63727653	LINC00466	0.100981052270683
cg27157038	0.765636201690165	0.664655012948576	10	98063999	DNTT	-0.100981188741589
cg23876285	0.325899587436295	0.224917757302155	17	35078971		-0.10098183013414
cg24641773	0.555972311163968	0.454990384615385	20	1374086	FKBP1A	-0.100981926548583
cg03037858	0.389497674846908	0.288515340856104	9	88861091	C9orf153	-0.100982333990804
cg04938773	0.565226994698926	0.46424450054093	15	68663646	ITGA11	-0.100982494157996
cg01051098	0.594361801305176	0.493377980377812	14	55604454	LGALS3	-0.100983820927364
ch.2.147017622F	0.211674553900925	0.110690602914231	2	147301152		-0.100983950986694
cg06316818	0.651773091423186	0.752757424838987	15	83306789	CPEB1	0.100984333415801
cg08292919	0.652755562018322	0.753740700493187	6	29565696		0.100985138474865
cg03302605	0.741827694491074	0.842813826561553	7	34264887		0.100986132070479
cg25966908	0.55099429877405	0.450007650774914	7	55516751		-0.100986647999136
cg18082583	0.649161297009691	0.548174088528142	2	32936416	TTC27	-0.100987208481549
cg15627274	0.643426294820717	0.542438955239749	7	24762195	DFNA5	-0.100987339580968
cg25243771	0.678847976609315	0.577859092510602	1	41248256	KCNQ4	-0.100988884098713
cg20332195	0.558213977309949	0.457224533432496	4	10459929	ZNF518B	-0.100989443877453
cg09743847	0.639982080349889	0.538992581957406	19	56740418	ZSCAN5A	-0.100989498392483
cg01542226	0.761467344451381	0.660476236476043	13	100800904	PCCA	-0.100991107975338
cg08905114	0.163478016856917	0.26447354635935	9	95897015	NINJ1	0.100995529502433
cg04743464	0.274167484618515	0.17317105345377	19	17139768		-0.100996431164745
cg15283275	0.35096194236747	0.249964620972687	2	223858881		-0.100997321394783
cg06289919	0.662613757783427	0.561616418337199	1	181097559		-0.100997339446228
cg02714148	0.840512776243094	0.941510208652159	4	113804680	ANK2	0.100997432409065
cg07719343	0.349156042161877	0.24815779592603	3	196264687		-0.100998246235847
cg07864195	0.737565011820331	0.838563908440291	3	101451017	CEP97	0.10099889661996
cg27574516	0.4972270842233	0.39622753366862	15	42113147	MAPKBP1	-0.10099955055468
cg14062083	0.356034414504764	0.255033448599037	21	31802829	KRTAP13-4	-0.101000965905727
cg04826002	0.576600165068162	0.475598687425819	10	103994231	PITX3	-0.101001477642343
cg11594666	0.877828455032547	0.776826366378745	17	75950760		-0.101002088653802
cg17450190	0.765568887280421	0.664566683733666	8	808496		-0.101002203546755
cg24295479	0.155016459562858	0.256018721661547	3	169940196	PRKCI	0.101002262098689
cg04602454	0.420114249219415	0.319111222516651	2	43152410		-0.101003026702764
cg03517341	0.26454192298577	0.163538404257649	22	43873298	MPPED1	-0.101003518728121
cg15964957	0.70805535841022	0.607050970029901	5	137445723		-0.101004388380319
cg07432550	0.896913900414938	0.795908400260473	7	46725064		-0.101005500154465
cg12934542	0.231305674975256	0.130299209820433	22	41814473		-0.101006465154823
cg10691726	0.192937346669183	0.0919308417890381	3	169684821	LOC100128164	-0.101006504880145
cg10706405	0.24156320965968	0.140556077293036	17	77455304	RBFOX3	-0.101007132366644
cg25525754	0.488233262617791	0.387226099659146	1	153456605		-0.101007162958645
cg04418187	0.54828626201204	0.447278983514546	8	99878023	STK3	-0.101007278497494
cg09725006	0.808077132981626	0.90908444191506	1	84873096	DNASE2B	0.101007308933434
cg12287469	0.677697888965495	0.778707703383729	4	176645306	GPM6A	0.101009814418234
cg07473023	0.1320855187675	0.233095693502579	5	72921899	RGNEF	0.101010174735079
cg09841537	0.497927002239483	0.598937490078984	17	6917757	C17orf49	0.101010487839501
cg13328548	0.579567041126272	0.478556138692397	1	42046043	HIVEP3	-0.101010902433875
cg12073828	0.305135115449049	0.204120607271705	6	150261959	ULBP2	-0.101014508177344
cg09358831	0.644563574872275	0.745578982227619	17	28771065	CPD	0.101015407355344
cg10490842	0.481158292574478	0.380141958020092	22	51016604	CPT1B	-0.101016334554386
cg16279873	0.707472409937284	0.606455990694068	20	40020655		-0.101016419243216
cg01227558	0.231598816253747	0.130581453743532	5	166710846	ODZ2	-0.101017362510215
cg23473647	0.19351759250841	0.29453536038217	18	51885832	C18orf54	0.10101776787376
cg07045803	0.714172917489143	0.815192064443113	4	160125667		0.10101914695397
cg06515159	0.0800231884057971	0.181043652256332	21	34400659	OLIG2	0.101020463850535
cg23398028	0.81645967235297	0.917480183562787	1	86350919	COL24A1	0.101020511209817
cg01425021	0.66871776942575	0.769740950130791	4	1995036	WHSC2	0.101023180705041
cg12359995	0.659042789554853	0.760066161404202	11	33193082	CSTF3-AS1	0.101023371849349
cg25396518	0.536413786122779	0.435390026626344	7	89450		-0.101023759496435
cg20078800	0.325111912999268	0.224087591240876	11	1151516	MUC5AC	-0.101024321758392
cg22855737	0.278045981408515	0.177021378597432	16	23059648		-0.101024602811083
cg20512925	0.805251523157384	0.906277500733353	15	48235115		0.101025977575969
cg21979559	0.669051507374861	0.568024075479883	5	17224135	BASP1	-0.101027431894978
cg15550265	0.489963336022558	0.388935894435543	5	171048782		-0.101027441587015
cg06722996	0.471706342829595	0.572735341104077	9	116752822	ZNF618	0.101028998274482
cg12834428	0.378590110389371	0.277561080814616	6	83775763	UBE2CBP	-0.101029029574755
cg10749885	0.495246636771301	0.59627581120944	3	159945409	C3orf80	0.101029174438139
cg01842807	0.549202841053284	0.448173654795033	7	1027033	CYP2W1	-0.101029186258251
cg11471172	0.280341278227858	0.179311359623308	12	51128843	DIP2B	-0.10102991860455
cg22712408	0.728665690047049	0.829696808712481	1	3039662	PRDM16	0.101031118665432
cg11383918	0.263432256132371	0.1624011059865	1	22562922		-0.101031150145871
cg09763180	0.398197740830055	0.297166478048573	10	135061316	MIR202	-0.101031262781482
cg19884492	0.422597689534396	0.321566322594865	3	176512428		-0.101031366939531
cg20592734	0.662990781836804	0.56195825225544	6	33142317	COL11A2	-0.101032529581364
cg16544859	0.0914780452488458	0.192512116198369	7	74073064	GTF2I	0.101034070949523
cg06442199	0.815031541689264	0.713997275469495	1	92414344	BRDT	-0.101034266219769
cg05582016	0.312127929069031	0.211093154660092	11	67914052		-0.101034774408939
cg02384475	0.820545609548167	0.921580596589753	13	23414242		0.101034987041586
cg08425278	0.222986439485716	0.121951367966158	20	3780631	CDC25B	-0.101035071519558
cg13356606	0.640728710634091	0.741765436469802	19	18640897		0.101036725835711
cg21647189	0.390986342943854	0.492024050555249	4	16085814	PROM1	0.101037707611395
cg25338581	0.100761887476314	0.201800128580613	12	29534561	ERGIC2	0.101038241104299
cg17082688	0.840336134453782	0.739296924042687	4	101570854		-0.101039210411095
cg10741776	0.263212308362014	0.16217256759309	14	91140725	TTC7B	-0.101039740768924
cg06823347	0.647611831560542	0.546571595668638	14	42255088	LRFN5	-0.101040235891904
cg14628708	0.643455536197502	0.542415180880005	7	106865205	COG5	-0.101040355317497
cg21570641	0.749133215193775	0.648092734869929	7	149427120	KRBA1	-0.101040480323846
cg14080475	0.708585668337632	0.60754452390969	9	117150495	AKNA	-0.101041144427942
cg21340152	0.247712292826518	0.146669912810603	1	59858801	FGGY	-0.101042380015915
cg02795691	0.624253305043251	0.725296153658656	20	17514397	BFSP1	0.101042848615405
cg00848447	0.635002928859319	0.533959504195858	21	47844014	PCNT	-0.101043424663461
cg10176514	0.237068339999187	0.136022844644268	1	7688803	CAMTA1	-0.101045495354919
cg17066338	0.765008691001471	0.866055750658472	5	139875809	ANKHD1	0.101047059657001
cg06881908	0.923643227937706	0.822596015671089	16	847936	CHTF18	-0.101047212266617
cg01479453	0.612784154850326	0.511736772976796	15	102176125	TM2D3	-0.10104738187353
cg05758480	0.761810608721835	0.66076305979764	2	242449337	STK25	-0.101047548924195
cg19700991	0.850904785255529	0.749854826461786	9	35035726		-0.101049958793743
cg04122955	0.795025560361778	0.89607616335973	12	54992164		0.101050602997952
cg14254882	0.798066466700924	0.899117084863012	1	158117608		0.101050618162088
cg01516505	0.561891045795385	0.460839870332335	5	149284026	PDE6A	-0.10105117546305
cg10327455	0.237850141341459	0.136796516417559	20	62742082		-0.1010536249239
cg19569074	0.412236162361624	0.513290060557711	7	4347499		0.101053898196087
cg03723393	0.753978341552697	0.652923802297854	8	141291200	TRAPPC9	-0.101054539254843
cg16077844	0.796966354109211	0.695911779523445	13	52341593		-0.101054574585766
cg11030124	0.833041237113402	0.934097589653145	20	30994076	ASXL1	0.101056352539743
cg21651647	0.849299065420561	0.748242457791309	2	54501978	ACYP2	-0.101056607629252
cg15226648	0.511101055366605	0.612158743585856	6	122273447		0.101057688219251
cg13629798	0.583992242279576	0.685050611307307	3	50685355	MAPKAPK3	0.101058369027731
cg18041976	0.641889584519067	0.742947953913389	17	3031018	OR1G1	0.101058369394322
cg03779176	0.156902560162445	0.257961439644191	6	19692420		0.101058879481746
cg15512251	0.308229304460921	0.207169955869929	7	157319055		-0.101059348590992
cg27475443	0.545315105035012	0.444254754113909	15	64472713	CSNK1G1	-0.101060350921103
cg10138970	0.71755384083842	0.616492120184838	2	223172052		-0.101061720653582
cg12873498	0.565186405538484	0.464120041190605	5	1551940		-0.101066364347879
cg22974151	0.580786449887036	0.479718487954213	14	24528108	LRRC16B	-0.101067961932823
cg00011754	0.393302248735037	0.292233706139686	3	14584788	GRIP2	-0.101068542595351
cg07423632	0.548935175105434	0.447866592641742	12	94407877		-0.101068582463692
cg21121119	0.627849436028579	0.526780288016911	3	50228915	GNAT1	-0.101069148011668
cg15390501	0.86873993729345	0.767670726402784	1	202375820	PPP1R12B	-0.101069210890666
cg13026754	0.348315554752004	0.247245061903412	14	94392718	FAM181A	-0.101070492848592
cg01830883	0.770678290452903	0.669607397301804	1	3557942	WDR8	-0.101070893151099
cg09227073	0.731880260701536	0.832951545367889	20	20586845	RALGAPA2	0.101071284666353
cg13467784	0.765556539852036	0.664484123365372	17	35467482	ACACA	-0.101072416486664
cg02764246	0.24085985420512	0.13978597210959	3	20382166		-0.10107388209553
cg19612570	0.492678725236865	0.391603945776338	1	200443284		-0.101074779460527
cg05983557	0.798188999133032	0.899265306122449	2	136912140		0.101076306989417
cg16978268	0.537932798363119	0.436856057500478	18	60646671	PHLPP1	-0.101076740862641
cg02461226	0.166105710030374	0.065028901734104	17	17140773	FLCN	-0.10107680829627
cg26944851	0.206328549118763	0.307406029028657	10	23479645		0.101077479909894
cg03190099	0.294700701235047	0.395779239026584	2	96069961	FAHD2A	0.101078537791537
cg02137282	0.450432820701722	0.349353535836341	15	90125973	TICRR	-0.101079284865381
cg03276602	0.573376930063579	0.472296850056458	7	150451580		-0.101080080007121
cg24751896	0.823966118584953	0.722885427281992	8	93522958		-0.101080691302961
cg13262424	0.098947519827208	0.200030139272842	6	30449068		0.101082619445634
cg23518166	0.828349907298163	0.929432603851209	1	65488760		0.101082696553046
cg04251764	0.686185925282363	0.787270680177495	2	204212189	ABI2	0.101084754895132
cg14905657	0.393958832462623	0.292874036985297	12	16760048	LMO3	-0.101084795477326
cg05348784	0.374532643083118	0.273447571136614	5	116184916		-0.101085071946504
cg16677488	0.604541613857203	0.705626790414478	16	57038246		0.101085176557275
cg23534802	0.223181658230247	0.324267074439417	6	28555742	SCAND3	0.10108541620917
cg24707432	0.82874514180167	0.727658094970648	2	219513555	ZNF142	-0.101087046831022
cg13873305	0.730084296321108	0.628997051277142	5	174995026		-0.101087245043966
cg22744098	0.761144802638579	0.862232300327538	6	32844032	PPP1R2P1	0.101087497688959
cg23504815	0.328412955014215	0.227324173510213	2	214180977	SPAG16	-0.101088781504002
cg22755534	0.439019560386367	0.337930713679338	11	128796442		-0.101088846707029
cg25865672	0.792885965209725	0.89397528651002	4	70866328	STATH	0.101089321300295
cg08250180	0.306364463148885	0.205275103915992	10	103523263		-0.101089359232893
cg16194233	0.265289797253361	0.366381538812455	6	108440953		0.101091741559094
cg08159754	0.802511538048728	0.903603603603604	8	120111630	COLEC10	0.101092065554876
cg21269781	0.629011286212097	0.527918966018008	17	30602727	RHBDL3	-0.101092320194089
cg05965853	0.790518045012651	0.89161049189081	10	103553455	MGEA5	0.101092446878159
cg14568311	0.393045056799648	0.291951200247015	10	71868633	H2AFY2	-0.101093856552633
cg27334764	0.813224890514462	0.712130969731892	17	3473143	TRPV1	-0.10109392078257
cg03854416	0.747137450294639	0.848233162186651	6	128445935	PTPRK	0.101095711892012
cg12407979	0.54912004967305	0.448024264534329	11	104817914	CASP4	-0.101095785138721
cg12376068	0.40526504740562	0.506362013243836	12	6809512	C12orf53	0.101096965838216
cg18857618	0.267336242144837	0.368434951000528	2	87048489	CD8B	0.101098708855691
cg14544620	0.392739664634404	0.493838414531213	16	33961515		0.101098749896809
cg17972846	0.159249750177896	0.260348516253696	2	63815556	C2orf86	0.1010987660758
cg26975446	0.806102027715893	0.907203945314938	20	30397934		0.101101917599045
cg17900196	0.878098098098098	0.776993564131397	2	84441664		-0.101104533966701
cg10026009	0.194993088207005	0.0938844245940949	9	105800346		-0.10110866361291
cg15701651	0.775441747928734	0.674331820474029	11	128778694	KCNJ5	-0.101109927454705
cg09924173	0.598537935293838	0.69964950447184	13	32526671	EEF1DP3	0.101111569178002
cg04949280	0.877729453436757	0.776616626076842	3	65328002		-0.101112827359915
cg14166365	0.563604588888576	0.664717468915425	9	126165469	DENND1A	0.101112880026849
cg05598198	0.449353474320242	0.348240159020333	1	32048129	TINAGL1	-0.101113315299909
cg25285646	0.596737336549448	0.69785162098912	6	31380432	MICA	0.101114284439672
cg22128985	0.481839254784699	0.582954414189253	1	2089384	PRKCZ	0.101115159404554
cg12629459	0.545363178110367	0.444245814755615	19	42348749	DMRTC2	-0.101117363354752
cg25720067	0.803532844764217	0.702415334916458	7	150951886	SMARCD3	-0.101117509847759
cg03697727	0.415374241402562	0.314256546498899	10	62761800	RHOBTB1	-0.101117694903663
cg17349709	0.782776827545177	0.883895668820292	6	1068449	LOC285768	0.101118841275115
cg05100920	0.480940594059406	0.582060546768222	4	71553582	UTP3	0.101119952708816
cg01897036	0.76205387783116	0.66093342537199	2	120282327	SCTR	-0.10112045245917
cg18890892	0.316132046947583	0.215010587202396	12	115251452		-0.101121459745187
cg13812291	0.466748624282871	0.567870517296097	15	99409411	IGF1R	0.101121893013226
cg07874330	0.700142064673251	0.59901913266354	1	182579915		-0.101122932009711
cg02978496	0.400620600707218	0.299497347109746	14	102399772		-0.101123253597472
cg00127867	0.395410871986119	0.496534838361622	15	72342611	MYO9A	0.101123966375503
cg11524081	0.122025121684115	0.223152731553403	5	139027722	CXXC5	0.101127609869288
cg26888153	0.244404033724583	0.143275465383811	1	50571845	ELAVL4	-0.101128568340772
cg25697823	0.219043495593827	0.117913658011983	12	14922559		-0.101129837581844
cg17161273	0.553782095766829	0.452652056989186	13	62962063		-0.101130038777643
cg26929272	0.651012790332099	0.549881745787393	10	88295210		-0.101131044544706
cg00373901	0.198511542176128	0.0973798468903282	8	128766740		-0.1011316952858
cg07238401	0.516866560195962	0.617998396991276	11	14994397	CALCA	0.101131836795314
cg00941096	0.537642139519043	0.436509279629943	13	32519553	EEF1DP3	-0.1011328598891
cg11236879	0.149891658736186	0.0487587467130187	19	49375524	PPP1R15A	-0.101132912023167
cg25729562	0.779202836430824	0.678069186071413	8	28273929		-0.101133650359411
cg00632853	0.594338825517533	0.493205127407748	9	132403257	ASB6	-0.101133698109785
cg05348973	0.546545830352174	0.445411533654705	1	110697298	SLC6A17	-0.101134296697469
cg07646267	0.502559393735224	0.401423666758538	17	36349355	LOC102723859	-0.101135726976686
cg13208159	0.412479920919313	0.513615994484661	1	68516518	DIRAS3	0.101136073565348
cg17156867	0.378196233894945	0.479332439902839	15	95019541	MCTP2	0.101136206007894
cg13437005	0.281304828123985	0.382441640310379	8	67976862	CSPP1	0.101136812186394
cg08024029	0.380788294351455	0.481925385649448	1	20669724	VWA5B1	0.101137091297993
cg26705494	0.305486487783805	0.204349207535885	1	15473623	TMEM51-AS1	-0.10113728024792
cg23238986	0.30865759095295	0.207520149598192	6	34206214	HMGA1	-0.101137441354758
cg06128358	0.795730620971138	0.896868984259993	6	31777883	HSPA1L	0.101138363288855
cg19956971	0.40798678585309	0.306848263447692	17	2083120	SMG6	-0.101138522405398
cg01270975	0.664186299137755	0.563047609395191	9	130638627	AK1	-0.101138689742564
cg17694101	0.533992520435012	0.432853662701746	1	48288894	TRABD2B	-0.101138857733266
cg03225444	0.485372895660285	0.384234001507302	2	129494558		-0.101138894152983
cg12440927	0.678587015460304	0.577447204143977	7	157791721	PTPRN2	-0.101139811316327
cg01845111	0.392727443491328	0.291586732633279	20	31446967	EFCAB8	-0.101140710858049
cg02723079	0.615452838063439	0.514312057332048	3	181976231		-0.101140780731391
cg17991128	0.245984130056125	0.144842643378242	12	89147640		-0.101141486677883
cg21620107	0.456480342180817	0.355338208736389	8	1614053	DLGAP2	-0.101142133444428
cg08121602	0.714380784028283	0.613237059401259	5	95987862		-0.101143724627024
cg18804144	0.675666688834209	0.574521312421822	4	24652391		-0.101145376412387
cg23139797	0.680037851686016	0.781183795235419	6	131322358	EPB41L2	0.101145943549403
cg23743778	0.79013484740951	0.891281473130402	4	140357491		0.101146625720892
cg26822674	0.531721620918784	0.430574118625442	11	32592644		-0.101147502293342
cg19221251	0.117085047766115	0.218232595252344	7	104653679	KMT2E-AS1	0.101147547486229
cg21550935	0.59881907112012	0.497671136203246	12	123131678		-0.101147934916874
cg13628937	0.880199004975124	0.779050004472672	17	75969881		-0.101149000502452
cg15447535	0.246507364118107	0.145356877994027	1	182808025	DHX9	-0.10115048612408
cg07376621	0.574284716021585	0.473134077272472	8	42030695		-0.101150638749113
cg26999053	0.542562082139446	0.643712864112845	17	8414418	MYH10	0.101150781973399
cg17927982	0.605449570376432	0.504297709544393	2	207300587		-0.101151860832039
cg17153426	0.468284218632717	0.367132192245668	22	24640743	GGT5	-0.101152026387049
cg11768476	0.905990348008929	0.804837874723516	7	157293544		-0.101152473285413
cg07891854	0.246371863750981	0.145218729896149	3	108156514	MYH15	-0.101153133854832
cg05590451	0.672796106003245	0.773949833786642	16	20890534	DCUN1D3	0.101153727783397
cg10094056	0.215766697750321	0.114612370217751	8	38307034	FGFR1	-0.10115432753257
cg26787435	0.063559764261824	0.164714430677875	17	48207662	SAMD14	0.101154666416051
cg23689985	0.770427721650458	0.66927262708362	17	36112892		-0.101155094566838
cg23275502	0.236355003152911	0.135199775966334	19	41860019	TGFB1	-0.101155227186577
cg06895767	0.434302092995652	0.333146834578766	8	15094107	SGCZ	-0.101155258416886
cg18322546	0.517703729739385	0.416548185695741	14	77422738		-0.101155544043644
cg06011587	0.705433878569448	0.80658980878409	9	136765712	VAV2	0.101155930214642
cg19650253	0.858750315364562	0.757593941991713	14	52736420	PTGDR	-0.101156373372849
cg13089479	0.508562353266123	0.407405862974855	3	29965042	RBMS3	-0.101156490291268
cg09686990	0.454028329250092	0.352871774274526	2	172455161		-0.101156554975566
cg06679305	0.669209469256853	0.568052576715199	2	130795678	LOC440905	-0.101156892541654
cg11163677	0.437288430543068	0.33613063671773	1	13146384		-0.101157793825338
cg00286773	0.179889224841463	0.281047757197054	11	12207449	MICAL2	0.101158532355591
cg06789412	0.17795238283255	0.27911231849089	3	101405552	RPL24	0.10115993565834
cg04630539	0.586409943703266	0.687572469273028	1	157258369		0.101162525569762
cg16082993	0.576359781054293	0.677524531436582	3	126769740		0.101164750382289
cg05563287	0.147836725614503	0.249001692047377	15	100881162	ADAMTS17	0.101164966432874
cg13457165	0.597317721094576	0.49615215208002	1	40105079	HEYL	-0.101165569014556
cg20827329	0.777177708459425	0.878344356731385	14	29400709		0.10116664827196
cg08444117	0.677476369240776	0.576309430459761	7	57484153		-0.101166938781015
cg20262021	0.543112126210718	0.441944459307614	14	105933862	MTA1	-0.101167666903104
cg20324959	0.518510866870507	0.619678880197612	2	235862401	SH3BP4	0.101168013327105
cg08841257	0.37483187929837	0.273663790812621	8	10191002	MSRA	-0.101168088485749
cg09232514	0.73377832971127	0.834946625655871	17	66702732		0.101168295944601
cg01884681	0.256046589941168	0.357215490212694	17	70339149		0.101168900271526
cg13562929	0.777390843364684	0.87856055917241	10	7294271	SFMBT2	0.101169715807726
cg05274945	0.704350306232737	0.60317992099055	9	132896735	GPR107	-0.101170385242187
cg10968404	0.341304211385175	0.24013306976605	22	51021532	LOC100144603	-0.101171141619125
cg24577389	0.81315943878864	0.91433110447195	7	2082868	MAD1L1	0.10117166568331
cg03010274	0.42095235255531	0.522125043766401	20	57427274	GNAS	0.101172691211091
cg22730047	0.195190846387321	0.0940181210795742	1	161410551		-0.101172725307747
cg16562054	0.689306661080855	0.79047976011994	15	25276040		0.101173099039085
cg26641785	0.789572569281353	0.890745807065541	3	173774301	NLGN1	0.101173237784188
cg14869505	0.623708287808906	0.72488190370424	12	57037657	ATP5B	0.101173615895334
cg09236056	0.30564316767539	0.204469522607469	13	27050413		-0.101173645067921
cg15482210	0.724080218457292	0.825254664072336	1	24840228	RCAN3	0.101174445615044
cg00593213	0.143978991490544	0.24515406162465	15	102030100	PCSK6	0.101175070134106
cg22557777	0.573174706649283	0.471999506599235	11	36407062	PRR5L	-0.101175200050048
cg00788678	0.565521726480807	0.464345651035264	11	116404615		-0.101176075445543
cg11895632	0.659628553641834	0.760805130416038	16	69042429	TANGO6	0.101176576774204
cg08957544	0.537634517663526	0.436456131078224	9	128191269		-0.101178386585302
cg04892570	0.526812401101799	0.425633610475158	17	202690	RPH3AL	-0.101178790626641
cg00371829	0.626336543565633	0.525157432733287	15	76304865	NRG4	-0.101179110832346
cg08296433	0.764617954805241	0.663438825065657	10	77382225	C10orf11	-0.101179129739584
cg15754222	0.760375699810299	0.861555664267245	17	80145540	CCDC57	0.101179964456946
cg05409165	0.713247829204174	0.612067746595764	1	168725412		-0.10118008260841
cg22885014	0.393598164179434	0.292417298499792	19	23387133		-0.101180865679642
cg10251229	0.102817369942936	0.203998332830308	7	630581	PRKAR1B	0.101180962887372
cg21103383	0.342277591439067	0.241096376458065	12	132445014	EP400	-0.101181214981002
cg00350353	0.674480531734217	0.573298429319372	14	94631746		-0.101182102414845
cg01560873	0.690263470932146	0.589080986884344	5	3116792		-0.101182484047802
cg14866151	0.733160341658558	0.834343189529811	1	154824533	KCNN3	0.101182847871253
cg02508994	0.68876413908672	0.587578562679464	10	24740336	KIAA1217	-0.101185576407256
cg22547480	0.804604001096191	0.905790058317134	17	28661120	TMIGD1	0.101186057220943
cg14220884	0.140346885789995	0.241535345212346	4	160188423	RAPGEF2	0.101188459422351
cg16622954	0.77512315270936	0.876311621461097	16	68596218	ZFP90	0.101188468751737
cg04336586	0.471348247398014	0.370159371168962	1	206988103	IL19	-0.101188876229052
cg07893689	0.141435100804756	0.242625615528039	2	42181734		0.101190514723283
cg13461342	0.404397672230547	0.30320622773453	19	10870992	DNM2	-0.101191444496017
cg23132611	0.773942893113928	0.875135544325552	5	178640151	ADAMTS2	0.101192651211624
ch.2.66207210F	0.23574995376364	0.134557102850347	2	66353706		-0.101192850913293
cg22885068	0.677953956595637	0.576761015142215	8	144069457	LOC100133669	-0.101192941453422
cg15802375	0.670881616896985	0.569688629479362	7	76628627	DTX2P1-UPK3BP1-PMS2P11	-0.101192987417623
cg14321837	0.651182250286828	0.54998918763065	2	106812100	UXS1	-0.101193062656178
cg17286200	0.922494353160016	0.821300940690053	16	25060966		-0.101193412469963
cg08462879	0.384076029567054	0.485270434816764	1	66458116	PDE4B	0.10119440524971
cg24308286	0.243588286547714	0.142393164696845	4	170541809	CLCN3	-0.101195121850869
cg16986846	0.550368780487805	0.449173592305537	11	61976174	SCGB2A1	-0.101195188182268
cg10902909	0.402087994034303	0.300892685309923	12	124371801	DNAH10	-0.10119530872438
cg21526206	0.881928406466513	0.780732633927016	3	192514719	C3orf59	-0.101195772539497
cg06875985	0.642963335594073	0.541767556817085	1	182572153	RGS16	-0.101195778776988
cg26153955	0.58940386505077	0.488206673625375	17	43030695		-0.101197191425395
cg11562955	0.644987391625901	0.54378970910495	1	208301094	PLXNA2	-0.101197682520951
cg18404925	0.0984200216506005	0.19961820572533	7	6413861	RAC1	0.10119818407473
cg12693595	0.517312057620658	0.416113028363511	12	57504318	STAT6	-0.101199029257147
cg11791726	0.188525369275517	0.0873248046107497	14	21325850		-0.101200564664767
cg22927496	0.748687904308556	0.849888628017579	14	31524601	AP4S1	0.101200723709023
cg23101885	0.809435380466021	0.708232558139535	2	17696025	RAD51AP2	-0.101202822326486
cg14496903	0.315345949142519	0.214142669705131	10	11307222	CELF2	-0.101203279437388
cg08355659	0.415367010575663	0.31416301053083	12	54399190		-0.101204000044833
cg01076970	0.43361578348299	0.332411504424779	5	180455248		-0.101204279058211
cg07136909	0.861602091380858	0.760397543837438	11	71278894		-0.10120454754342
cg10059789	0.105017065877307	0.206223725861289	12	58026474	B4GALNT1	0.101206659983982
cg01597398	0.549952373568438	0.448744769874477	17	40250727		-0.101207603693961
cg26938118	0.577470458947185	0.476261863302467	18	56059556	NEDD4L	-0.101208595644718
cg11885098	0.488412880043632	0.387204182517835	19	1285397	EFNA2	-0.101208697525797
cg05920042	0.253803761443588	0.152594271555577	19	35160477		-0.101209489888011
cg21279865	0.822341857335128	0.72113103177166	17	18430908	FAM106A	-0.101210825563468
cg13224583	0.564961621217439	0.463750564164285	1	156883745	PEAR1	-0.101211057053154
cg04723534	0.441970753040864	0.340759554910498	21	43373136	C2CD2	-0.101211198130366
cg00036119	0.627955333961354	0.52674360140781	16	7277833	A2BP1	-0.101211732553544
cg21384961	0.679087806391561	0.577873961035173	6	6885899		-0.101213845356388
cg13584095	0.694631634739154	0.593417544908688	20	44827392	CDH22	-0.101214089830466
cg16190265	0.567362036483941	0.466146181304522	7	650249	PRKAR1B	-0.101215855179419
cg19613915	0.308808740793086	0.20759209344115	5	170921824		-0.101216647351936
cg11553245	0.204856213893327	0.306073990953604	8	17355443	SLC7A2	0.101217777060277
cg24139720	0.477546828061495	0.376328732349675	1	204485075	MDM4	-0.10121809571182
cg05172610	0.754739719989808	0.653521568451764	22	36894975	FOXRED2	-0.101218151538044
cg06346974	0.0903374417303351	0.19155595438727	1	65775059	DNAJC6	0.101218512656935
cg07174997	0.544762362747455	0.443543807114461	1	174713631	RABGAP1L	-0.101218555632994
cg21915659	0.798392732354997	0.899612295762947	3	197664106	IQCG	0.10121956340795
cg22531904	0.211485160848307	0.110265584841002	7	99595276		-0.101219576007305
cg25367333	0.231006480830796	0.12978680065182	16	70729868	VAC14	-0.101219680178976
cg21006470	0.797650475184794	0.898870636550308	20	36973845	LBP	0.101220161365514
cg06849501	0.644680758995218	0.543460237374252	11	70458964	SHANK2	-0.101220521620966
cg22910769	0.698206369774262	0.59698457570798	10	72651035		-0.101221794066282
cg20245024	0.728496367410483	0.62727399748498	6	149897427	GINM1	-0.101222369925503
cg26042490	0.651455256743748	0.752677764872887	8	143869328	LY6D	0.101222508129139
cg03108373	0.655671175858481	0.554448501850016	7	88583884	ZNF804B	-0.101222674008465
cg07017214	0.42738242470836	0.5286056274503	6	30433749		0.10122320274194
cg06458665	0.784173772798243	0.682949230013456	11	102124935		-0.101224542784787
cg09992776	0.717753495476442	0.81897833596413	15	39764558		0.101224840487688
cg24262215	0.704829927162153	0.603604063505029	14	92247120	TC2N	-0.101225863657124
cg16140493	0.721506530685275	0.620279250354663	22	29476313	KREMEN1	-0.101227280330612
cg06407111	0.618120369380556	0.719350018326551	17	73872650	TRIM47	0.101229648945995
cg07044380	0.744384904799909	0.845614581710547	6	86218431	SNX14	0.101229676910638
cg01462611	0.680144049762645	0.578913890434921	2	8273767	LINC00299	-0.101230159327724
cg05266546	0.83418746556617	0.732957056883479	3	187037992		-0.101230408682691
cg22538495	0.673931327924006	0.572699920823436	1	76506801		-0.10123140710057
cg12430824	0.560943328887985	0.459711648951437	3	128145533		-0.101231679936548
cg16740231	0.954427413225234	0.853195637604338	6	131917753	MED23	-0.101231775620896
cg22566740	0.484759586711585	0.383527220328261	12	52915646	KRT5	-0.101232366383324
cg27032232	0.0998793932542014	0.201112183464314	7	153584609	DPP6	0.101232790210113
cg19753937	0.843953460332771	0.742720374287922	8	32505235	NRG1	-0.101233086044849
cg14725834	0.668554438623814	0.769790477743356	9	116751052	ZNF618	0.101236039119542
cg09283583	0.348512961883051	0.247276109487111	16	80380376	LOC102724084	-0.10123685239594
cg13651302	0.891473228282453	0.790235739231665	1	233275719	PCNXL2	-0.101237489050788
cg09866275	0.503751121259072	0.402513499614297	16	77930333	VAT1L	-0.101237621644775
cg06082517	0.593123517999569	0.491885645380094	2	27926330		-0.101237872619475
cg23044053	0.404480762100339	0.505720140594677	10	33294676		0.101239378494338
cg22914595	0.73723860479379	0.635999097331922	8	144462127	RHPN1	-0.101239507461868
cg10218000	0.782249021474664	0.681008072035592	17	8301183	RNF222	-0.101240949439072
cg16560770	0.441365666720583	0.340124099626833	3	183251461	KLHL6	-0.10124156709375
cg03526787	0.742493144027493	0.843736797634136	3	13546877	HDAC11	0.101243653606643
cg11078917	0.259825053819113	0.158581260434558	8	41566249	ANK1	-0.101243793384555
cg22310648	0.750719992567819	0.649476089862447	3	58603027		-0.101243902705372
cg08610630	0.58999630689687	0.488752264815456	15	33900982	RYR3	-0.101244042081414
cg18212720	0.766236867239733	0.867480967121225	17	42884655	GJC1	0.101244099881492
cg22284514	0.479310187319107	0.378065240212275	20	46586644		-0.101244947106832
cg06605933	0.39011569239434	0.288870538820148	1	149870977	BOLA1	-0.101245153574192
cg01878940	0.829643780200023	0.930889136313027	16	54159705		0.101245356113004
cg04342877	0.542941819737864	0.441696177911521	10	99171252		-0.101245641826343
cg04985521	0.671072451469184	0.569825599910084	1	154816279	KCNN3	-0.1012468515591
cg15700537	0.826054844529791	0.72480752780154	13	112770729		-0.101247316728251
cg16576302	0.754378859977726	0.855626866620067	3	25658075	TOP2B	0.101248006642341
cg00235260	0.132926398627857	0.234175175313364	15	100882250	ADAMTS17	0.101248776685507
cg05546264	0.678307362539438	0.577057861537264	4	187507476		-0.101249501002174
cg14431573	0.444476920918487	0.343226345365261	15	52405019	BCL2L10	-0.101250575553226
cg05848337	0.807163443557081	0.705912823267593	7	22484498	STEAP1B	-0.101250620289488
cg25148542	0.605177267578147	0.706428207564055	10	65484658		0.101250939985908
cg03400783	0.553102581557313	0.451848972031011	10	132143941		-0.101253609526302
cg23077820	0.131232469889457	0.232486550667703	2	223154176	PAX3	0.101254080778246
cg06710900	0.388961419390526	0.287706293575172	3	13008958	IQSEC1	-0.101255125815354
cg16196928	0.565282174565016	0.46402671855004	2	177799828		-0.101255456014976
cg14100946	0.987332333994912	0.886076282215399	7	92237896	CDK6	-0.101256051779513
cg25299364	0.660554534313726	0.761814270820961	2	68882144	PROKR1	0.101259736507235
cg14244483	0.693409432829377	0.794669500283847	10	772088		0.10126006745447
cg26228714	0.815196836857487	0.916457779223513	12	91399702	EPYC	0.101260942366026
cg23666844	0.642337385019711	0.541076238863261	7	151137882	CRYGN	-0.10126114615645
cg18121006	0.783774327574896	0.885037366830975	10	99984296	C10orf28	0.101263039256079
cg23058998	0.292469317623957	0.191205498347166	5	149969579		-0.101263819276791
cg00482804	0.334454004976542	0.233189557321226	8	22437249	PDLIM2	-0.101264447655316
cg00485050	0.610473620908234	0.509208772567551	16	82048758		-0.101264848340683
cg15262047	0.645162195532608	0.543897060061391	17	34419815		-0.101265135471217
cg01507241	0.847784522284717	0.746519328200423	10	82356656	SH2D4B	-0.101265194084294
cg09894648	0.502774551555039	0.401508345548253	1	78949577		-0.101266206006786
cg15446392	0.690221368459568	0.791488195182127	12	9559693		0.101266826722559
cg16580404	0.585170757758414	0.483903318704169	10	132568457		-0.101267439054245
cg09018484	0.764700225972403	0.865967836898674	2	159613670		0.101267610926271
cg17731665	0.505103168969009	0.403833980128258	3	46526689		-0.101269188840751
cg01634612	0.69043920350233	0.791708627056059	15	23092545		0.101269423553729
cg03181986	0.180002171316904	0.0787326721111157	1	200591627		-0.101269499205788
cg08984251	0.630148710816305	0.528878734983058	12	24789813		-0.101269975833247
cg13197450	0.257637682640237	0.156367586019628	7	89853852	STEAP2	-0.101270096620609
cg22266405	0.291077307925764	0.392348225452607	7	99755241	C7orf43	0.101270917526843
cg24187797	0.33081830857543	0.229547100512131	5	177571022	RMND5B	-0.101271208063299
cg04567659	0.591374405062618	0.692646580526892	4	3389984	RGS12	0.101272175464274
cg20947470	0.616484327807235	0.515211171724792	3	50232343	GNAT1	-0.101273156082443
cg00216131	0.844500160383349	0.743226590590658	19	916776	KISS1R	-0.101273569792691
cg09697510	0.337652365870045	0.236378276818467	7	100737984		-0.101274089051578
cg20022122	0.682974269677491	0.581697822945317	2	27720122	GCKR	-0.101276446732174
cg18154954	0.675594603156132	0.574316783255167	19	39055500	RYR1	-0.101277819900965
cg22864244	0.764282045428604	0.66300358762236	1	110255096	GSTM5	-0.101278457806244
cg21801535	0.688842171888422	0.587563424376552	19	28921775		-0.10127874751187
cg24642276	0.352339231322085	0.251058022571148	17	80562228	FOXK2	-0.101281208750937
cg07777742	0.247336469874032	0.146050786726905	17	17920655		-0.101285683147127
cg05544500	0.245707094423261	0.144421082197789	16	54324346		-0.101286012225472
cg24654145	0.752962789524873	0.854249488367717	4	34837301		0.101286698842844
cg14890168	0.824879359508664	0.723591821983582	10	6190408	PFKFB3	-0.101287537525082
cg16998502	0.42881853654612	0.530107129663835	18	71347435		0.101288593117715
cg10609256	0.610934144337624	0.50964496752454	12	34556037		-0.101289176813084
cg00445452	0.776609583548657	0.675320113676278	3	194095104		-0.101289469872379
cg23554196	0.251247746897714	0.149958006207778	15	29211477		-0.101289740689936
cg14578229	0.794170269867303	0.895462256149279	7	9776802		0.101291986281976
ch.6.3866157F	0.254544721267178	0.153252355545465	6	3921158		-0.101292365721713
cg10941151	0.271103205469632	0.169810578338094	9	110252781	KLF4	-0.101292627131538
cg21299623	0.17787348061204	0.0765808128305474	20	42565200	TOX2	-0.101292667781493
cg26831409	0.807861666174492	0.706566342579068	19	1257077	MIDN	-0.101295323595424
cg03580831	0.452863820731552	0.351568059970584	1	14219825		-0.101295760760968
cg07750378	0.367872793638287	0.266576496689359	7	50132764	ZPBP	-0.101296296948928
cg09660008	0.63175242893127	0.530456057465169	21	46847598	COL18A1	-0.101296371466101
cg00757660	0.619176185531326	0.720473061760841	17	60248037		0.101296876229515
cg04199977	0.23470370384761	0.133406499603683	16	10837667	NUBP1	-0.101297204243927
cg24031277	0.130152825761574	0.231450762784649	7	33102336	NT5C3	0.101297937023075
cg00124920	0.64218801179168	0.743486020226056	1	178515751	C1orf220	0.101298008434376
cg24033103	0.910380929164368	0.809082805644629	19	37797500		-0.101298123519739
cg06080402	0.171081200872995	0.272380049262357	16	57481519	CIAPIN1	0.101298848389362
cg23602447	0.0564277723131438	0.157727797001153	9	139838617	C8G	0.101300024688009
cg17181022	0.402879001567929	0.301576481348854	10	94823302	CYP26C1	-0.101302520219075
cg05622550	0.941097253055929	0.839794633481437	15	74315474	PML	-0.101302619574492
cg16128002	0.488735314443677	0.387432317769218	6	25042378	FAM65B	-0.101302996674459
cg26795035	0.863514952888161	0.762211876049458	16	664188	RAB40C	-0.101303076838703
cg14206523	0.7469589211457	0.645654558358604	15	35017944		-0.101304362787096
cg21446981	0.620105673611592	0.518800930096152	7	37534909		-0.10130474351544
cg05420271	0.780860608074431	0.679555374661408	15	46072889		-0.101305233413023
cg09841788	0.520974009152923	0.419668473063436	14	65213478	SPTB	-0.101305536089487
cg02031362	0.637405421288474	0.53609923276835	11	65535100		-0.101306188520124
cg01433527	0.857110612665228	0.755804125516832	7	82541		-0.101306487148396
cg20380201	0.271709308291138	0.170402492503931	21	34419791		-0.101306815787207
cg13806757	0.706898243548229	0.808205536745668	13	20746069		0.101307293197439
cg08475411	0.36501390394495	0.263705682640396	17	14845851		-0.101308221304554
cg12580509	0.159306517408216	0.0579981895771369	3	158445810	RARRES1	-0.101308327831079
cg22741272	0.745641061859402	0.846949447995352	7	6460966	DAGLB	0.10130838613595
cg22730675	0.594208465686637	0.695517905711695	13	24122685		0.101309440025058
cg24192186	0.527312910832887	0.426001419169925	14	95080190	SERPINA3	-0.101311491662962
cg15166900	0.839489267209475	0.7381769174222	3	69132709	ARL6IP5	-0.101312349787275
cg11260421	0.17787646876234	0.0765637302073309	19	35645680	FXYD5	-0.101312738555009
cg20598894	0.748767714109674	0.647454122512277	1	171756153	METTL13	-0.101313591597397
cg11905876	0.350537980915552	0.249223615954475	5	52191894	ITGA1	-0.101314364961077
cg26190759	0.288454277731632	0.187139471448375	17	42898112	GJC1	-0.101314806283257
cg03179475	0.881881277751434	0.983198375809839	8	74650573	STAU2	0.101317098058405
cg24607283	0.492685925015366	0.391368808388261	3	11302249	HRH1	-0.101317116627105
cg16634936	0.641930876892316	0.743249197457041	10	35033892	PARD3	0.101318320564725
cg12937440	0.376195906988532	0.274875821182503	9	102020729		-0.101320085806029
ch.8.20603847F	0.304513533415953	0.203193033381713	8	20559567		-0.10132050003424
cg02597636	0.822747436550069	0.721426763808788	1	41096201	RIMS3	-0.101320672741281
cg23406864	0.713775717379534	0.612454566772189	22	21053952	TMEM191A	-0.101321150607345
cg08707849	0.766924265842349	0.868245797184924	10	13061436	CCDC3	0.101321531342575
cg19625088	0.138040021717211	0.239362095368855	5	87976156	LOC645323	0.101322073651644
cg07259401	0.32176386913229	0.220440983109133	15	74730658		-0.101322886023157
cg10501074	0.213957461851175	0.112634003835116	7	6616919	ZDHHC4	-0.101323458016059
cg08336797	0.774309445624879	0.672985975212003	13	71468320		-0.101323470412876
cg11567164	0.45824266163741	0.356917883769453	7	39739964	RALA	-0.101324777867957
cg16080125	0.761640118874091	0.660314868804665	7	2774654	GNA12	-0.101325250069426
cg15699733	0.515450523604189	0.414124641484458	11	119038826	NLRX1	-0.101325882119731
cg03070977	0.641796180535643	0.540469808238298	20	61999021		-0.101326372297345
cg18692678	0.494709359515339	0.393382538544643	12	114838772	TBX5	-0.101326820970696
cg12219963	0.363295280974201	0.261968347001316	12	109745037	FOXN4	-0.101326933972885
cg03175730	0.624503846288946	0.523176772607297	19	36079655		-0.101327073681649
cg07271383	0.519291949411525	0.417964644051601	10	38763980		-0.101327305359924
cg21002224	0.507997081328698	0.406669352099772	11	66488919	SPTBN2	-0.101327729228926
cg14455494	0.830942345616952	0.729612511080157	1	151501526	CGN	-0.101329834536795
cg04716977	0.796386171880833	0.69505536876523	12	9898005		-0.101330803115603
cg14960827	0.28892561748975	0.187591892236434	21	15386159		-0.101333725253316
cg04663750	0.432166031006984	0.330830789538817	20	25013229	ACSS1	-0.101335241468167
cg06332335	0.832278578896251	0.730943332598348	2	132056834	LOC440910	-0.101335246297903
cg18074611	0.876175816658115	0.774839870837965	4	169847439	PALLD	-0.10133594582015
cg12140441	0.791883046039712	0.893220872851993	3	14347622		0.101337826812281
cg22904737	0.135260283643763	0.236599640034805	17	36735245	SRCIN1	0.101339356391042
cg13156044	0.129470533701907	0.230811507540954	6	31510291	SNORD84	0.101340973839047
cg19197744	0.372674418604651	0.474015439597746	8	120429518	NOV	0.101341020993095
cg03048654	0.126804810713039	0.228146087673209	10	118893138	VAX1	0.10134127696017
cg19287349	0.45926433518514	0.357921365581483	15	63358260	TPM1	-0.101342969603657
cg14302308	0.536518928143614	0.435175194937368	9	38694110		-0.101343733206246
cg23011899	0.587525742865549	0.688869521912351	11	67498316		0.101343779046802
cg24764168	0.798901678395432	0.900247280720185	6	1386142		0.101345602324753
cg14495236	0.796248382923674	0.69490263800393	12	111344521	CCDC63	-0.101345744919744
cg19873923	0.772142170989433	0.670796015736168	14	92301922	TC2N	-0.101346155253265
cg03497546	0.653195610071014	0.551846974243831	9	112901651	AKAP2	-0.101348635827183
cg07022640	0.121568859441552	0.222921236703779	2	132152916		0.101352377262227
cg11174927	0.689655798664239	0.79100859472563	16	88120859		0.101352796061391
cg03588044	0.594282546339817	0.492928837826337	4	52929975	SPATA18	-0.10135370851348
cg03668469	0.528335471641412	0.426981701815382	20	48908624	LINC01270	-0.10135376982603
cg04182997	0.750902399320546	0.649547941484615	16	89138769		-0.101354457835931
cg20345234	0.407924423936302	0.306569872958258	10	65801377		-0.101354550978044
cg13163297	0.694924932784506	0.593569015819301	7	36325046	EEPD1	-0.101355916965205
cg23342521	0.226932637941119	0.125576511556814	9	77568107	C9orf40	-0.101356126384305
cg23801982	0.476793248945148	0.578149908148238	2	69001624	ARHGAP25	0.10135665920309
cg03378880	0.168117864144851	0.0667607460238758	2	165698102	LOC101929633	-0.101357118120975
cg21424557	0.556952297304715	0.455594438664523	9	90925448		-0.101357858640192
cg04448881	0.741935483870968	0.640577013938105	5	65814772		-0.101358469932863
cg01885554	0.335534033556132	0.234174834174834	16	1123668	SSTR5	-0.101359199381298
cg01355374	0.637081991577904	0.738443244314522	1	89531025	GBP1	0.101361252736618
cg00469269	0.673641892588393	0.572279531528737	2	241534583	CAPN10	-0.101362361059656
cg14523898	0.548143577085262	0.446780834645515	1	38220138	EPHA10	-0.101362742439747
cg26820233	0.0848080023612536	0.18617134126324	16	838206	RPUSD1	0.101363338901986
cg25903444	0.446067836661768	0.344704143096265	18	3383416		-0.101363693565503
cg02142558	0.368561148974756	0.469924964510241	1	171454152	PRRC2C	0.101363815535485
cg18421318	0.722717749176893	0.824082681686444	12	11287240	TAS2R30	0.101364932509551
cg26001655	0.832724492396568	0.934089719804005	4	1356770	KIAA1530	0.101365227407437
cg20606555	0.337228674409291	0.235862411998776	19	52452094		-0.101366262410515
cg11329090	0.375112747696228	0.273746436609152	8	144552452	ZC3H3	-0.101366311087076
cg27024083	0.717216710535196	0.81858407079646	2	131152162		0.101367360261264
cg01815900	0.560059410988816	0.458691905991546	16	80870300	PRCAT47	-0.10136750499727
cg25734977	0.183182406209573	0.0818143021873827	19	11670027	ELOF1	-0.10136810402219
cg23896685	0.584692357636635	0.483322730164501	22	29451551	ZNRF3	-0.101369627472134
cg26432025	0.801558507114238	0.902928457628405	20	17441041	PCSK2	0.101369950514167
cg20600404	0.839886030555601	0.738515423005231	2	9960583		-0.10137060755037
cg15320272	0.812621640513871	0.711248290780935	3	48677773	CELSR3	-0.101373349732936
cg12124927	0.710677016002597	0.812050763701707	11	120434391		0.10137374769911
cg27622679	0.713831009533273	0.815206408247543	3	181441978	SOX2OT	0.10137539871427
cg12251828	0.873995395985623	0.772619424232838	7	142560197	EPHB6	-0.101375971752785
cg08552094	0.714493809176985	0.815870057249368	3	197505222	FYTTD1	0.101376248072383
cg25665606	0.60300292658099	0.704380683214549	22	50986051	KLHDC7B	0.101377756633559
cg23350747	0.351676302512571	0.250298168429283	13	111774082	ARHGEF7	-0.101378134083288
cg02294872	0.727640619817088	0.829020133068349	9	27165996	TEK	0.101379513251261
cg02946675	0.708331412236618	0.606951522278845	12	123956471	RILPL1	-0.101379889957773
cg02225567	0.800822536521478	0.699442515173686	9	136451569		-0.101380021347792
cg26927634	0.532131931397773	0.633512174989682	16	89004858	CBFA2T3	0.101380243591909
cg12139662	0.449372692133279	0.34799228825954	6	97386755	KLHL32	-0.101380403873739
cg15849550	0.648247649285627	0.749628476399406	8	103698908		0.101380827113779
cg09223097	0.650695974889569	0.549314884920768	5	179391116	RNF130	-0.101381089968801
cg13472672	0.811905775507308	0.913287236030649	4	37631270	RELL1	0.101381460523341
cg24935223	0.485044142838319	0.586425914163869	11	16317261	SOX6	0.10138177132555
cg15367253	0.26526965093823	0.163887262265448	19	49534973	SNAR-G2	-0.101382388672782
cg03952109	0.38577291381669	0.284389634717452	5	93409932	FAM172A	-0.101383279099238
cg11851953	0.492466044142615	0.391082430183928	17	7900603		-0.101383613958687
cg11433522	0.290541179437073	0.189157091535287	10	131978113	GLRX3	-0.101384087901786
cg05781609	0.538458714922826	0.639843332739897	1	86429211	COL24A1	0.101384617817071
cg12740337	0.303907528641571	0.202522843905647	6	28058973	ZSCAN12L1	-0.101384684735924
cg05765990	0.828443253629	0.727057204037932	13	114782675	RASA3	-0.101386049591068
cg26597500	0.163256156850243	0.26464334560556	13	73356092	PIBF1	0.101387188755317
cg17870959	0.710184524825972	0.811571767712711	18	76069470		0.101387242886739
cg23357544	0.829232245183706	0.727844665942959	12	87660337		-0.101387579240747
cg12666481	0.264271447814576	0.162883428749638	21	29794106		-0.101388019064938
cg26374305	0.663904976404976	0.765293833855275	14	101293856	MEG3	0.101388857450299
cg25721455	0.490224200954174	0.388835216026539	9	21031794	HACD4	-0.101388984927635
cg12924164	0.384716354239304	0.486105926755423	7	93587876		0.101389572516119
cg15424426	0.302815932060582	0.201425812653662	10	119262684	EMX2OS	-0.10139011940692
cg16924818	0.815986542218363	0.917378201908589	2	236292871		0.101391659690226
cg08593712	0.0809563736155926	0.182349807927458	14	102785952	ZNF839	0.101393434311865
cg01134714	0.724373863678528	0.82576733158788	10	92472539		0.101393467909352
cg25417842	0.477658343572511	0.579051874618696	7	150822987	AGAP3	0.101393531046185
cg01886460	0.236041083099907	0.134640089990695	16	711015	WDR90	-0.101400993109212
cg09269064	0.739021087250919	0.840423132443161	11	117809072		0.101402045192242
cg05726118	0.438818812373789	0.337415908191531	3	41265374	CTNNB1	-0.101402904182258
cg08960065	0.900734503211531	0.799331190377437	7	103025340	SLC26A5	-0.101403312834094
cg24842540	0.80704661719144	0.908451284870139	3	196512871	PAK2	0.101404667678699
cg08229532	0.205205744761012	0.306610824997644	3	133381417	TOPBP1	0.101405080236632
cg05058508	0.266963157686906	0.165557033493739	11	14929431		-0.101406124193167
cg23360154	0.820112595020722	0.718705797049769	1	160736936		-0.101406797970953
cg20278291	0.762052693668895	0.660645823480282	14	57272340	OTX2	-0.101406870188613
cg06669405	0.715285781623003	0.816693014693302	11	2926361	SLC22A18	0.101407233070299
cg14997592	0.388069951289627	0.286661667916354	6	49681178	CRISP2	-0.101408283373273
cg23413494	0.29677952275001	0.398190764474282	8	17104280	CNOT7	0.101411241724272
cg27400713	0.245991877626682	0.144579905507649	9	33264768	CHMP5	-0.101411972119033
cg00459816	0.624778516405494	0.523366397382145	17	37862113	ERBB2	-0.101412119023349
cg05883620	0.680751370706054	0.579338570202654	4	86006426		-0.1014128005034
cg16725948	0.332005946692153	0.43341984177731	14	90167635		0.101413895085157
cg15515265	0.463875354993356	0.565289487353658	1	2828198		0.101414132360302
cg17438457	0.549413347912023	0.447999002618127	1	53094893		-0.101414345293896
cg01023808	0.368295091931317	0.266879816821177	7	97857492	TECPR1	-0.10141527511014
cg03831856	0.728039344262295	0.626623644264399	16	87561932		-0.101415699997896
cg01583753	0.502486384087142	0.603902144325792	2	39470725		0.10141576023865
cg24324600	0.750403977625855	0.648988158636677	17	15498189	CDRT1	-0.101415818989178
cg23457098	0.334376566030957	0.232959380287752	5	42516855	GHR	-0.101417185743205
cg08703543	0.682662848521238	0.581245468460485	15	33525475		-0.101417380060753
cg02961795	0.687512238104563	0.788931557262291	17	56588344	MTMR4	0.101419319157728
ch.2.1159565R	0.398227754628409	0.296805934581235	2	48430755		-0.101421820047174
cg01074508	0.0563421364868893	0.157764229850147	5	149340320	SLC26A2	0.101422093363258
cg21693684	0.85776690546916	0.756343573091181	6	14473467		-0.101423332377979
cg24003442	0.290943758083939	0.18952038593631	21	44561992		-0.101423372147629
cg14093474	0.825326949827657	0.723901811466396	1	14052489	PRDM2	-0.101425138361261
cg27393114	0.606206512347083	0.504780871565875	6	170265831		-0.101425640781208
cg03708252	0.636078079425623	0.737503862334514	7	79927120		0.101425782908891
cg26106166	0.756298384570636	0.654872498285429	10	16821670	RSU1	-0.101425886285207
cg24234833	0.43355382273806	0.332126922939644	10	126694619	CTBP2	-0.101426899798416
cg05884192	0.190256502808672	0.0888290713324361	14	52515736	NID2	-0.101427431476236
cg04939219	0.792897471565338	0.691469986057553	14	105060221		-0.101427485507785
cg03371986	0.367070364257654	0.468497928847538	5	138089103	CTNNA1	0.101427564589884
cg24789846	0.606806416023084	0.505378704720088	18	3213629	MYOM1	-0.101427711302996
cg14275933	0.426483151400095	0.325055041831792	7	79953688		-0.101428109568303
cg00346266	0.784271489534647	0.885700241984271	5	74906150		0.101428752449624
cg18157896	0.625279801876459	0.523850847457627	20	2795593	C20orf141	-0.101428954418832
cg25077359	0.803500885437951	0.702071756462914	5	15105795		-0.101429128975037
cg11121935	0.717682856877516	0.616252584976553	14	105359964	KIAA0284	-0.101430271900963
cg20038717	0.669959325973271	0.771389911576827	2	166982670	SCN1A	0.101430585603556
cg17087907	0.155502691874296	0.256934412019648	6	167104677	RPS6KA2	0.101431720145352
cg08142172	0.338118767806268	0.236686988137647	19	39695011	SYCN	-0.101431779668621
cg07587209	0.173385494666707	0.0719535656148774	14	21944942	RAB2B	-0.10143192905183
cg13126655	0.69132219630853	0.589888731084795	19	5997434	RFX2	-0.101433465223735
cg20193401	0.799634826061887	0.901069204558806	4	39624311	SMIM14	0.101434378496919
cg08468577	0.837639493096274	0.736204977879109	11	2973342	NAP1L4	-0.101434515217165
cg15505141	0.321613603152814	0.220179066808392	4	154388378	KIAA0922	-0.101434536344422
cg26645610	0.753538652213686	0.652104064815136	1	19263840	IFFO2	-0.10143458739855
cg16277922	0.846830221450282	0.948267156300206	8	131349729	ASAP1	0.101436934849924
cg25358913	0.796547509929728	0.897984781336232	7	73511246	LIMK1	0.101437271406504
cg18312429	0.752874373275879	0.651436993367723	13	103718930	SLC10A2	-0.101437379908156
cg12880059	0.514227507461979	0.412789179916214	7	150839955	AGAP3	-0.101438327545765
cg16192707	0.0747942947347834	0.176234156926567	6	99292347		0.101439862191784
cg21035171	0.730394162575014	0.831834532374101	8	9618595	TNKS	0.101440369799087
cg02856420	0.437280701754386	0.538721339549044	7	101571219	CUX1	0.101440637794658
cg03709850	0.0757770794684436	0.177218268186313	17	46970000	ATP5G1	0.101441188717869
cg04026887	0.816604229607251	0.715161616762903	6	150462309		-0.101442612844348
cg11664848	0.371246174445295	0.269803463359099	22	19997372	ARVCF	-0.101442711086196
cg03846111	0.0944708531398549	0.195913629905345	12	14547229	ATF7IP	0.10144277676549
cg17467619	0.524923099729459	0.42347813661046	17	7323368	SPEM1	-0.101444963118999
cg15799605	0.871224267299429	0.769778658738025	17	30948425	MYO1D	-0.101445608561404
cg25926942	0.467940785553875	0.366494078438374	21	43594585		-0.101446707115501
cg16955101	0.161202492434509	0.262649686410847	6	64283916	PTP4A1	0.101447193976338
cg17199658	0.235910764565735	0.134461700496124	8	101661478	SNX31	-0.101449064069611
cg05834805	0.422205263307449	0.320755844693226	9	123631524	PHF19	-0.101449418614223
cg17163915	0.385221863964379	0.283772225154234	22	30968972		-0.101449638810145
cg16327477	0.781135624436694	0.679685002333452	11	65315284	LTBP3	-0.101450622103242
cg05327736	0.47633328408923	0.577784886712936	19	3142398	GNA15	0.101451602623706
cg11152167	0.850512146726015	0.749060496058081	1	64567482	ROR1	-0.101451650667934
cg27234230	0.732795156407669	0.834247191011236	2	76924782		0.101452034603567
cg04529938	0.676726641650363	0.575273846111677	17	73084494	SLC16A5	-0.101452795538686
cg16395613	0.806642778390298	0.908095984434956	18	66221928		0.101453206044658
cg00590602	0.327796403888934	0.226343014904235	9	94878253	SPTLC1	-0.101453388984699
cg11354418	0.747646200769129	0.849101542858655	3	15015344	NR2C2	0.101455342089526
cg09211952	0.412592414533046	0.311136697201275	3	195938378	ZDHHC19	-0.101455717331771
cg23554286	0.614200211613474	0.512743147415295	2	137951070	THSD7B	-0.101457064198179
cg16465844	0.51345004475328	0.614908135323735	6	13295982	LOC100130357	0.101458090570455
cg09342488	0.670790420784014	0.569332021076452	22	40804178	SGSM3	-0.101458399707562
cg13425147	0.411598044143856	0.310139623823418	5	36777306		-0.101458420320438
cg03504078	0.464967947685469	0.566426965044285	5	140480218	PCDHB3	0.101459017358816
cg23795048	0.348989565962293	0.247528356385879	12	9217529	LOC144571	-0.101461209576414
cg15267384	0.715072221706721	0.816533795046064	5	88175870	MEF2C	0.101461573339343
cg25361651	0.252538978686883	0.151076732082319	20	29847402	DEFB115	-0.101462246604564
cg14669616	0.770571472751773	0.872034632034632	6	152086547	ESR1	0.101463159282859
cg06939451	0.568642231225855	0.46717897387879	5	81043172	SSBP2	-0.101463257347065
cg14917285	0.237516808939012	0.136052726316081	2	232410188		-0.101464082622931
cg21523908	0.289233117660324	0.390698869475848	1	177140609	FAM5B	0.101465751815524
cg07219227	0.376120547945206	0.274653332646013	7	151000491		-0.101467215299193
cg19857776	0.544489383215369	0.443021838553489	15	33360396	FMN1	-0.10146754466188
cg17507399	0.695117573146652	0.796585708588899	8	96691764	C8orf37-AS1	0.101468135442247
cg00830706	0.592412318609835	0.693881566004328	6	163878751	QKI	0.101469247394493
cg02474076	0.272380521255103	0.170911137300639	7	127223255	GCC1	-0.101469383954464
cg21694644	0.25731840076353	0.155848299474165	15	89034578		-0.101470101289365
cg00276091	0.43589223197524	0.334422044524534	12	122501885		-0.101470187450706
[truncated: 63,711 more rows]
