# Supplementary material for: ADNP dysregulates methylation and mitochondrial gene expression in the cerebellum of a Helsmoortel–Van der Aa syndrome autopsy case
Source: Acta Neuropathol Commun. 2024 Apr 18;12:62. doi: 10.1186/s40478-024-01743-w (PMC11027339; doi:10.1186/s40478-024-01743-w)
Supplement: Supplementary file 3 — Additional file 3: Transcription factor motif analysis with Irregulon. Enriched transcription factor motifs in the ADNP cerebellum using the identified hypo- and hypermethylated genes. Motif enrichment was scored using the normalized enrichment score (NES). [file 40478_2024_1743_MOESM3_ESM.xlsx]

## Sheet: Hypermethylated genes_iregul
; Name	hyperpatient_hypocontrol_march.txt
; Species and nomenclature	Homo sapiens, HGNC symbols
; Motif collection	10K (9713 PWMs)
; Track collection	1120 ChIP-seq tracks (ENCODE raw signals)
; Minimum NEScore	3
; Rank threshold for visualization	5000
; ROC threshold for AUC calculation (%)	0.03
; Minimum identity between orthologous genes	0
; Maximum false discovery rate (FDR) on motif similarity	0.001
; Motif rankings database	20kb centered around TSS (7 species)
; Track rankings database	20kb centered around TSS (ChIP-seq-derived)
; Number of valid nodes	52
; iRegulon version	iRegulon v1.3 (build: 2015-02-12)
# Rank	Motif id	AUC	NES	ClusterCode	Transcription factor	Target genes
1	elemento-CAAGTAC	0.11145	4.85161	M1		RNF150,SERPINB9,DTNA,SLC7A11,PLCXD2,SGIP1,NRCAM,PPARG,GIPC2,LPPR1,ZFYVE28,TMEM132C,SLC25A21,DNTTIP2,NCOA7
2	encode-UW.Motif.0577	0.103946	4.4209	M2		PPARG,NRCAM,GIPC2,NCOA7,SGIP1,LPPR1,RNF150,TNIP1
3	yetfasco-1253	0.1029	4.36084	M3		OTX2,NRCAM,NCOA7,SGIP1,EPHA2,UST
4	jaspar-PF0047.1	0.0964126	3.98848	M4		AGAP1,PPARG,LPPR1,RPS6KA2,RNF39,NCOA7
5	tfdimers-MD00413	0.0950673	3.91127	M5	CEBPD,CEBPG,CEBPE,NR3C1,CEBPA,CEBPB,FOXA3,PGR,FOXA1,FOXA2,SOX10,HLTF,SMAD1,FOXL1,STAT6,FOXP3,HSF1,SOX9	DTNA,NCOA7,RPS6KA2,SGIP1,LPPR1,PPARG,SLC7A11,NRCAM
6	yetfasco-597	0.0937519	3.83576	M6		SGIP1,DTNA,CTNNBL1,RAB11B,NRCAM,PLCXD2,PPARG
7	homer-M00725	0.0936024	3.82718	M7	HNF1A,HNF1B,IRX4	TBX2,DTNA,CTNNBL1,SLC7A11,SLC25A21,PLCXD2
8	taipale-NNCACGTGNN-MNT-DBD	0.0910912	3.68304	M8	MNT,MAX,ARNT,MXI1,MYC,BHLHE40,MYCN,TFE3,USF2,BHLHE41,HEY1,USF1,ARNT2,CLOCK,MLXIPL,TFEB,HEY2,MXD4,ARNTL2,OLIG2,MITF,ID1,NPAS2,HES6,ARNTL,OLIG1,MXD3,HEYL	KHDRBS1,DTNA,DNAJC8,ZFYVE28,RHBDF1,NRCAM,NCOA7,DNAJC6,PPARG,TMEM132C,INPP5A,TTC22,FEN1,KIAA1614,RPS6KA2,PLCXD2,TNIP1,SEPT11
9	yetfasco-352	0.0910912	3.68304	M6		SGIP1,DTNA,CTNNBL1,RAB11B,NRCAM,PPARG,PLCXD2
10	homer-M00887	0.0908221	3.6676	M9		DTNA,LPPR1,TBX2,OTX2,NRCAM,INPP5A,ZFYVE28,PTAR1
11	jaspar-MA0340.1	0.0900747	3.6247	M6		SGIP1,DTNA,CTNNBL1,RAB11B,PPARG,NRCAM,PLCXD2
12	swissregulon-PAX3-7.p2	0.0898954	3.61441	M10	PAX7,PAX3,PAX8	TBX2,OTX2,PPARG,RNF39
13	flyfactorsurvey-prd_NAR_FBgn0003145	0.0896861	3.60239	M10	PAX3,PAX7,PAX8	OTX2,PPARG,PLCXD2,LPPR1,DTNA,ZFYVE28
14	stark-CATTANNNWAATT	0.0893572	3.58352	M11	NOBOX,PDX1	PPARG,TBX2,RNF39,OTX2,SGIP1
15	hdpi-RUVBL1	0.0893274	3.5818	M12	RUVBL1	EPHA2,DTNA,UST,SEPT11,TBX2,LPPR1,PLCXD2,PPARG
16	transfac_pro-M00927	0.0881016	3.51145	M8	TFAP4,PDX1,ATOH1,TCF3,ASCL2	RHBDF1,AGAP1,TBX2,RAB11B,INPP5A,PTRF,ZFYVE28
17	flyfactorsurvey-br-PA_SANGER_5_FBgn0000210	0.0880419	3.50802	M13		PTRF,NCOA7,ZNF597,PPARG,LPPR1,DTNA,TBX2,NRCAM
18	tfdimers-MD00236	0.087713	3.48914	M5	POU3F2,E2F1,IRF8,PDX1	ACSBG1,HLA-DPB2,SLC7A11,PLCXD2,LPPR1,RPS6KA2,PPARG,NCOA7,NRCAM,TBX2,DTNA
19	jaspar-PF0041.1	0.0875635	3.48056	M9	MEIS3	PPARG,INPP5A,RNF150,LPPR1,SGIP1,NCOA7,ZFYVE28,TNIP1,RHBDF1,SEPT11,DTNA
20	taipale-NNCACGTGNN-HEY1-DBD	0.0871151	3.45482	M8	HEY1,HEY2,HES5,BHLHE41,MNT,HES7,BHLHE40,ARNT,MAX,MYC,HES2,HES4	KHDRBS1,RHBDF1,NRCAM,DTNA,ZFYVE28
21	homer-M00096	0.0870553	3.45139	M14	JUN,SPI1,FOSL2,JUNB,BATF,FOS,JUND,FOSL1,ARNT,FOSB,BACH2,JDP2,NFE2,BACH1,NFATC1,SRF	DTNA,EPHA2,DNAJC6,PTRF,HSD17B8
22	elemento-ACATGTC	0.0869058	3.44281	M15		DTNA,TBX2,USH1C,NCOA7,LPPR1,NRCAM,PPARG
23	jaspar-CN0127.1	0.0862481	3.40506	M9		TBX2,SGIP1,LPPR1,DTNA,PTAR1,SEPT11,NCOA7,NRCAM
24	transfac_pro-M01000	0.0855007	3.36216	M16	AIRE	OTX2,SEPT11,TBX2,PPARG,PLCXD2
25	transfac_pro-M00507	0.0851121	3.33985	M8		OTX2,SERPINB9,DTNA,EPHA2,PLCXD2,KHDRBS1,LPPR1,NRCAM,TNIP1,NCOA7,ZFYVE28,RPS6KA2,UST,KIAA1614,CTNNBL1,SGIP1,INPP5A,PPARG,PTAR1,SEPT11
26	yetfasco-2051	0.0849626	3.33127	M8	MNT,MAX,MYCN,MYC	RHBDF1,DTNA,ZFYVE28,KHDRBS1,TTC22,NCOA7,NRCAM
27	transfac_public-M00004	0.0846637	3.31411	M2	MYB,MYBL1	LPPR1,ZFYVE28,RNF150,SLC25A21,EPHA2
28	transfac_pro-M03156	0.0846338	3.3124	M6		NCOA7,TBX2,ZFYVE28,LPPR1,NRCAM,DTNA
29	elemento-TAATTGGC	0.0842152	3.28837	M16		DTNA,RPS6KA2,SLC25A21,OTX2,KHDRBS1,NRCAM
30	homer-M00002	0.0823916	3.1837	M14	FOS,FOSL1,JUN,BATF,JUND,FOSL2,JUNB,SPI1,ARNT,BACH2,FOSB,NFE2,BACH1,JDP2,NFE2L2,MAFB,NFE2L1,NFE2L3,MAFG,MAFF,MAFK,MAF,NFATC1,SRF	DTNA,HSD17B8,DNAJC6,PTRF,EPHA2,SEPT11,NCOA7
31	taipale-NNCACGTGCC-HEY2-DBD	0.0823916	3.1837	M8	HEY2,HEY1,HES5,BHLHE41,HES7,BHLHE40,MNT,ARNT,HES2,HES4	KHDRBS1,RHBDF1,DTNA,NRCAM,ZFYVE28
32	transfac_pro-M01306	0.0823617	3.18199	M17	ZNF217	LPPR1,DNAJC8,NCOA7,USH1C,ZFYVE28
33	yetfasco-541	0.0819432	3.15796	M18		DNAJC6,PLCXD2,SLC25A21,RNF150,LPPR1,DTNA,HLA-DPB2,NRCAM,CLECL1,TTC22,NCOA7,UST,SLC7A11,TBX2,SGIP1,TNIP1,TMEM132C,USH1C,PPARG
34	taipale-NTTRCGCAAY-CEBPG-full	0.0818236	3.1511	M11	CEBPG,CEBPB,CEBPD,CEBPE	RHBDF1,TTC22,RNF39,PPARG,NRCAM
35	jaspar-PF0142.1	0.0817339	3.14595	M12		TBX2,ZFYVE28,GIPC2,OTX2
36	flyfactorsurvey-sug_SOLEXA_5_FBgn0033782	0.0811061	3.10992	M2	GLIS2,GLIS3,ZIC4,GLIS1,ZIC5	EPHA2,PLCXD2,NRCAM,RHBDF1,ZFYVE28,LPPR1
37	homer-M01521	0.0810463	3.10648	M10		OTX2,KHDRBS1,PPARG
38	homer-M00843	0.0809865	3.10305	M8		DTNA,KHDRBS1,TNIP1,NRCAM
39	jaspar-CN0059.1	0.0809268	3.09962	M15		SGIP1,TBX2,PPARG,DTNA,LPPR1,ZFYVE28,ACSBG1
40	transfac_pro-M01676	0.0804783	3.07388	M6		SGIP1,CTNNBL1,DTNA,RAB11B,NRCAM,PLCXD2,LPPR1,PPARG,TBX2
41	tfdimers-MD00595	0.080299	3.06359	M5	TBP,SREBF1,SREBF2	LPPR1,UST,ZFYVE28,GIPC2,NCOA7,DTNA,SGIP1
42	taipale-NCAGNAAGAMGTAWMM-SPDEF-DBD	0.0802691	3.06187	M3	SPDEF	PPARG,NRCAM,PLCXD2,DNAJC6,LPPR1,RAB36,GIPC2,NCOA7,DTNA,UST
43	transfac_pro-M02942	0.0800897	3.05157	M5	ZSCAN4	DTNA,PLCXD2,SGIP1,ZFYVE28
44	transfac_pro-M01959	0.0798206	3.03613	M4		LPPR1,RPS6KA2,AGAP1,UST,PLCXD2
45	yetfasco-513	0.0798206	3.03613	M4		LPPR1,RPS6KA2,AGAP1,UST,PLCXD2
46	yetfasco-522	0.0797309	3.03098	M8	ARNT,BHLHE40,BHLHE41,USF1,SREBF1,SREBF2	DNAJC8,KHDRBS1,DTNA,ZFYVE28,FEN1,RHBDF1
47	stark-GTCANTNAAC	0.0795516	3.02069	M19		NRCAM,SGIP1,PPARG,RAB11B,LPPR1
48	taipale-NNCACGTGNN-MAX-DBD	0.0793124	3.00696	M8	MAX,MNT,MXI1,MYC,ARNT,MYCN,NPAS2,HEY2,TFE3,HES6,OLIG2,CLOCK,ARNTL,ID1,HEY1,OLIG1,MXD3,MXD4,HEYL,MITF,MLXIPL,ARNTL2,USF2,USF1,ARNT2,BHLHE40,TFEB,BHLHE41,TFEC	KHDRBS1,DNAJC8,ZFYVE28,DTNA,RHBDF1,NCOA7,TMEM132C,NRCAM,DNAJC6,TTC22,KIAA1614
# Rank	Track id	AUC	NES	ClusterCode	Transcription factor	Target genes
1	wgEncodeHaibTfbsSknshraUsf1sc8983V0416102PkRep1.broadPeak.gz	0.087713	4.13458	T1	USF1	KHDRBS1,MIR611,C11orf10,FEN1
2	wgEncodeHaibTfbsK562Cebpbsc150V0422111PkRep1.broadPeak.gz	0.0869656	4.09068	T2	CEBPB	NCOA7,SLC7A11,RHBDF1,DNAJC8,CTNNBL1,NRCAM
3	wgEncodeSydhTfbsGm12878Spt20StdPk.narrowPeak.gz	0.0864275	4.05908	T3	FAM48A	DTNA,DNAJC8,DNAJC6,DNTTIP2,CTNNBL1,PPARG,RPS6KA2,CLECL1,KHDRBS1,RAB11B,USH1C,TNIP1
4	GSM1208739_batch2_chrom1_LoVo_ETV7_PassedQC_peaks_hg19	0.0811659	3.75008	T4	ETV7	MIR611,C11orf10,FEN1,RAB36,ZFYVE28
5	wgEncodeSydhTfbsHelas3Znf143IggrabPk.narrowPeak.gz	0.0808371	3.73077	T5	ZNF143	ZFYVE28,EPHA2,PPARG,CDCA8,AGAP1,SEPT11,TBX2,USH1C,ZNF597,MIR611,RHBDF1,C11orf10,FEN1
6	GSM1208598_batch1_chrom1_LoVo_CEBPB_PassedQC_peaks_hg19	0.0784454	3.59032	T2	CEBPB	RHBDF1,DNAJC8,NCOA7,TTC22,SLC7A11,EPHA2,PCCA
7	GSM1208731_batch2_chrom1_LoVo_E2F8_PassedQC_peaks_hg19	0.0765321	3.47795	T6	E2F8	NCOA7,SLC7A11,MIR611,C11orf10,FEN1,CDCA8,PCCA
8	GSM1208691_batch1_chrom1_LoVo_TFDP1_PassedQC_peaks_hg19	0.0729148	3.26551	T7	TFDP1	MIR611,C11orf10,FEN1,CDCA8
9	wgEncodeHaibTfbsSknshTead4sc101184V0422111PkRep1.broadPeak.gz	0.0718386	3.20231	T8	TEAD4	EPHA2,PTRF,SLC7A11
10	wgEncodeHaibTfbsEcc1Usf1V0422111PkRep2.broadPeak.gz	0.0717489	3.19704	T1	USF1	MIR611,C11orf10,FEN1,DNAJC8
11	wgEncodeSydhTfbsK562CjunIfna6hStdPk.narrowPeak.gz	0.0707025	3.13559	T9	JUN	RHBDF1,EPHA2,SEPT11,AGAP1,NRCAM
12	GSM1208635_batch1_chrom1_LoVo_HOXA7_PassedQC_peaks_hg19	0.0704933	3.1233	T10	HOXA7	MIR611,C11orf10,FEN1,TTC22,RAB11B,CDCA8,GIPC2,ZFYVE28,DNAJC6,NCOA7,CTNNBL1,RAB36,EPHA2,PLCXD2,ZNF597,PTRF
13	wgEncodeSydhTfbsHelas3Baf155IggmusPk.narrowPeak.gz	0.0701046	3.10048	T11	SMARCC1	USH1C,DNAJC6,PCCA,PTRF,TTC22
14	wgEncodeHaibTfbsHepg2Hey1V0416101PkRep1.broadPeak.gz	0.0690882	3.04079	T12	HEY1	TNIP1,MIR611,C11orf10,FEN1

## Sheet: Hypomethylated genes_iregul
; Name	hypopatient_hypercontrol_march.txt
; Species and nomenclature	Homo sapiens, HGNC symbols
; Motif collection	10K (9713 PWMs)
; Track collection	1120 ChIP-seq tracks (ENCODE raw signals)
; Minimum NEScore	3
; Rank threshold for visualization	5000
; ROC threshold for AUC calculation (%)	0.03
; Minimum identity between orthologous genes	0
; Maximum false discovery rate (FDR) on motif similarity	0.001
; Motif rankings database	20kb centered around TSS (7 species)
; Track rankings database	20kb centered around TSS (ChIP-seq-derived)
; Number of valid nodes	71
; iRegulon version	iRegulon v1.3 (build: 2015-02-12)
# Rank	Motif id	AUC	NES	ClusterCode	Transcription factor	Target genes
1	transfac_pro-M01241	0.163536	10.7807	M1	GTF2IRD1	PCDHA3,PCDHA2,PCDHA9,PCDHA10,PCDHA5,PCDHA6,RPL17,PCDHA7,PCDHA8,COL4A2,AHRR,NCOR2,BICD2,TSHZ3,PCDHA1,SLC7A1
2	yetfasco-619	0.0862633	4.94666	M2		APBB2,ERBB4,EPC1,NUP93,UBTD1,NCOR2,SLC7A1
3	tfdimers-MD00043	0.084097	4.78311	M3	TCF3,HAND1,NR2F1,NR2F2	AHRR,SPG21,AGAP1,CACNG3,RPL17,SLC7A1,C1QTNF7,NCOR2
4	homer-M00393	0.0832954	4.72259	M4	TEAD1,TEAD4,TEAD3,TEAD2,SOX15	TSHZ3,APBB2,PCDHA3,PCDHA4,ERBB4,KIF26B,EPC1
5	yetfasco-1831	0.079396	4.42819	M5		APBB2,TPP2,DYNLL1,SLC7A1,FARP1,TSHZ3,RPL17
6	tfdimers-MD00305	0.0792011	4.41347	M6	NR3C1,LMO2,GATA1,GATA2,GATA5,GATA3,GATA6,GATA4,MYCN,SMAD4,ELK1,YY1,PAX4	SLC3A2,NCOR2,MAGI2,EGFLAM,C1QTNF7,APBB2,AGAP1,SPG21,CACNG3,TSHZ3,AK3
7	transfac_pro-M01456	0.0774247	4.27936	M7	HMBOX1,HNF1B,CRX,SHOX2,ALX1,PAX7,NOBOX	C1QTNF7,PCDHA3,PCDHA4,APBB2,CTNND2,RPL17,SPG21,PCDHA2
8	yetfasco-774	0.0764715	4.20739	M8		EPC1,AHRR,RPL17,PCDHA5,PCDHA6,SLC7A1,MAGI2,NCOR2,CTNND2,TSHZ3,APBB2,LMX1B,C1QTNF7,LGALS8,AK3,FARP1,NUP93,OSBPL9
9	yetfasco-709	0.0740452	4.02421	M8		SLC7A1,LGALS8,APBB2,MAGI2,NCOR2,OSBPL9,RPL17,LMX1B,PCDHA5,PCDHA6,FARP1
10	transfac_pro-M01683	0.0738286	4.00785	M2		APBB2,ERBB4,NCOR2,NUP93,EPC1,SLC7A1
11	tfdimers-MD00146	0.0730703	3.95061	M9	EBF1,ARID3A	OSBPL9,EGFLAM,FNDC3B,RPL17,ANKRD10,SLC7A1,APBB2
12	yetfasco-310	0.0729404	3.94079	M5	FOXN4,FOXN3,FOXN2,FOXN1,FOXH1	KIF26B,LMX1B,TPP2,APBB2,TSHZ3,EPC1,RPL17
13	hdpi-NUP107	0.0728537	3.93425	M10	NUP107	KIF26B,RPL17,MAGI2,ERBB4,CACNG3,SPG21,FARP1,EGFLAM,TSHZ3
14	jaspar-MA0323.1	0.0727237	3.92444	M2		APBB2,EPC1,SLC7A1,ERBB4,NUP93,NCOR2
15	elemento-ATCATGCG	0.0716622	3.8443	M11		PCDHA5,PCDHA6,C1QTNF7,SLC7A1,RPL17,APBB2,KIF26B,CTNND2,ERBB4,EGFLAM,TSHZ3
16	elemento-ATGGCGG	0.0715106	3.83285	M12		EPC1,FNDC3B,TNRC6A,RPL17,AHRR,C1QTNF7,SLC7A1,EGFLAM,PCDHA5,PCDHA6,BICD2
17	flyfactorsurvey-Oli_da_SANGER_5_2_FBgn0032651	0.0710773	3.80014	M3	BHLHE22,BHLHE23,OLIG2,NEUROD1,TAL1,TCF3,ATOH1,ZNF146,ZNF260,ATOH7	EGFLAM,CACNG3,SPG21,NCOR2,C1QTNF7,TSHZ3,SLC7A1
18	encode-UW.Motif.0474	0.070904	3.78705	M5		CACNG3,LMX1B,TOP3A,APBB2,SLC7A1,TSHZ3,MIR3134
19	jaspar-CN0201.1	0.0706007	3.76415	M13		C1QTNF7,MAGI2,APBB2,TPP2,TSHZ3,USP15,SLC7A1
20	jaspar-PF0076.1	0.0699075	3.71182	M14		HCG4,HLA-A,C1QTNF7,EGFLAM,ERBB4,APBB2
21	transfac_pro-M02906	0.0698858	3.71018	M7	SOX1	ERBB4,APBB2,TNC,KIF26B,PCDHA10,CCR5,FARP1
22	yetfasco-1246	0.0690843	3.64966	M15		PCDHA10,EGFLAM,AGAP1,USP15,ABCA3,NUP93,FARP1
23	jaspar-PF0144.1	0.0685427	3.60878	M10		EGFLAM,CACNG3,UBTD1,RPL17,LGALS8,C1QTNF7
24	encode-UW.Motif.0114	0.0684344	3.6006	M16		LMX1B,FARP1,NCOR2,ERBB4,C1QTNF7,CACNG3,EGFLAM,APBB2,RPL17
25	homer-M00489	0.0676112	3.53845	M17	LHX1,LHX5,SHOX2,PHOX2A,ALX1,VSX1,PAX7,PAX4,ESX1,POU3F2,VAX2,GSX2,MSX1,NOBOX,VAX1,LHX6,EN2,RAX,HOXA3,LHX2,HOXC5,HOXB4,PDX1,OTP,HOXD1,POU2F1,MNX1,LHX3,PROP1,PRRX1,NKX6-1,GSX1,ALX3,LMX1B,HOXC4,RHOXF2B,RHOXF2,TLX3,TLX1,VENTX,NKX1-2,NKX6-3,HOXD4	TNRC6A,KIF26B,EGFLAM,FARP1,TSHZ3,C1QTNF7,RPL17
26	jaspar-CN0229.1	0.0675895	3.53681	M18		TSHZ3,LMX1B,RPL17,C1QTNF7,APBB2
27	jaspar-CN0035.1	0.0674812	3.52863	M19		RPL17,KIF26B,TNC,MIR3134,NCOR2,SLC7A1,USP15,C1QTNF7,COL4A2,NUP93,EGFLAM
28	transfac_pro-M01211	0.0670263	3.49429	M20	PARP1	CACNG3,ERBB4,LMX1B,MIR3134,TRIML2,TSHZ3,C1QTNF7
29	transfac_pro-M01111	0.0668313	3.47957	M21	RBPJ	NCOR2,MAGI2,TNC,C1QTNF7,CACNG3,APBB2,EGFLAM,ERBB4,ABCA3,FARP1,KIF26B,TSHZ3,SLC7A1
30	encode-UW.Motif.0646	0.066788	3.4763	M5		NCOR2,TSHZ3,APBB2,C1QTNF7,MIR3134,FARP1
31	encode-UW.Motif.0518	0.0667663	3.47466	M16		C1QTNF7,APBB2,RPL17,MIR3134,TSHZ3
32	yetfasco-292	0.0667013	3.46975	M22		TOP3A,APBB2,FARP1,CTNND2,ALS2CR12
33	yetfasco-1096	0.0666363	3.46485	M4	TGIF1,TGIF2,TGIF2LX,TGIF2LY	TSHZ3,APBB2,C1QTNF7,CACNG3,MAGI2
34	homer-M01859	0.0657698	3.39942	M2		APBB2,ERBB4,NUP93,SLC7A1,EPC1
35	transfac_public-M00089	0.0656398	3.38961	M17	ZHX1,IRX4,ZHX3,SIX5,ZHX2,IRX5,SIX2,ADNP	COL4A2,C1QTNF7,PCDHA5,PCDHA6,KIF26B,FNDC3B,NCOR2,TSHZ3,CTNND2,LMX1B,TNRC6A,TNC,SLC7A1,RPL17,MIR3134,TPP2,EPC1,PCDHA7,DYNLL1,CACNG3,APBB2,MAGI2,EGFLAM,USP15
36	flyfactorsurvey-Lag1_Cell_FBgn0040918	0.0654665	3.37653	M7	CERS5,CERS6,CERS2,CERS3,CERS4	TOP3A,C1QTNF7,OSBPL9,FARP1,KIF26B,APBB2
37	yetfasco-2020	0.0650549	3.34545	M23		TPP2,USP15,C1QTNF7,NCOR2,MIR3134
38	flyfactorsurvey-CG3919_SANGER_5_FBgn0036423	0.064535	3.3062	M5		SLC7A1,CTNND2,RPL17,EGFLAM,APBB2,SPG21,C1QTNF7
39	tfdimers-MD00159	0.0640151	3.26694	M24	IKZF1,CEBPD,CEBPA,CEBPE,CEBPG,CEBPB,HNF1A,HNF1B	MIR3134,FARP1,OSBPL9,TSHZ3,APBB2,LGALS8,C1QTNF7
40	yetfasco-1222	0.0639068	3.25877	M25	ZNF683,PRDM1,PRDM2,MEF2C,MEF2D,MEF2A,MEF2B,MEF2BNB-MEF2B,RFX1,RFX2,RFX3,RFX6,RFX4,RFX8	RPL17,TSHZ3,ERBB4,NCOR2,LMX1B
41	hdpi-TAF9	0.0634735	3.22606	M21	TAF9	PCDHA10,TSHZ3,C1QTNF7,APBB2,RPL17,KIF26B,NUP93,NCOR2,MIR3134,MAGI2,SPG21,TPP2,SLC7A1
42	jaspar-MA0011.1	0.0634735	3.22606	M7		PCDHA3,PCDHA4,LMX1B,CACNG3,NCOR2
43	homer-M00459	0.0630402	3.19334	M17	LMX1A,LMX1B,ALX1,SHOX2,ESX1,PHOX2A,VSX1,RAX,EN2,HOXA13,PDX1,MSX1,PAX7,PAX4,ISX,LHX6,MNX1,SHOX,PRRX1,UNCX,EN1,POU3F2,HOXC5,NOBOX,NKX6-2,LHX1,NKX6-1,HOXB4,LHX3,VAX2,GSX2,RAX2,POU2F1,YY1,PAX6,GSX1,RHOXF2,RHOXF2B,NKX1-2,NKX6-3,VENTX	TSHZ3,TNRC6A,KIF26B,RPL17,C1QTNF7,ERBB4
44	encode-UW.Motif.0320	0.0629319	3.18517	M16		APBB2,EGFLAM,C1QTNF7,SPG21,NCOR2,NUP93,SLC7A1,EPC1,TSHZ3,AGAP1,TNC,FNDC3B,AK3,TOP3A
45	transfac_pro-M02817	0.0628886	3.1819	M19	TCF7,TCF4,TCF7L2,LEF1,TCF3,TCF7L1,SOX4,NANOG,SOX11	TSHZ3,SLC7A1,KIF26B,C1QTNF7,APBB2,TNC
46	hdpi-HIP2	0.0628669	3.18026	M8	UBE2K	APBB2,RPL17,PCDHA5,PCDHA6,MAGI2,TNRC6A
47	yetfasco-826	0.0627803	3.17372	M5		ERBB4,EGFLAM,LMX1B,TPP2,PCDHA5,PCDHA6,FARP1,PCDHA10,C1QTNF7,FNDC3B,APBB2,NCOR2,COL4A2,TRIML2,MAGI2,OSBPL9,EPC1,TSHZ3,CACNG3,USP15,RPL17,SLC7A1,SPG21,TOP3A,UBTD1,ANKRD10,LGALS8,ALS2CR12
48	yetfasco-1929	0.0627586	3.17208	M26		SLC7A1,RPL17,LMX1B,APBB2,ALS2CR12,AGAP1
49	transfac_pro-M01005	0.062607	3.16063	M27		C1QTNF7,LMX1B,APBB2,OSBPL9,PCDHA5,PCDHA6,TRIML2,RPL17
50	homer-M00116	0.0623903	3.14428	M3	NEUROD1,OLIG2,ATOH1,TCF3,TAL1,TCF4,PGR,NR3C1,ZFP42,ATOH7	SPG21,CACNG3,AHRR,EGFLAM,C1QTNF7
51	transfac_pro-M02027	0.0619354	3.10993	M20	PARP1	APBB2,TNC,C1QTNF7,LMX1B,ERBB4,TSHZ3
52	transfac_pro-M01569	0.0618704	3.10502	M24	GATA1,GATA5,GATA4,GATA2,GATA3,GATA6	TSHZ3,CTNND2,APBB2,USP15,SPG21,LGALS8,C1QTNF7
53	yetfasco-793	0.0618704	3.10502	M24	GATA1,GATA5,GATA4,GATA3,GATA2,GATA6	TSHZ3,CTNND2,APBB2,USP15,SPG21,LGALS8,C1QTNF7
54	jaspar-MA0382.1	0.0618487	3.10339	M28		KIF26B,SLC7A1,C1QTNF7,PCDHA3,PCDHA2,RPL17
55	transfac_pro-M01843	0.0617621	3.09685	M26	BHLHE41,BHLHE40,USF1	SPG21,APBB2,CACNG3,ERBB4,CTNND2
56	swissregulon-FOX_C1-C2_.p2	0.0616104	3.0854	M6	FOXC1,FOXC2	APBB2,TSHZ3,C1QTNF7,RPL17,SLC7A1
57	yetfasco-452	0.0615238	3.07886	M5		TPP2,LMX1B,TSHZ3,RPL17,KIF26B,TNC,C1QTNF7,APBB2,MAGI2,EPC1
58	encode-UW.Motif.0216	0.0614155	3.07068	M16		RPL17,ERBB4,APBB2,MAGI2,EGFLAM
59	jaspar-CN0043.1	0.0612855	3.06086	M20		SLC7A1,APBB2,C1QTNF7
60	stark-VRGKTYAWTGAMMYY	0.0612422	3.05759	M29	NR1H2,NR1H3,NR1H4,NR1I3,VDR,NR1I2	KIF26B,APBB2,CTNND2,C1QTNF7,AGAP1,CACNG3
61	transfac_pro-M00702	0.0610472	3.04287	M7		MAGI2,APBB2,NCOR2,DSCR4,CACNG3,KIF26B,LMX1B,PCDHA7,PCDHA6,CTNND2,SPG21,RPL17,PCDHA3,PCDHA2
62	jaspar-CN0123.1	0.0610039	3.0396	M30		KIF26B,TSHZ3,ABCA3,APBB2,CACNG3
63	homer-M01828	0.0608956	3.03142	M15		CTNND2,ERBB4,KIF26B,EGFLAM,SLC3A2
64	yetfasco-1216	0.0605273	3.00362	M25		TSHZ3,MAGI2,OSBPL9
65	stark-VSNKTDATKRCNV	0.0605056	3.00198	M17	CDX1,CDX4,CDX2	TNRC6A,AHRR,MIR3134,FARP1,C1QTNF7,NCOR2,TPP2,AGAP1,ERBB4
# Rank	Track id	AUC	NES	ClusterCode	Transcription factor	Target genes
1	wgEncodeHaibTfbsH1hescAtf2sc81188V0422111PkRep1.broadPeak.gz	0.0851368	4.18771	T1	ATF2	SNORD26,SLC3A2,SNORD28,SNHG1,SNORD29,SNORD27
2	GSM1208738_batch2_chrom1_LoVo_ETS2_PassedQC_peaks_hg19	0.0834687	4.08577	T2	ETS2	SNORD26,SLC3A2,SNORD28,SNHG1,SNORD29,SNORD27,SNORD58C,RPL17,U58
3	GSM1208659_batch1_chrom1_LoVo_NFE2L2_PassedQC_peaks_hg19	0.0832521	4.07253	T3	NFE2L2	SNORD26,SLC3A2,SNORD28,SNHG1,SNORD29,SNORD27
4	wgEncodeHaibTfbsH1hescAtf2sc81188V0422111PkRep2.broadPeak.gz	0.0828188	4.04605	T1	ATF2	SNORD26,SLC3A2,SNORD28,SNHG1,SNORD29,SNORD27
5	wgEncodeHaibTfbsMcf7Taf1V0422111PkRep1.broadPeak.gz	0.0817573	3.98117	T4	TAF1	EPC1,SNORD26,SLC3A2,SNHG1,SNORD27
6	GSM1208654_batch1_chrom1_LoVo_MYC_PassedQC_peaks_hg19	0.0809558	3.93219	T5	MYC	SNORD26,SLC3A2,SNORD28,SNHG1,SNORD29,SNORD27
7	wgEncodeHaibTfbsH1hescTaf7sc101167V0416102PkRep2.broadPeak.gz	0.0805658	3.90836	T6	TAF7	SNORD26,SLC3A2,SNORD28,SNHG1,SNORD29,SNORD27,RPL17
8	wgEncodeHaibTfbsK562Bclaf101388Pcr1xPkRep1.broadPeak.gz	0.0803925	3.89776	T7	BCLAF1	SNORD28,SNORD26,SNORD27,SLC3A2,SNHG1,SNORD29
9	wgEncodeHaibTfbsPfsk1Taf1V0416101PkRep2.broadPeak.gz	0.0796127	3.8501	T4	TAF1	SNORD26,SLC3A2,SNORD28,SNHG1,SNORD27
10	wgEncodeHaibTfbsHepg2Mbd4sc271530V0422111PkRep2.broadPeak.gz	0.0787028	3.79449	T8	MBD4	SNORD26,SLC3A2,SNORD28,SNHG1,SNORD29,SNORD27
11	wgEncodeHaibTfbsA549Taf1V0422111Etoh02PkRep1.broadPeak.gz	0.0783562	3.77331	T4	TAF1	SNORD26,SLC3A2,SNORD28,SNHG1,SNORD27
12	GSM1208713_batch2_chrom1_LoVo_ATF5_PassedQC_peaks_hg19	0.0768831	3.68328	T9	ATF5	SNORD26,SLC3A2,SNORD28,SNHG1,SNORD29,SNORD27
13	GSM1208666_batch1_chrom1_LoVo_NR3C1_PassedQC_peaks_hg19	0.0748034	3.55618	T10	NR3C1	DYNLL1,SNORD26,SLC3A2,SNORD28,SNHG1,SNORD29,SNORD27
14	GSM1208627_batch1_chrom1_LoVo_HBP1_PassedQC_peaks_hg19	0.0742185	3.52043	T11	HBP1	SNORD26,SLC3A2,SNORD28,SNHG1,SNORD29,SNORD27
15	wgEncodeHaibTfbsEcc1Taf1V0422111PkRep2.broadPeak.gz	0.0739585	3.50455	T4	TAF1	RPL17,SNORD26,SLC3A2,SNHG1,SNORD27,EPC1
16	wgEncodeHaibTfbsH1hescTaf7sc101167V0416102PkRep1.broadPeak.gz	0.072832	3.4357	T6	TAF7	SNORD26,SLC3A2,SNHG1,SNORD27,RPL17
17	wgEncodeHaibTfbsEcc1MaxV0422111PkRep1.broadPeak.gz	0.0722688	3.40128	T12	MAX	SNORD26,SLC3A2,SNHG1,SNORD27,ABCA3,KIF26B
18	wgEncodeHaibTfbsK562Bclaf101388Pcr1xPkRep2.broadPeak.gz	0.0722688	3.40128	T7	BCLAF1	SNORD28,SNORD26,SLC3A2,SNHG1,SNORD29,SNORD27
19	GSM1208723_batch2_chrom1_LoVo_DLX1_PassedQC_peaks_hg19	0.0720738	3.38936	T13	DLX1	SNORD26,SLC3A2,SNORD28,SNORD58C,RPL17,SNHG1,SNORD29,U58,SNORD27
20	wgEncodeHaibTfbsGm12892Taf1V0416102PkRep1.broadPeak.gz	0.0713589	3.34567	T4	TAF1	SNORD26,SLC3A2,RPL17,SNHG1
21	wgEncodeHaibTfbsK562Taf1V0416101PkRep2.broadPeak.gz	0.0705357	3.29536	T4	TAF1	SNORD26,USP15,SLC3A2,SNHG1,EPC1,SNORD27
22	GSM1208591_batch1_chrom1_LoVo_ASCL2_PassedQC_peaks_hg19	0.0701675	3.27285	T14	ASCL2	SLC3A2,SNORD26,SNORD28,SNHG1,SNORD29,SNORD27
23	wgEncodeHaibTfbsK562Pol24h8V0416101PkRep1.broadPeak.gz	0.0699942	3.26226	T15	POLR2A	SNORD26,SLC3A2,SNORD28,SNHG1,SNORD29,SNORD27
24	GSM1208780_batch2_chrom1_LoVo_NKX2.2_PassedQC_peaks_hg19	0.0693659	3.22386	T16	NKX2.2	SNORD26,SLC3A2,SNORD28,SNHG1,SNORD29,SNORD27
25	wgEncodeHaibTfbsK562Pmlsc71910V0422111PkRep1.broadPeak.gz	0.0689976	3.20136	T17	PML	SNORD26,SLC3A2,SNORD28,SNHG1,SNORD29,SNORD27
26	wgEncodeHaibTfbsGm12892Taf1V0416102PkRep2.broadPeak.gz	0.0684994	3.17091	T4	TAF1	RPL17,SNORD26,SLC3A2,SNHG1,EPC1
27	GSM1208802_batch2_chrom1_LoVo_TEAD2_PassedQC_peaks_hg19	0.0684777	3.16958	T18	TEAD2	USP15,SNORD26,SLC3A2,SNORD28,SNHG1,SNORD29,SNORD27
28	wgEncodeHaibTfbsPfsk1Pol24h8V0416101PkRep2.broadPeak.gz	0.0678278	3.12986	T15	POLR2A	SNORD26,SLC3A2,SNORD28,SNHG1,SNORD29,SNORD27,RPL17
29	wgEncodeHaibTfbsA549Sin3ak20V0422111Etoh02PkRep2.broadPeak.gz	0.0660081	3.01865	T19	SIN3A	SNORD26,SLC3A2,SNORD28,SNHG1,SNORD27
