# Supplementary material for: ADNP dysregulates methylation and mitochondrial gene expression in the cerebellum of a Helsmoortel–Van der Aa syndrome autopsy case
Source: Acta Neuropathol Commun. 2024 Apr 18;12:62. doi: 10.1186/s40478-024-01743-w (PMC11027339; doi:10.1186/s40478-024-01743-w)
Supplement: Supplementary file 4 — Additional file 4: List of differentially expressed genes in the ADNP cerebellum as compared to an age-matched control subject using the NOIseq non-parametric analysis package. [file 40478_2024_1743_MOESM4_ESM.xlsx]

## Sheet: PM_noiseq_results
	PM_ADNP_mean	PM_Control_mean	M	D	prob	ranking	Length	GC	Chrom	GeneStart	GeneEnd	Biotype	entrez	symbol	name
ENSG00000186827	27	1	475488750216347	26	0.767403730445247	26.4312117610644	1152	70.33	1	1211326	1214153	protein_coding	7293	TNFRSF4	TNF receptor superfamily member 4
ENSG00000186891	282	59	225690830303695	223	0.975264741275572	223.011420414041	851	67.46	1	1203508	1206592	protein_coding	8784	TNFRSF18	TNF receptor superfamily member 18
ENSG00000160072	821	709	0.211597	112	0.516441034897714	112.000199879816	4098	58.83	1	1471765	1497848	protein_coding	83858	ATAD3B	ATPase family AAA domain containing 3B
ENSG00000142611	7	36	-236257007938471	29	0.779834536702768	-29.096077697518	4282	57.58	1	3069168	3438621	protein_coding	63976	PRDM16	PR/SET domain 16
ENSG00000131584	24945	11606	110387983534243	13339	0.945117328519856	13339.0000456762	5319	67.29	1	1292390	1309609	protein_coding	116983	ACAP3	ArfGAP with coiled-coil, ankyrin repeat and PH domains 3
ENSG00000169972	328	133	130226956911689	195	0.936095066185319	195.004348428517	1257	66.6	1	1308597	1311677	protein_coding	126789	PUSL1	pseudouridine synthase like 1
ENSG00000157911	318	511	-0.684297	193	0.840643802647413	-193.001213109491	2905	61.52	1	2403964	2413797	protein_coding	5192	PEX10	peroxisomal biogenesis factor 10
ENSG00000224051	1667	761	113128574548287	906	0.945168471720818	906.00070629522	1101	65.25	1	1324756	1328896	protein_coding	80772	CPTP	ceramide-1-phosphate transfer protein
ENSG00000157933	6510	9333	-0.519683	2823	0.811269554753309	-2823.000047834	6083	57.61	1	2228319	2310213	protein_coding	6497	SKI	SKI proto-oncogene
ENSG00000162591	325	145	116438681790088	180	0.928616125150421	180.00376606244	7443	62.43	1	3487951	3611508	protein_coding	1953	MEGF6	multiple EGF like domains 6
ENSG00000169962	137	40	177610398807316	97	0.922238267148014	97.0162591804923	3475	66.64	1	1331280	1335314	protein_coding	83756	TAS1R3	taste 1 receptor member 3
ENSG00000116285	982	1330	-0.437631	348	0.772605294825511	-348.000275173984	479	42.8	1	8004404	8026309	protein_coding	54206	ERRFI1	ERBB receptor feedback inhibitor 1
ENSG00000142655	514	526	-0.0332944	12	0.157463898916968	-12.0000461882337	805	45.03	1	10472288	10630758	protein_coding	5195	PEX14	peroxisomal biogenesis factor 14
ENSG00000149527	8431	7334	0.201103	1097	0.515634777376655	1097.00001843328	568	64.61	1	2425980	2505532	protein_coding	9651	PLCH2	phospholipase C eta 2
ENSG00000171621	149	92	0.695607	57	0.760192539109507	57.0042443024416	3106	54.29	1	9292894	9369532	protein_coding	80176	SPSB1	splA/ryanodine receptor domain and SOCS box containing 1
ENSG00000162441	736	1016	-0.465123	280	0.783330324909747	-280.000386319652	652	43.89	1	9922113	9943407	protein_coding	84328	LZIC	leucine zipper and CTNNBIP1 domain containing
ENSG00000285629	19	127	-274075717332858	108	0.954611913357401	-108.034771022496	663	54.33	1	6159430	6197757	protein_coding	NA	NA	NA
ENSG00000173673	NA	NA	NA	NA	NA	0	710	65.79	1	6244179	6245578	protein_coding	390992	HES3	hes family bHLH transcription factor 3
ENSG00000142583	414	101	203527547474753	313	0.980755114320096	313.006617096601	4085	47.92	1	9035106	9088478	protein_coding	6518	SLC2A5	solute carrier family 2 member 5
ENSG00000074800	10940	14594	-0.415763	3654	0.768712394705174	-3654.00002365333	1781	50.15	1	8861000	8879190	protein_coding	2023	ENO1	enolase 1
ENSG00000116786	4518	1808	13212895929779	2710	0.956353790613718	2710.00032210444	4134	52.01	1	15684320	15734769	protein_coding	23207	PLEKHM2	pleckstrin homology and RUN domain containing M2
ENSG00000176022	339	686	-101692330303647	347	0.937593261131167	-347.001490101994	2805	64.21	1	1232237	1235041	protein_coding	126792	B3GALT6	beta-1,3-galactosyltransferase 6
ENSG00000162496	361	68	240839218563683	293	0.982457882069795	293.009898045987	2201	51.33	1	12567910	12618210	protein_coding	9249	DHRS3	dehydrogenase/reductase 3
ENSG00000131686	NA	NA	NA	NA	NA	0	582	48.06	1	8945867	8975092	protein_coding	765	CA6	carbonic anhydrase 6
ENSG00000162494	88	151	-0.778973	63	0.785087244283995	-63.0048156819997	2168	50.14	1	13474973	13514003	protein_coding	126755	LRRC38	leucine rich repeat containing 38
ENSG00000173614	69	142	-104122266272651	73	0.871820096269555	-73.0074252705393	1094	46.13	1	9943428	9985501	protein_coding	64802	NMNAT1	nicotinamide nucleotide adenylyltransferase 1
ENSG00000279804	NA	NA	NA	NA	NA	0	2125	49.51	1	13222695	13226154	protein_coding	391003	PRAMEF18	PRAME family member 18
ENSG00000162592	0.5	4	-3	3.5	0.338507821901324	-4.60977222864644	2685	53.23	1	3746460	3771645	protein_coding	148870	CCDC27	coiled-coil domain containing 27
ENSG00000116254	2933	3459	-0.237978	526	0.580989771359807	-526.000053834124	9850	56.75	1	6101787	6180321	protein_coding	26038	CHD5	chromodomain helicase DNA binding protein 5
ENSG00000049245	1181	981	0.267684	200	0.616001805054152	200.000179136627	2178	42.69	1	7771296	7781432	protein_coding	9341	VAMP3	vesicle associated membrane protein 3
ENSG00000204624	72	159	-114295795384204	87	0.890761131167268	-87.0075074512783	910	52.86	1	11479155	11537551	protein_coding	57540	DISP3	dispatched RND transporter family member 3
ENSG00000171603	17174	25236	-0.555257	8062	0.821615523465704	-8062.00001912122	4760	47.19	1	9728926	9823984	protein_coding	22883	CLSTN1	calsyntenin 1
ENSG00000142606	NA	NA	NA	NA	NA	0	552	54.95	1	2590639	2633016	protein_coding	79258	MMEL1	membrane metalloendopeptidase like 1
ENSG00000162572	1201	1499	-0.319764	298	0.682220216606498	-298.000171558951	3050	65.93	1	1280436	1292029	protein_coding	6339	SCNN1D	sodium channel epithelial 1 delta subunit
ENSG00000171729	978	794	0.300695	184	0.649052346570397	184.000245700266	1843	48.41	1	15152532	15220478	protein_coding	55092	TMEM51	transmembrane protein 51
ENSG00000175262	168	0.5	839231742277876	167.5	0.979100481347774	167.710109986621	2377	52.16	1	10946471	10982076	protein_coding	148345	C1orf127	chromosome 1 open reading frame 127
ENSG00000162571	0.5	2	-2	1.5	0.217521058965102	-2.5	2307	54.75	1	1173880	1197936	protein_coding	254173	TTLL10	tubulin tyrosine ligase like 10
ENSG00000158109	1022	2647	-137296299855778	1625	0.956465102286402	-1625.00058000833	2401	52.16	1	3625015	3630127	protein_coding	127262	TPRG1L	tumor protein p63 regulated 1 like
ENSG00000037637	624	825	-0.402848	201	0.734762334536703	-201.000403697564	6227	43.86	1	16246840	16352480	protein_coding	54455	FBXO42	F-box protein 42
ENSG00000184163	58	7	305062607306997	51	0.883907942238267	51.0911569592791	682	69.35	1	1242446	1246722	protein_coding	388581	C1QTNF12	C1q and TNF related 12
ENSG00000159423	789	545	0.533769	244	0.803453670276775	244.000583830081	2124	55.04	1	18871430	18902724	protein_coding	8659	ALDH4A1	aldehyde dehydrogenase 4 family member A1
ENSG00000142599	5375	4114	0.385723	1261	0.744100481347774	1261.00005899373	8026	42.21	1	8352397	8848921	protein_coding	473	RERE	arginine-glutamic acid dipeptide repeats
ENSG00000011021	2223	2014	0.142444	209	0.401720818291215	209.000048541546	5589	48.13	1	11806096	11848079	protein_coding	1185	CLCN6	chloride voltage-gated channel 6
ENSG00000215912	31	146	-223562824849314	115	0.950673886883273	-115.02172852842	7780	59.57	1	2636986	2801693	protein_coding	100287898	TTC34	tetratricopeptide repeat domain 34
ENSG00000120952	NA	NA	NA	NA	NA	0	1642	47.2	1	12857086	12861909	protein_coding	65122	PRAMEF2	PRAME family member 2
ENSG00000243073	NA	NA	NA	NA	NA	0	1840	48.2	1	12879212	12886201	protein_coding	400735	PRAMEF4	PRAME family member 4
ENSG00000142615	2	0.5	2	1.5	0.217521058965102	2.5	532	48.28	1	15456728	15472091	protein_coding	63036	CELA2A	chymotrypsin like elastase 2A
ENSG00000215704	NA	NA	NA	NA	NA	0	810	48.76	1	15465909	15491395	protein_coding	51032	CELA2B	chymotrypsin like elastase 2B
ENSG00000157916	860	1038	-0.271398	178	0.613763537906137	-178.000206901027	522	53.96	1	2391775	2405442	protein_coding	11079	RER1	retention in endoplasmic reticulum sorting receptor 1
ENSG00000157881	750	1664	-114969293275785	914	0.94629963898917	-914.000723081683	2641	60.69	1	2508537	2526597	protein_coding	55229	PANK4	pantothenate kinase 4 (inactive)
ENSG00000116213	529	220	126576419858937	309	0.9448706377858	309.002592479426	1998	55.25	1	3630767	3652761	protein_coding	49856	WRAP73	WD repeat containing, antisense to TP73
ENSG00000048707	1414	1759	-0.314973	345	0.668297232250301	-345.000143779998	16357	42.34	1	12230030	12512047	protein_coding	55187	VPS13D	vacuolar protein sorting 13 homolog D
ENSG00000158748	8	0.5	4	7.5	0.487027677496992	8.5	3800	53.91	1	19664875	19680966	protein_coding	3362	HTR6	5-hydroxytryptamine receptor 6
ENSG00000130762	20	6	173696559416621	14	0.605412154031288	14.1073402693533	2822	62.91	1	3454665	3481113	protein_coding	27237	ARHGEF16	Rho guanine nucleotide exchange factor 16
ENSG00000162444	85	33	136499681677925	52	0.844804452466907	52.0179124562858	861	48.33	1	9997206	10016021	protein_coding	116362	RBP7	retinol binding protein 7
ENSG00000279169	NA	NA	NA	NA	NA	0	2163	46.73	1	13196188	13201409	protein_coding	400736	PRAMEF13	PRAME family member 13
ENSG00000180758	7	24	-177760757866355	17	0.648149819494585	-17.0926852397077	5197	49.97	1	9100305	9129102	protein_coding	80045	GPR157	G protein-coupled receptor 157
ENSG00000184677	610	830	-0.444302	220	0.76511432009627	-220.000448645794	2000	42.31	1	22428838	22531157	protein_coding	9923	ZBTB40	zinc finger and BTB domain containing 40
ENSG00000270136	189	398	-107438219632258	209	0.929720216606498	-209.002761458082	999	47.16	1	19597067	19656927	protein_coding	NA	NA	NA
ENSG00000132879	9389	6204	0.597773	3185	0.842343561973526	3185.00005609613	1896	54.94	1	11654375	11663327	protein_coding	93611	FBXO44	F-box protein 44
ENSG00000187545	NA	NA	NA	NA	NA	0	1525	47.85	1	12892896	12898270	protein_coding	343071	PRAMEF10	PRAME family member 10
ENSG00000239810	NA	NA	NA	NA	NA	0	1845	48.02	1	12824605	12831410	protein_coding	440560	PRAMEF11	PRAME family member 11
ENSG00000116721	NA	NA	NA	NA	NA	0	2160	46.46	1	12791397	12796628	protein_coding	65121	PRAMEF1	PRAME family member 1
ENSG00000131697	240	503	-106752399419701	263	0.934572803850782	-263.002166545217	3967	49.94	1	5862811	5992473	protein_coding	261734	NPHP4	nephrocystin 4
ENSG00000188807	1120	680	0.719892	440	0.858161853188929	440.000588913933	3815	59.34	1	9588911	9614877	protein_coding	199953	TMEM201	transmembrane protein 201
ENSG00000198793	710	778	-0.131951	68	0.370749097472924	-68.00012802268	3388	44.55	1	11106535	11262556	protein_coding	2475	MTOR	mechanistic target of rapamycin kinase
ENSG00000078900	642	857	-0.416722	215	0.755075210589651	-215.000403853453	5192	59.52	1	3652516	3736201	protein_coding	7161	TP73	tumor protein p73
ENSG00000171819	186	66	149476469174958	120	0.924187725631769	120.009309311752	2224	46.39	1	11189355	11195981	protein_coding	10218	ANGPTL7	angiopoietin like 7
ENSG00000197921	197	86	119578706475428	111	0.909202767749699	111.006440834324	1324	68.47	1	2528745	2530263	protein_coding	388585	HES5	hes family bHLH transcription factor 5
ENSG00000116288	2120	2434	-0.199265	314	0.513414560770156	-314.000063226907	624	45.41	1	7954291	7985505	protein_coding	11315	PARK7	Parkinsonism associated deglycase
ENSG00000232423	NA	NA	NA	NA	NA	0	1720	47.55	1	12938472	12947580	protein_coding	440561	PRAMEF6	PRAME family member 6
ENSG00000169504	1371	1179	0.217665	192	0.544632972322503	192.000123380138	4253	41.66	1	24745382	24844321	protein_coding	25932	CLIC4	chloride intracellular channel 4
ENSG00000181773	92	46	1	46	0.813546931407942	46.0108682813094	2137	58.06	1	27392622	27395814	protein_coding	2827	GPR3	G protein-coupled receptor 3
ENSG00000174950	31	10	163226821549951	21	0.692599277978339	21.0633401797372	1457	60.25	1	27379176	27383333	protein_coding	388611	CD164L2	CD164 molecule like 2
ENSG00000055070	1967	1788	0.13765	179	0.401043922984356	179.000052926203	490	48.1	1	16352575	16398145	protein_coding	26099	SZRD1	SUZ RNA binding domain containing 1
ENSG00000175087	730	583	0.324401	147	0.666859205776173	147.000357944247	838	43.08	1	26111165	26125555	protein_coding	149420	PDIK1L	PDLIM1 interacting kinase 1 like
ENSG00000171735	6657	4397	0.598353	2260	0.842319494584838	2260.00007920926	538	48	1	6785454	7769706	protein_coding	23261	CAMTA1	calmodulin binding transcription activator 1
ENSG00000157191	907	699	0.37581	208	0.723916967509025	208.000339502674	2018	49.37	1	16440721	16460078	protein_coding	55707	NECAP2	NECAP endocytosis associated 2
ENSG00000236782	211	193	0.128642	18	0.313718411552347	18.0004596831061	1468	61.55	1	26169516	26171832	protein_coding	NA	NA	NA
ENSG00000116663	244	139	0.811796	105	0.834530685920578	105.003138111085	1444	55.13	1	11664200	11674354	protein_coding	26270	FBXO6	F-box protein 6
ENSG00000162511	2258	198	351147315069339	2060	0.99924789410349	2060.00299282396	2177	52.6	1	30732469	30757774	protein_coding	7805	LAPTM5	lysosomal protein transmembrane 5
ENSG00000158014	8	0.5	4	7.5	0.487027677496992	8.5	3097	55.84	1	26037252	26046118	protein_coding	7780	SLC30A2	solute carrier family 30 member 2
ENSG00000204138	752	941	-0.323462	189	0.673853790613718	-189.000276792668	597	42.87	1	28369582	28500364	protein_coding	65979	PHACTR4	phosphatase and actin regulator 4
ENSG00000142675	370	303	0.288207	67	0.593459687123947	67.00061987437	2535	55.16	1	26177484	26189884	protein_coding	10256	CNKSR1	connector enhancer of kinase suppressor of Ras 1
ENSG00000197245	97	36	142998784074482	61	0.866826113116727	61.0167588882323	2799	58.17	1	26159079	26163962	protein_coding	79927	FAM110D	family with sequence similarity 110 member D
ENSG00000116237	1582	3162	-0.999088	1580	0.943131768953069	-1580.00031587857	4795	49.59	1	6221193	6235972	protein_coding	23463	ICMT	isoprenylcysteine carboxyl methyltransferase
ENSG00000158195	1875	1093	0.778597	782	0.871585439229844	782.000387604502	5681	44.01	1	27404230	27490167	protein_coding	10163	WASF2	WASP family member 2
ENSG00000130772	348	181	0.943098	167	0.865986762936221	167.002662952121	862	46.05	1	28329002	28335965	protein_coding	54797	MED18	mediator complex subunit 18
ENSG00000090020	965	588	0.714713	377	0.855869434416366	377.000677472028	3165	51.7	1	27098809	27166981	protein_coding	6548	SLC9A1	solute carrier family 9 member A1
ENSG00000157978	7658	4223	0.858699	3435	0.881567388688327	3435.0001073311	2914	54.6	1	25543606	25568886	protein_coding	26119	LDLRAP1	low density lipoprotein receptor adaptor protein 1
ENSG00000130770	3716	4000	-0.106249	284	0.340339951865223	-284.000019874922	599	44.37	1	28236109	28246906	protein_coding	93974	ATP5IF1	ATP synthase inhibitory factor subunit 1
ENSG00000162512	5122	5013	0.031033	109	0.164515643802647	109.000004417652	6392	55.72	1	30869466	30908758	protein_coding	9672	SDC3	syndecan 3
ENSG00000158006	105	162	-0.625604	57	0.747842960288809	-57.0034330630351	3487	45.67	1	25959767	25998117	protein_coding	5051	PAFAH2	platelet activating factor acetylhydrolase 2
ENSG00000142784	3201	1981	0.692294	1220	0.857945246690734	1220.0001964224	4706	46.47	1	27234632	27308636	protein_coding	23038	WDTC1	WD and tetratricopeptide repeats 1
ENSG00000126698	917	1614	-0.815647	697	0.876513237063779	-697.000477245124	483	43.16	1	28199456	28233029	protein_coding	22826	DNAJC8	DnaJ heat shock protein family (Hsp40) member C8
ENSG00000130766	385	281	0.454288	104	0.7401293622142	104.000992196582	3462	50.07	1	28259518	28282491	protein_coding	83667	SESN2	sestrin 2
ENSG00000168528	51	22	12129937233342	29	0.738438628158845	29.0253570826071	2146	52.8	1	31409565	31434680	protein_coding	347735	SERINC2	serine incorporator 2
ENSG00000196581	323	580	-0.844519	257	0.869055354993983	-257.001387568033	2383	52.4	1	4654609	4792534	protein_coding	55966	AJAP1	adherens junctions associated protein 1
ENSG00000169403	143	29	230189034165082	114	0.950126353790614	114.023237540183	3993	48	1	28147166	28193936	protein_coding	5724	PTAFR	platelet activating factor receptor
ENSG00000117676	1686	1914	-0.182986	228	0.476823104693141	-228.000073429777	543	53.51	1	26529761	26575030	protein_coding	6195	RPS6KA1	ribosomal protein S6 kinase A1
ENSG00000084628	1316	2617	-0.991754	1301	0.887292418772563	-1301.00037800796	2922	50.64	1	31179745	31239887	protein_coding	79570	NKAIN1	sodium/potassium transporting ATPase interacting 1
ENSG00000060688	241	316	-0.390891	75	0.680300842358604	-75.0010186337221	1615	42.02	1	31259568	31296788	protein_coding	9410	SNRNP40	small nuclear ribonucleoprotein U5 subunit 40
ENSG00000171612	131	233	-0.830763	102	0.833898916967509	-102.003383117424	3865	45.52	1	9539465	9585173	protein_coding	84275	SLC25A33	solute carrier family 25 member 33
ENSG00000188910	63	36	0.807355	27	0.653733453670277	27.012068080215	2192	56.94	1	34781214	34786369	protein_coding	2707	GJB3	gap junction protein beta 3
ENSG00000116138	469	674	-0.523161	205	0.796398916967509	-205.00066755278	2357	44.67	1	15526813	15592379	protein_coding	23341	DNAJC16	DnaJ heat shock protein family (Hsp40) member C16
ENSG00000142765	510	154	172756689616396	356	0.964401323706378	356.004191671082	1712	58.24	1	27342020	27353937	protein_coding	84958	SYTL1	synaptotagmin like 1
ENSG00000158161	534	780	-0.546634	246	0.808682310469314	-246.000607334916	5999	39.51	1	27970344	28088637	protein_coding	2140	EYA3	EYA transcriptional coactivator and phosphatase 3
ENSG00000142684	NA	NA	NA	NA	NA	0	638	62.53	1	26169908	26170873	protein_coding	51042	ZNF593	zinc finger protein 593
ENSG00000121769	126	409	-169867710944183	283	0.961516245487365	-283.005098017548	1097	50.58	1	31365253	31376850	protein_coding	2170	FABP3	fatty acid binding protein 3
ENSG00000157330	4	0.5	3	3.5	0.338507821901324	4.60977222864644	3564	43.81	1	12746200	12763699	protein_coding	93190	C1orf158	chromosome 1 open reading frame 158
ENSG00000142627	29	21	0.465664	8	0.362984356197353	8.01354119990736	3946	57.33	1	16124337	16156069	protein_coding	1969	EPHA2	EPH receptor A2
ENSG00000142632	49	20	129278174922785	29	0.741823104693141	29.0288009509717	2035	57.34	1	16197854	16212652	protein_coding	128272	ARHGEF19	Rho guanine nucleotide exchange factor 19
ENSG00000162490	93	45	104730571477836	48	0.820424187725632	48.0114241536346	7365	53.41	1	11691710	11725857	protein_coding	374946	DRAXIN	dorsal inhibitory axon guidance protein
ENSG00000158292	130	120	0.115477	10	0.260634777376655	10.0006667271609	4198	60.53	1	6247353	6261098	protein_coding	387509	GPR153	G protein-coupled receptor 153
ENSG00000142733	447	108	204924351901985	339	0.981672683513839	339.006193747253	444	60.83	1	27355184	27366961	protein_coding	9064	MAP3K6	mitogen-activated protein kinase kinase kinase 6
ENSG00000189337	3627	7471	-104252461664656	3844	0.943537906137184	-3844.00014137065	1197	45.46	1	13892792	15118043	protein_coding	23254	KAZN	kazrin, periplakin interacting protein
ENSG00000270601	NA	NA	NA	NA	NA	0	1855	47.48	1	13254198	13263435	protein_coding	343068	PRAMEF5	PRAME family member 5
ENSG00000028137	309	67	22053738374466	242	0.976982551143201	242.010048704104	3687	55.4	1	12166991	12209228	protein_coding	7133	TNFRSF1B	TNF receptor superfamily member 1B
ENSG00000142687	1643	1746	-0.0877211	103	0.296621540312876	-103.000037354302	3464	41.41	1	35393883	35557950	protein_coding	79932	KIAA0319L	KIAA0319 like
ENSG00000130939	1470	1125	0.385891	345	0.738616125150421	345.0002158144	4772	44.12	1	10032832	10181239	protein_coding	10277	UBE4B	ubiquitination factor E4B
ENSG00000127472	67	62	0.111893	5	0.205616726835138	5.00125184494948	1871	44.56	1	20028179	20091911	protein_coding	5322	PLA2G5	phospholipase A2 group V
ENSG00000060656	2240	464	227130202181739	1776	0.988083634175692	1776.0014523679	4470	51.58	1	29236516	29326813	protein_coding	10076	PTPRU	protein tyrosine phosphatase receptor type U
ENSG00000163867	233	164	0.506634	69	0.733068592057762	69.0018599615391	6241	38.78	1	34986165	35031945	protein_coding	9204	ZMYM6	zinc finger MYM-type containing 6
ENSG00000189280	8	5	0.678072	3	0.251609506618532	3.07567578078429	1355	54.15	1	34755047	34758512	protein_coding	2709	GJB5	gap junction protein beta 5
ENSG00000134698	911	1034	-0.182713	123	0.470339951865223	-123.000135707743	7272	41.67	1	35808016	35857890	protein_coding	192670	AGO4	argonaute RISC component 4
ENSG00000134690	41	19	11096244911745	22	0.678531889290012	22.0279655554346	2371	45.77	1	37692481	37709719	protein_coding	55143	CDCA8	cell division cycle associated 8
ENSG00000132881	54	52	0.0544478	2	0.139708182912154	2.00074100302487	1574	54.1	1	16231692	16237183	protein_coding	79363	CPLANE2	ciliogenesis and planar polarity effector 2
ENSG00000273274	226	121	0.901316	105	0.841771961492178	105.003868357487	12831	45.12	1	32465072	32496686	protein_coding	728116	ZBTB8B	zinc finger and BTB domain containing 8B
ENSG00000116251	4805	4744	0.0184324	61	0.141717809867629	61.00000278487	2061	50.8	1	6185020	6209389	protein_coding	6146	RPL22	ribosomal protein L22
ENSG00000158286	710	481	0.561782	229	0.809341155234657	229.000689080104	1854	57.32	1	6205475	6221299	protein_coding	388591	RNF207	ring finger protein 207
ENSG00000009709	0.5	1	-1	0.5	0.130204572803851	-1.11803398874989	6213	52.36	1	18630846	18748866	protein_coding	5081	PAX7	paired box 7
ENSG00000188984	NA	NA	NA	NA	NA	0	4055	46.11	1	12716110	12728760	protein_coding	126767	AADACL3	arylacetamide deacetylase like 3
ENSG00000158008	84	69	0.283793	15	0.405568592057762	15.0026843747228	604	55.41	1	26019884	26036464	protein_coding	2134	EXTL1	exostosin like glycosyltransferase 1
ENSG00000130940	5	12	-126303440583379	7	0.444431407942238	-7.11303422670803	7934	56.73	1	10636604	10796650	protein_coding	54897	CASZ1	castor zinc finger 1
ENSG00000116771	18	18	0	0	0.0992900120336943	0	3095	49.29	1	15571699	15585051	protein_coding	79814	AGMAT	agmatinase
ENSG00000162585	1735	875	0.987581	860	0.886729843561973	860.000567043836	2280	60.96	1	2184461	2212720	protein_coding	199990	FAAP20	FA core complex associated protein 20
ENSG00000163879	209	129	0.696132	80	0.796657641395909	80.0030286901046	2628	49.25	1	37556919	37566857	protein_coding	7802	DNALI1	dynein axonemal light intermediate chain 1
ENSG00000169991	2993	2526	0.244738	467	0.580529482551143	467.000064129024	6179	54.33	1	18904280	18956676	protein_coding	126917	IFFO2	intermediate filament family orphan 2
ENSG00000116954	369	604	-0.710928	235	0.849136582430806	-235.001075355501	2681	41.36	1	38838198	38859772	protein_coding	64121	RRAGC	Ras related GTP binding C
ENSG00000163873	504	1062	-107528812730424	558	0.942117930204573	-558.001036060469	9491	49.63	1	36795527	37034515	protein_coding	2899	GRIK3	glutamate ionotropic receptor kainate type subunit 3
ENSG00000117215	8	0.5	4	7.5	0.487027677496992	8.5	2651	50.59	1	20111939	20119566	protein_coding	26279	PLA2G2D	phospholipase A2 group IID
ENSG00000196449	379	474	-0.322689	95	0.647632370637786	-95.000548042244	1848	49.58	1	37802945	37808208	protein_coding	79693	YRDC	yrdC N6-threonylcarbamoyltransferase domain containing
ENSG00000237700	NA	NA	NA	NA	NA	0	1518	47.9	1	13303539	13308907	protein_coding	645382	PRAMEF33	PRAME family member 33
ENSG00000116661	3774	2031	0.893904	1743	0.884265944645006	1743.00022922107	2215	55.46	1	11637018	11655785	protein_coding	26232	FBXO2	F-box protein 2
ENSG00000044012	NA	NA	NA	NA	NA	0	604	59.98	1	42153410	42155820	protein_coding	2981	GUCA2B	guanylate cyclase activator 2B
ENSG00000179051	1520	1791	-0.236694	271	0.57721119133574	-271.000103365397	4040	51.69	1	17406760	17439677	protein_coding	55920	RCC2	regulator of chromosome condensation 2
ENSG00000126067	1658	1305	0.345394	353	0.709443441636582	353.000168976098	4426	40.99	1	35599541	35641526	protein_coding	5690	PSMB2	proteasome 20S subunit beta 2
ENSG00000274944	22	11	1	11	0.52953670276775	11.0453610171873	3231	43.89	1	38864501	38881617	protein_coding	NA	NA	NA
ENSG00000132906	538	722	-0.424393	184	0.751016847172082	-184.000489426342	4463	48.7	1	15490832	15526534	protein_coding	842	CASP9	caspase 9
ENSG00000197312	862	1229	-0.511725	367	0.804070397111913	-367.00035676089	10667	42.42	1	15617458	15669044	protein_coding	84301	DDI2	DNA damage inducible 1 homolog 2
ENSG00000173660	2969	5511	-0.892337	2542	0.884341155234657	-2542.00015662182	537	46.23	1	46303698	46316776	protein_coding	7388	UQCRH	ubiquinol-cytochrome c reductase hinge protein
ENSG00000092847	1057	2179	-104369081973322	1122	0.943158844765343	-1122.00048542348	3996	44.84	1	35869808	35930532	protein_coding	26523	AGO1	argonaute RISC component 1
ENSG00000204510	NA	NA	NA	NA	NA	0	1866	49.93	1	12916610	12920751	protein_coding	441871	PRAMEF7	PRAME family member 7
ENSG00000054118	1970	1607	0.293826	363	0.647891095066185	363.000118916706	4405	43.71	1	36224432	36305357	protein_coding	9967	THRAP3	thyroid hormone receptor associated protein 3
ENSG00000254553	88	126	-0.517848	38	0.655842358604091	-38.0035283476002	3447	44.62	1	32465057	32600792	protein_coding	NA	NA	NA
ENSG00000276747	NA	NA	NA	NA	NA	0	2396	52.07	1	17372196	17401699	protein_coding	353238	PADI6	peptidyl arginine deiminase 6
ENSG00000159339	NA	NA	NA	NA	NA	0	841	49.06	1	17308195	17364004	protein_coding	23569	PADI4	peptidyl arginine deiminase 4
ENSG00000197982	1208	1333	-0.142056	125	0.398543922984356	-125.000080719973	2229	63.25	1	37806979	37809454	protein_coding	127687	C1orf122	chromosome 1 open reading frame 122
ENSG00000183317	124	414	-173929064711245	290	0.962313477737666	-290.005215697848	2096	50.36	1	37713880	37765133	protein_coding	284656	EPHA10	EPH receptor A10
ENSG00000183386	180	63	151457317282976	117	0.923035499398315	117.009802717105	1468	56.84	1	37996770	38005606	protein_coding	2275	FHL3	four and a half LIM domains 3
ENSG00000158315	85	14	26020360140801	71	0.921254512635379	71.0476642221162	2129	44.61	1	38885807	38941830	protein_coding	54933	RHBDL2	rhomboid like 2
ENSG00000243749	NA	NA	NA	NA	NA	0	1071	51.11	1	34981380	34985347	protein_coding	100506144	TMEM35B	transmembrane protein 35B
ENSG00000204084	756	677	0.15923	79	0.427084837545126	79.0001604702199	3905	46.64	1	37860697	37947057	protein_coding	3633	INPP5B	inositol polyphosphate-5-phosphatase B
ENSG00000186973	NA	NA	NA	NA	NA	0	500	43.92	1	43145153	43156396	protein_coding	440585	FAM183A	family with sequence similarity 183 member A
ENSG00000146463	1986	1260	0.656442	726	0.851570397111913	726.000296774012	7366	38.7	1	35268709	35422058	protein_coding	9202	ZMYM4	zinc finger MYM-type containing 4
ENSG00000183520	385	398	-0.04791	13	0.19306257521059	-13.0000882830333	573	44.57	1	38009258	38024820	protein_coding	51118	UTP11	UTP11 small subunit processome component
ENSG00000271741	67	104	-0.634351	37	0.683784596871239	-37.0054374462993	3099	39.8	1	34981533	35031741	protein_coding	NA	NA	NA
ENSG00000142686	540	939	-0.798166	399	0.869383273164862	-399.000798330737	2628	53.21	1	35713877	35718894	protein_coding	127703	C1orf216	chromosome 1 open reading frame 216
ENSG00000117148	0.5	3	-258496250072116	2.5	0.284894705174489	-3.59611333666426	1841	48.15	1	17755333	17827063	protein_coding	81569	ACTL8	actin like 8
ENSG00000117000	150	184	-0.294743	34	0.526386883273165	-34.0012775288311	6232	39.69	1	40161387	40240921	protein_coding	6018	RLF	rearranged L-myc fusion
ENSG00000284989	26	675	-46983039737971	649	0.998318291215403	-649.017005986923	4037	44.82	1	43650149	43931014	protein_coding	NA	NA	NA
ENSG00000178585	2949	3910	-0.406943	961	0.752728640192539	-961.00008616151	3006	51.39	1	9848276	9910336	protein_coding	56998	CTNNBIP1	catenin beta interacting protein 1
ENSG00000092853	0.5	1	-1	0.5	0.130204572803851	-1.11803398874989	4769	42.79	1	35720218	35769978	protein_coding	63967	CLSPN	claspin
ENSG00000134697	NA	NA	NA	NA	NA	0	635	42.78	1	37566816	37595937	protein_coding	29889	GNL2	G protein nucleolar 2
ENSG00000187513	61	21	153841991478413	40	0.807310469314079	40.029573265702	1621	59.33	1	34792999	34795747	protein_coding	2701	GJA4	gap junction protein alpha 4
ENSG00000116151	589	395	0.576415	194	0.824335138387485	194.000856323445	1645	57.29	1	2321253	2391707	protein_coding	79906	MORN1	MORN repeat containing 1
ENSG00000006555	4	0.5	3	3.5	0.338507821901324	4.60977222864644	3401	52.34	1	54779712	54801323	protein_coding	55001	TTC22	tetratricopeptide repeat domain 22
ENSG00000066056	84	38	114438990933518	46	0.817072803850782	46.0142328879292	3893	54.59	1	43300982	43323108	protein_coding	7075	TIE1	tyrosine kinase with immunoglobulin like and EGF like domains 1
ENSG00000214114	56	123	-113515958328164	67	0.866134175691937	-67.0096156329785	2532	43.34	1	38862493	38873368	protein_coding	26292	MYCBP	MYC binding protein
ENSG00000173436	469	907	-0.951515	438	0.883444645006017	-438.001033537693	655	45	1	19484403	19629821	protein_coding	440574	MICOS10	mitochondrial contact site and cristae organizing system subunit 10
ENSG00000116544	2120	980	111321061044799	1140	0.944798435619735	1140.00054352525	3921	48.62	1	34865436	34929650	protein_coding	58512	DLGAP3	DLG associated protein 3
ENSG00000117016	2475	5320	-110399772053422	2845	0.945090252707581	-2845.00021420227	7259	51.4	1	40620680	40665682	protein_coding	9783	RIMS3	regulating synaptic membrane exocytosis 3
ENSG00000121310	3185	2046	0.638487	1139	0.848781588447653	1139.00017895782	1556	47.09	1	52895910	52927212	protein_coding	55268	ECHDC2	enoyl-CoA hydratase domain containing 2
ENSG00000169213	106	409	-194803657837855	303	0.964771359807461	-303.006262058246	12780	44.35	1	51907956	51990700	protein_coding	5865	RAB3B	RAB3B, member RAS oncogene family
ENSG00000163866	384	810	-107681559705083	426	0.94043321299639	-426.001360950678	2618	47.94	1	34712737	34859755	protein_coding	113444	SMIM12	small integral membrane protein 12
ENSG00000049249	4	0.5	3	3.5	0.338507821901324	4.60977222864644	5872	43.92	1	7915871	7943165	protein_coding	3604	TNFRSF9	TNF receptor superfamily member 9
ENSG00000143001	135	63	109953567355091	72	0.872087845968712	72.008395195959	1256	53.31	1	54980628	54992288	protein_coding	199964	TMEM61	transmembrane protein 61
ENSG00000285839	NA	NA	NA	NA	NA	0	1986	42.74	1	52020153	52033350	protein_coding	NA	NA	NA
ENSG00000117419	1674	1111	0.591441	563	0.838856799037304	563.000310658986	1097	47.73	1	44221070	44355260	protein_coding	79033	ERI3	ERI1 exoribonuclease family member 3
ENSG00000162384	1185	496	125647503339875	689	0.950397111913357	689.001145666326	1102	46.99	1	53214099	53220634	protein_coding	54987	CZIB	CXXC motif containing zinc binding protein
ENSG00000162391	NA	NA	NA	NA	NA	0	1975	51.79	1	54609181	54623556	protein_coding	338094	FAM151A	family with sequence similarity 151 member A
ENSG00000174348	91	39	122239242133645	52	0.839163658243081	52.0143657390123	565	56.03	1	53062052	53085501	protein_coding	127435	PODN	podocan
ENSG00000117859	1452	1588	-0.129169	136	0.379250902527076	-136.000061340976	3352	40.08	1	51577179	51798427	protein_coding	114883	OSBPL9	oxysterol binding protein like 9
ENSG00000253313	NA	NA	NA	NA	NA	0	1486	53.81	1	43281877	43285617	protein_coding	149466	C1orf210	chromosome 1 open reading frame 210
ENSG00000162396	35	73	-106054154193505	38	0.783375451263538	-38.014796439836	2356	49.79	1	54756898	54764523	protein_coding	25973	PARS2	prolyl-tRNA synthetase 2, mitochondrial
ENSG00000203995	27	11	129545588352617	16	0.616799037304453	16.0523582674373	3942	43.56	1	52842511	52894998	protein_coding	440590	ZYG11A	zyg-11 family member A, cell cycle regulator
ENSG00000284686	0.5	3	-258496250072116	2.5	0.284894705174489	-3.59611333666426	879	41.4	1	56173433	56524495	protein_coding	NA	NA	NA
ENSG00000162378	1181	3871	-171269734289515	2690	0.969813477737665	-2690.00054522898	8143	41.29	1	52726453	52827336	protein_coding	79699	ZYG11B	zyg-11 family member B, cell cycle regulator
ENSG00000162599	7357	5299	0.473397	2058	0.791744885679904	2058.00005444732	1916	40.05	1	60865259	61462788	protein_coding	4774	NFIA	nuclear factor I A
ENSG00000240563	NA	NA	NA	NA	NA	0	3831	43.26	1	62194849	62212328	protein_coding	54596	L1TD1	LINE1 type transposase domain containing 1
ENSG00000284773	124	156	-0.331206	32	0.546958483754513	-32.0017139752515	3163	50.52	1	34974356	34985313	protein_coding	NA	NA	NA
ENSG00000117862	32	122	-193073733756289	90	0.918646209386282	-90.0207073215194	446	42.81	1	52020131	52055191	protein_coding	51060	TXNDC12	thioredoxin domain containing 12
ENSG00000183431	844	893	-0.0814172	49	0.269873646209386	-49.0000676403269	2774	44.37	1	37956975	37990075	protein_coding	10946	SF3A3	splicing factor 3a subunit 3
ENSG00000169174	956	1483	-0.633436	527	0.844611913357401	-527.00038068417	1204	55.52	1	55039447	55064852	protein_coding	255738	PCSK9	proprotein convertase subtilisin/kexin type 9
ENSG00000243725	130	47	146777896135082	83	0.899220818291215	83.0129771486325	2356	42.02	1	54715861	54742657	protein_coding	7268	TTC4	tetratricopeptide repeat domain 4
ENSG00000171872	NA	NA	NA	NA	NA	0	3160	45.39	1	44118821	44135140	protein_coding	128209	KLF17	Kruppel like factor 17
ENSG00000162407	1199	3105	-137276160969362	1906	0.956513237063779	-1906.00049435315	3273	41.42	1	56494761	56645301	protein_coding	8613	PLPP3	phospholipid phosphatase 3
ENSG00000169218	6	14	-122239242133645	8	0.46998495788207	-8.0928513659736	2331	52.57	1	37611350	37634892	protein_coding	284654	RSPO1	R-spondin 1
ENSG00000163877	238	617	-137430891584147	379	0.951672683513839	-379.00249171344	4554	43.19	1	37534449	37554293	protein_coding	79753	SNIP1	Smad nuclear interacting protein 1
ENSG00000157184	285	507	-0.831024	222	0.865604693140794	-222.001555401314	2699	44.5	1	53196792	53214197	protein_coding	1376	CPT2	carnitine palmitoyltransferase 2
ENSG00000198815	1285	1969	-0.615695	684	0.844037304452467	-684.000277105227	4468	38.57	1	42176539	42335877	protein_coding	22887	FOXJ3	forkhead box J3
ENSG00000134744	536	447	0.261958	89	0.580634777376655	89.0003855164822	553	38.59	1	52408282	52553487	protein_coding	23318	TUT4	terminal uridylyl transferase 4
ENSG00000184292	0.5	1	-1	0.5	0.130204572803851	-1.11803398874989	1820	58.19	1	58575433	58577252	protein_coding	4070	TACSTD2	tumor associated calcium signal transducer 2
ENSG00000187140	NA	NA	NA	NA	NA	0	2562	66.16	1	63322567	63325128	protein_coding	27022	FOXD3	forkhead box D3
ENSG00000162385	119	140	-0.234465	21	0.421889290012034	-21.0013088629057	656	41.43	1	53226900	53238518	protein_coding	4116	MAGOH	mago homolog, exon junction complex subunit
ENSG00000123080	109	74	0.558731	35	0.650836341756919	35.0044594342594	2904	40.97	1	50960745	50974634	protein_coding	1031	CDKN2C	cyclin dependent kinase inhibitor 2C
ENSG00000077549	3236	5726	-0.823316	2490	0.877894103489771	-2490.00013611432	1675	49.21	1	19338775	19485539	protein_coding	832	CAPZB	capping actin protein of muscle Z-line subunit beta
ENSG00000162598	NA	NA	NA	NA	NA	0	3012	38.38	1	59987269	60073770	protein_coding	127795	C1orf87	chromosome 1 open reading frame 87
ENSG00000162415	264	449	-0.766178	185	0.853459687123947	-185.001586555319	5868	41.49	1	45016399	45306209	protein_coding	57643	ZSWIM5	zinc finger SWIM-type containing 5
ENSG00000162600	191	31	262323251764887	160	0.973336341756919	160.021502770227	389	39.98	1	58415384	58546802	protein_coding	115209	OMA1	OMA1 zinc metallopeptidase
ENSG00000116704	186	496	-141503749927884	310	0.951347773766546	-310.003229549507	6193	37.86	1	66999350	67054148	protein_coding	23169	SLC35D1	solute carrier family 35 member D1
ENSG00000157193	712	2089	-155286334610071	1377	0.959389290012034	-1377.00087559325	7704	51.87	1	53242364	53328469	protein_coding	7804	LRP8	LDL receptor related protein 8
ENSG00000116205	265	279	-0.0742728	14	0.225412154031288	-14.0001970144435	2668	42.31	1	54053584	54112519	protein_coding	127428	TCEANC2	transcription elongation factor A N-terminal and central domain containing 2
ENSG00000198841	76	119	-0.64689	43	0.712259326113117	-43.0048656200129	1708	55.33	1	52032103	52033810	protein_coding	112970	KTI12	KTI12 chromatin associated homolog
ENSG00000116212	90	56	0.684498	34	0.678372442839952	34.0068895630074	1764	43.07	1	53946085	53968168	protein_coding	115353	LRRC42	leucine rich repeat containing 42
ENSG00000132854	35	14	132192809488736	21	0.679657039711191	21.0415658611248	2080	46.96	1	62236165	62319434	protein_coding	163782	KANK4	KN motif and ankyrin repeat domains 4
ENSG00000162616	354	427	-0.270487	73	0.579256919374248	-73.0005011151296	949	37.07	1	77979175	78017964	protein_coding	11080	DNAJB4	DnaJ heat shock protein family (Hsp40) member B4
ENSG00000162607	695	632	0.137088	63	0.387346570397112	63.0001491524801	893	39.48	1	62436297	62451804	protein_coding	7398	USP1	ubiquitin specific peptidase 1
ENSG00000154027	231	209	0.14439	22	0.33969614921781	22.0004738232138	3280	39.61	1	77282019	77559966	protein_coding	26289	AK5	adenylate kinase 5
ENSG00000132122	152	154	-0.018859	2	0.122448856799037	-2.0000889137508	5003	37.04	1	48295373	48472208	protein_coding	54558	SPATA6	spermatogenesis associated 6
ENSG00000137960	10	7	0.514573	3	0.238080625752106	3.04381102406113	312	38.79	1	77979542	78138444	protein_coding	54810	GIPC2	GIPC PDZ domain containing family member 2
ENSG00000116745	0.5	9	-416992500144231	8.5	0.514290012033694	-9.46774917906329	2605	38.81	1	68428822	68449954	protein_coding	6121	RPE65	retinoid isomerohydrolase RPE65
ENSG00000132855	NA	NA	NA	NA	NA	0	2926	29.49	1	62597520	62606313	protein_coding	27329	ANGPTL3	angiopoietin like 3
ENSG00000172380	401	420	-0.0667871	19	0.234338146811071	-19.0001173816256	4395	41.55	1	67701475	67833467	protein_coding	55970	GNG12	G protein subunit gamma 12
ENSG00000116675	1599	4937	-162646470626076	3338	0.969431407942238	-3338.00039625334	546	40.01	1	65248219	65415871	protein_coding	9829	DNAJC6	DnaJ heat shock protein family (Hsp40) member C6
ENSG00000162433	912	1869	-103516083958042	957	0.942921179302046	-957.000559852482	834	42.62	1	65147549	65232145	protein_coding	205	AK4	adenylate kinase 4
ENSG00000213625	1062	892	0.251668	170	0.584287003610108	170.000186284775	492	40.78	1	65420587	65436007	protein_coding	54741	LEPROT	leptin receptor overlapping transcript
ENSG00000158966	138	154	-0.158262	16	0.334401323706378	-16.000782696081	5933	40.03	1	64470129	64693058	protein_coding	57685	CACHD1	cache domain containing 1
ENSG00000203965	260	75	179354912253257	185	0.952656438026474	185.008693899651	625	35.15	1	63523372	63572693	protein_coding	84455	EFCAB7	EF-hand calcium binding domain 7
ENSG00000153898	NA	NA	NA	NA	NA	0	3044	40.38	1	84925583	84997113	protein_coding	255231	MCOLN2	mucolipin 2
ENSG00000117069	31	125	-201158797427521	94	0.937463898916967	-94.0215213989768	5547	39.92	1	76867480	77067546	protein_coding	81849	ST6GALNAC5	ST6 N-acetylgalactosaminide alpha-2,6-sialyltransferase 5
ENSG00000125703	394	272	0.534589	122	0.780315884476534	122.001171245917	603	35.44	1	62784132	62865516	protein_coding	84938	ATG4C	autophagy related 4C cysteine peptidase
ENSG00000154007	0.5	1	-1	0.5	0.130204572803851	-1.11803398874989	1080	35.2	1	75918873	75932404	protein_coding	127247	ASB17	ankyrin repeat and SOCS box containing 17
ENSG00000162618	87	81	0.103093	6	0.212331528279182	6.00088562366352	501	35.25	1	78889764	79282124	protein_coding	64123	ADGRL4	adhesion G protein-coupled receptor L4
ENSG00000131233	0.5	5	-332192809488736	4.5	0.383450661853189	-5.59331800165179	1901	42.36	1	38874069	38881587	protein_coding	81025	GJA9	gap junction protein alpha 9
ENSG00000188786	288	604	-106847973788277	316	0.937424789410349	-316.001806401404	7937	43.6	1	37809574	37859592	protein_coding	4520	MTF1	metal regulatory transcription factor 1
ENSG00000162434	1212	3520	-153818573005171	2308	0.959560770156438	-2308.00051256826	3144	42.71	1	64833223	65067754	protein_coding	3716	JAK1	Janus kinase 1
ENSG00000137941	2437	2989	-0.294557	552	0.650475330926594	-552.000078590228	7969	35.53	1	83865024	83999150	protein_coding	79739	TTLL7	tubulin tyrosine ligase like 7
ENSG00000116717	162	208	-0.36059	46	0.61293321299639	-46.0014132928843	902	52.65	1	67685201	67688334	protein_coding	1647	GADD45A	growth arrest and DNA damage inducible alpha
ENSG00000066135	507	839	-0.726685	332	0.856037906137184	-332.000795286971	4486	46.76	1	43650149	43705518	protein_coding	9682	KDM4A	lysine demethylase 4A
ENSG00000117174	384	349	0.137879	35	0.366729843561974	35.0002715802941	6203	36.47	1	85649417	85708433	protein_coding	54680	ZNHIT6	zinc finger HIT-type containing 6
ENSG00000184313	21	63	-158496250072116	42	0.825285800240674	-42.0298953856501	640	48.55	1	54641754	54710266	protein_coding	374977	MROH7	maestro heat like repeat family member 7
ENSG00000122420	8	3	141503749927884	5	0.387848977135981	5.19637673041181	4337	37.26	1	78303884	78540701	protein_coding	5737	PTGFR	prostaglandin F receptor
ENSG00000143013	1362	975	0.482253	387	0.789332129963899	387.000300474755	4993	41.87	1	87328880	87348923	protein_coding	8543	LMO4	LIM domain only 4
ENSG00000134748	1050	1300	-0.308122	250	0.664100481347774	-250.000189878626	5233	41.36	1	52404602	52420836	protein_coding	84950	PRPF38A	pre-mRNA processing factor 38A
ENSG00000142892	353	876	-131126268632999	523	0.949699157641396	-523.001643792668	4601	35.84	1	77088989	77219430	protein_coding	10026	PIGK	phosphatidylinositol glycan anchor biosynthesis class K
ENSG00000184005	119	281	-123960855691298	162	0.929112515042118	-162.004742613833	6836	38.78	1	76074746	76634603	protein_coding	256435	ST6GALNAC3	ST6 N-acetylgalactosaminide alpha-2,6-sialyltransferase 3
ENSG00000197273	NA	NA	NA	NA	NA	0	597	57.59	1	42162690	42164745	protein_coding	2980	GUCA2A	guanylate cyclase activator 2A
ENSG00000162402	2325	1946	0.256719	379	0.612132972322503	379.000086945436	10800	37.85	1	55066359	55215364	protein_coding	23358	USP24	ubiquitin specific peptidase 24
ENSG00000116641	492	619	-0.331281	127	0.668757521058965	-127.000432074711	3678	36.07	1	62454298	62688386	protein_coding	85440	DOCK7	dedicator of cytokinesis 7
ENSG00000172260	1290	5328	-204622301676065	4038	0.987605294825511	-4038.00051845324	12613	34.94	1	71395943	72282539	protein_coding	257194	NEGR1	neuronal growth regulator 1
ENSG00000117480	1155	1478	-0.355753	323	0.717885078219013	-323.000195914018	2042	55.33	1	46394317	46413848	protein_coding	2166	FAAH	fatty acid amide hydrolase
ENSG00000137944	127	161	-0.342232	34	0.560740072202166	-34.0017223515632	1937	38.59	1	88935773	88992953	protein_coding	56267	KYAT3	kynurenine aminotransferase 3
ENSG00000182183	15	0.5	490689059560852	14.5	0.634900722021661	15.3077619303826	924	46.16	1	52633168	52669683	protein_coding	348378	SHISAL2A	shisa like 2A
ENSG00000271949	4	130	-502236781302845	126	0.967442839951865	-126.100056219057	654	40.41	1	89633140	89933250	protein_coding	NA	NA	NA
ENSG00000067334	734	419	0.80883	315	0.870589651022864	315.001038419997	5896	39.28	1	93866284	93879918	protein_coding	30836	DNTTIP2	deoxynucleotidyltransferase terminal interacting protein 2
ENSG00000142949	378	654	-0.790904	276	0.864777376654633	-276.001133203782	415	55.69	1	43525187	43623666	protein_coding	5792	PTPRF	protein tyrosine phosphatase receptor type F
ENSG00000116133	1386	4520	-170539551516534	3134	0.969822503008424	-3134.00046400345	4233	47.67	1	54849627	54887195	protein_coding	1718	DHCR24	24-dehydrocholesterol reductase
ENSG00000171502	24	22	0.125531	2	0.161179302045728	2.00393562829667	6834	36.41	1	85729233	86156943	protein_coding	255631	COL24A1	collagen type XXIV alpha 1 chain
ENSG00000162399	56	11	234792330342031	45	0.857078820697954	45.0612110782516	9761	51.71	1	54998933	55017172	protein_coding	7809	BSND	barttin CLCNK type accessory beta subunit
ENSG00000116157	69	62	0.154328	7	0.252493983152828	7.00170102023562	1229	49.68	1	52602371	52609051	protein_coding	2882	GPX7	glutathione peroxidase 7
ENSG00000143036	272	449	-0.723109	177	0.842854993983153	-177.001477073857	2094	43.92	1	94820342	94895246	protein_coding	126969	SLC44A3	solute carrier family 44 member 3
ENSG00000065243	608	642	-0.078502	34	0.264476534296029	-34.0000906257597	2632	36.25	1	88684222	88836255	protein_coding	5586	PKN2	protein kinase N2
ENSG00000117528	987	744	0.407747	243	0.742346570397112	243.000342094397	3604	37.07	1	94418389	94518666	protein_coding	5825	ABCD3	ATP binding cassette subfamily D member 3
ENSG00000271723	49	426	-311999977611063	377	0.99338146811071	-377.012910121925	5162	46.99	1	54641786	54742308	protein_coding	100527960	MROH7-TTC4	MROH7-TTC4 readthrough (NMD candidate)
ENSG00000172339	105	202	-0.943966	97	0.838769554753309	-97.0045930445731	9375	40.49	1	94974405	95072951	protein_coding	199857	ALG14	ALG14 UDP-N-acetylglucosaminyltransferase subunit
ENSG00000036549	591	487	0.279236	104	0.608035499398315	104.000374869246	4500	37.17	1	77562416	77683419	protein_coding	26009	ZZZ3	zinc finger ZZ-type containing 3
ENSG00000058799	159	161	-0.0180339	2	0.122448856799037	-2.00008130394058	1602	43.43	1	53851719	53889798	protein_coding	54432	YIPF1	Yip1 domain family member 1
ENSG00000203985	NA	NA	NA	NA	NA	0	654	53.71	1	54007298	54018186	protein_coding	388633	LDLRAD1	low density lipoprotein receptor class A domain containing 1
ENSG00000283761	44	551	-364647688993386	507	0.99693742478941	-507.013113039208	3175	38.29	1	99970011	100083321	protein_coding	NA	NA	NA
ENSG00000189433	NA	NA	NA	NA	NA	0	1444	55.91	1	34759740	34762327	protein_coding	127534	GJB4	gap junction protein beta 4
ENSG00000179178	191	84	118511140525699	107	0.906958483754513	107.006562831645	1797	58.26	1	43269983	43274002	protein_coding	128218	TMEM125	transmembrane protein 125
ENSG00000142700	30	1	490689059560852	29	0.789560770156438	29.4122011300969	2840	60.16	1	50417550	50423443	protein_coding	63950	DMRTA2	DMRT like family A2
ENSG00000127124	433	897	-105074096019254	464	0.940409145607702	-464.001189714601	12216	46.45	1	41506365	42035925	protein_coding	59269	HIVEP3	HIVEP zinc finger 3
ENSG00000097033	1467	1383	0.0850677	84	0.295487364620939	84.0000430744893	6227	36.11	1	86704570	86748184	protein_coding	51100	SH3GLB1	SH3 domain containing GRB2 like, endophilin B1
ENSG00000182330	NA	NA	NA	NA	NA	0	1570	50	1	13281304	13285137	protein_coding	391002	PRAMEF8	PRAME family member 8
ENSG00000162604	608	747	-0.297037	139	0.641245487364621	-139.000317377089	969	39.63	1	61681046	61725423	protein_coding	83941	TM2D1	TM2 domain containing 1
ENSG00000116171	1767	1729	0.0313642	38	0.163408543922984	38.0000129435664	2759	40	1	52927276	53051698	protein_coding	6342	SCP2	sterol carrier protein 2
ENSG00000137936	123	70	0.813231	53	0.768327316486161	53.0062387408663	2827	45.08	1	93561741	93847150	protein_coding	8412	BCAR3	BCAR3 adaptor protein, NSP family member
ENSG00000143032	979	1385	-0.500505	406	0.800111311672684	-406.000308504152	2044	50.14	1	90711539	90717302	protein_coding	343472	BARHL2	BarH like homeobox 2
ENSG00000178028	1025	166	262636876304588	859	0.994879663056558	859.004015015576	1545	52.33	1	44213455	44220681	protein_coding	55929	DMAP1	DNA methyltransferase 1 associated protein 1
ENSG00000168710	6273	6880	-0.133253	607	0.382854993983153	-607.000014626328	3943	40.92	1	109984765	110023742	protein_coding	10768	AHCYL1	adenosylhomocysteinase like 1
ENSG00000117519	1739	1707	0.0267949	32	0.162927196149218	32.0000112182056	1991	42.96	1	94896949	94927223	protein_coding	1266	CNN3	calponin 3
ENSG00000134215	118	465	-197844385663355	347	0.966332731648616	-347.005640069573	5025	37.54	1	107571161	107965180	protein_coding	10451	VAV3	vav guanine nucleotide exchange factor 3
ENSG00000188641	122	22	247130571892559	100	0.944425391095066	100.030532098737	4423	35.1	1	97077743	97995000	protein_coding	1806	DPYD	dihydropyrimidine dehydrogenase
ENSG00000152078	2646	3440	-0.378596	794	0.737259326113117	-794.00009026105	6805	38.99	1	95117355	95197607	protein_coding	148534	TLCD4	TLC domain containing 4
ENSG00000185668	110	41	142380770890658	69	0.880914560770156	69.0146884973912	2965	63.14	1	38043829	38046793	protein_coding	5453	POU3F1	POU class 3 homeobox 1
ENSG00000171492	401	164	128990642183684	237	0.940661853188929	237.003510224168	588	40.31	1	89821014	89936611	protein_coding	55144	LRRC8D	leucine rich repeat containing 8 VRAC subunit D
ENSG00000170989	1457	2116	-0.538339	659	0.815454271961492	-659.0002198851	825	44.09	1	101236865	101243713	protein_coding	1901	S1PR1	sphingosine-1-phosphate receptor 1
ENSG00000116299	37	103	-147704716155427	66	0.876525270758123	-66.0165257213484	564	45.89	1	109113679	109206781	protein_coding	57535	KIAA1324	KIAA1324
ENSG00000137962	1158	1320	-0.188903	162	0.492563176895307	-162.000110136447	1807	38.07	1	94148988	94275068	protein_coding	9411	ARHGAP29	Rho GTPase activating protein 29
ENSG00000079739	279	648	-121572869105544	369	0.945794223826715	-369.002002699511	2337	42.35	1	63593411	63660245	protein_coding	5236	PGM1	phosphoglucomutase 1
ENSG00000117154	4423	1263	18081706031111	3160	0.971573405535499	3160.00051732289	1892	49.91	1	18107798	18378483	protein_coding	84966	IGSF21	immunoglobin superfamily member 21
ENSG00000162377	137	525	-193814152959296	388	0.967310469314079	-388.004840681903	3988	46	1	52684449	52698347	protein_coding	65260	COA7	cytochrome c oxidase assembly factor 7 (putative)
ENSG00000116670	711	316	116992500144231	395	0.943667268351384	395.00173255887	545	54.23	1	11658918	11691811	protein_coding	10459	MAD2L2	mitotic arrest deficient 2 like 2
ENSG00000116774	101	29	180023048762422	72	0.897331528279182	72.0225022462325	1934	45.3	1	113979391	114035572	protein_coding	56944	OLFML3	olfactomedin like 3
ENSG00000269113	88	215	-128876123095216	127	0.920003008423586	-127.006538829741	7524	48.81	1	47760528	47997385	protein_coding	388630	TRABD2B	TraB domain containing 2B
ENSG00000023909	310	437	-0.495365	127	0.77238567990373	-127.000966085093	4883	36.37	1	93885199	93909456	protein_coding	2730	GCLM	glutamate-cysteine ligase modifier subunit
ENSG00000069702	111	208	-0.906024	97	0.837220216606498	-97.0042312439	6455	42.29	1	91680343	91906335	protein_coding	7049	TGFBR3	transforming growth factor beta receptor 3
ENSG00000198198	3351	2309	0.537324	1042	0.816582430806257	1042.00013853961	1191	50.23	1	43389882	43454247	protein_coding	23334	SZT2	SZT2 subunit of KICSTOR complex
ENSG00000116793	654	433	0.594924	221	0.827969314079422	221.000800754438	4314	39.1	1	113696831	113759489	protein_coding	10745	PHTF1	putative homeodomain transcription factor 1
ENSG00000134201	1970	565	180187285704119	1405	0.970153429602888	1405.00115542507	635	48.99	1	109711780	109775428	protein_coding	2949	GSTM5	glutathione S-transferase mu 5
ENSG00000213366	360	152	124392558288609	208	0.936447051744886	208.003719560146	1730	46.7	1	109668022	109709551	protein_coding	2946	GSTM2	glutathione S-transferase mu 2
ENSG00000117525	236	407	-0.786242	171	0.85339651022864	-171.001807523722	2298	43.36	1	94529173	94541759	protein_coding	2152	F3	coagulation factor III, tissue factor
ENSG00000162692	105	79	0.410465	26	0.547120938628159	26.0032398236641	2483	36.93	1	100719742	100739045	protein_coding	7412	VCAM1	vascular cell adhesion molecule 1
ENSG00000163349	2502	5080	-102174670749371	2578	0.943294223826715	-2578.00020247601	8201	39.78	1	113929324	113977869	protein_coding	204851	HIPK1	homeodomain interacting protein kinase 1
ENSG00000181656	NA	NA	NA	NA	NA	0	3492	52.43	1	100538139	100542021	protein_coding	54112	GPR88	G protein-coupled receptor 88
ENSG00000122481	79	57	0.470891	22	0.544482551143201	22.0050389248322	1180	40.63	1	95234210	95247225	protein_coding	25950	RWDD3	RWD domain containing 3
ENSG00000198162	959	1561	-0.702868	602	0.857842960288809	-602.000410318106	8576	35.34	1	117367449	117528872	protein_coding	10905	MAN1A2	mannosidase alpha class 1A member 2
ENSG00000171517	0.5	16	-5	15.5	0.649777376654633	-16.2864974749023	3345	41.6	1	84811602	84893206	protein_coding	23566	LPAR3	lysophosphatidic acid receptor 3
ENSG00000143079	284	298	-0.0694214	14	0.225412154031288	-14.0001721179031	5864	39.6	1	112396214	112463456	protein_coding	55917	CTTNBP2NL	CTTNBP2 N-terminal like
ENSG00000143093	682	1789	-139130974302774	1107	0.956645607701564	-1107.0008743189	3125	51.41	1	110031577	110074641	protein_coding	85369	STRIP1	striatin interacting protein 1
ENSG00000188761	87	68	0.355481	19	0.479753309265945	19.0033251431373	5005	41.52	1	113876816	113887581	protein_coding	440603	BCL2L15	BCL2 like 15
ENSG00000085491	23	206	-316293857112621	183	0.980348977135981	-183.027331785186	4249	39.44	1	108134043	108200849	protein_coding	29957	SLC25A24	solute carrier family 25 member 24
ENSG00000173947	20	29	-0.536053	9	0.392665463297232	-9.01594990624149	2293	41.27	1	111346600	111353013	protein_coding	128344	PIFO	primary cilia formation
ENSG00000134198	6	236	-529768054864068	230	0.987833935018051	-230.06100369075	3216	43.45	1	115048011	115089503	protein_coding	10100	TSPAN2	tetraspanin 2
ENSG00000198799	608	735	-0.273673	127	0.604617930204573	-127.000294869227	11566	41.19	1	113073198	113132260	protein_coding	9860	LRIG2	leucine rich repeats and immunoglobulin like domains 2
ENSG00000117620	1077	719	0.582955	358	0.835225631768953	358.00047463102	2298	37.43	1	99969351	100035634	protein_coding	23443	SLC35A3	solute carrier family 35 member A3
ENSG00000162688	652	1176	-0.850944	524	0.878531889290012	-524.000690940399	7091	36.33	1	99850361	99924023	protein_coding	178	AGL	amylo-alpha-1, 6-glucosidase, 4-alpha-glucanotransferase
ENSG00000197106	1808	3420	-0.919602	1612	0.88572202166065	-1612.0002623037	6419	50.59	1	110150494	110202202	protein_coding	388662	SLC6A17	solute carrier family 6 member 17
ENSG00000203859	NA	NA	NA	NA	NA	0	717	43.8	1	119414931	119423035	protein_coding	3284	HSD3B2	hydroxy-delta-5-steroid dehydrogenase, 3 beta- and steroid delta-isomerase 2
ENSG00000134242	31	19	0.706269	12	0.4736853188929	12.020766016088	3607	38.85	1	113813811	113871753	protein_coding	26191	PTPN22	protein tyrosine phosphatase non-receptor type 22
ENSG00000060718	92	111	-0.270854	19	0.435117328519856	-19.0019304766837	7311	33.18	1	102876467	103108872	protein_coding	1301	COL11A1	collagen type XI alpha 1 chain
ENSG00000185946	653	934	-0.51634	281	0.802845968712395	-281.00047438846	2013	35.03	1	103525691	103555239	protein_coding	55599	RNPC3	RNA binding region (RNP1, RRM) containing 3
ENSG00000162627	51	103	-101407518521172	52	0.831513237063779	-52.0098870262305	1589	36.05	1	98661701	98760500	protein_coding	51375	SNX7	sorting nexin 7
ENSG00000134262	206	114	0.853611	92	0.82929302045728	92.0039599740573	3173	42.99	1	113894194	113905201	protein_coding	10717	AP4B1	adaptor related protein complex 4 subunit beta 1
ENSG00000162695	246	332	-0.432525	86	0.718465703971119	-86.0010876548176	7898	35.85	1	100896076	100981757	protein_coding	148867	SLC30A7	solute carrier family 30 member 7
ENSG00000134184	0.5	278	-911894107272351	277.5	0.991323706377858	-277.649788557974	903	46.17	1	109687814	109709039	protein_coding	2944	GSTM1	glutathione S-transferase mu 1
ENSG00000265808	1045	1561	-0.578968	516	0.837966305655836	-516.000324809468	6927	36.14	1	120150898	120176520	protein_coding	9554	SEC22B	SEC22 homolog B, vesicle trafficking protein (gene/pseudogene)
ENSG00000162601	898	1082	-0.268913	184	0.61443742478941	-184.000196506095	4436	37.79	1	58643440	58700090	protein_coding	114803	MYSM1	Myb like, SWIRM and MPN domains 1
ENSG00000134247	115	303	-139768393252858	188	0.939828519855596	-188.005195461123	6314	44.25	1	116909916	116990353	protein_coding	5738	PTGFRN	prostaglandin F2 receptor inhibitor
ENSG00000116752	526	625	-0.248793	99	0.568574007220217	-99.0003126164308	1275	40.33	1	114567557	114581629	protein_coding	10286	BCAS2	BCAS2 pre-mRNA processing factor
ENSG00000162664	918	1279	-0.47845	361	0.788769554753309	-361.000317056092	1956	35.67	1	89995110	90035533	protein_coding	284695	ZNF326	zinc finger protein 326
ENSG00000134253	31	73	-123562824849314	42	0.806856197352587	-42.0181719874684	677	46.89	1	117111060	117122587	protein_coding	80263	TRIM45	tripartite motif containing 45
ENSG00000173218	15	51	-176553474636298	36	0.800162454873646	-36.0432672345421	8647	45.32	1	115641970	115698224	protein_coding	81839	VANGL1	VANGL planar cell polarity protein 1
ENSG00000183508	53	20	140599235967584	33	0.77117027677497	33.0299381548841	5654	43.96	1	117606048	117628389	protein_coding	54855	TENT5C	terminal nucleotidyltransferase 5C
ENSG00000174827	219	335	-0.61323	116	0.806883273164862	-116.001620899493	1897	44.57	1	145670852	145708148	protein_coding	5174	PDZK1	PDZ domain containing 1
ENSG00000136631	1345	2276	-0.758894	931	0.869500601684717	-931.000309302144	2475	39.17	1	150067279	150145329	protein_coding	11311	VPS45	vacuolar protein sorting 45 homolog
ENSG00000265491	1140	3389	-157182581243189	2249	0.95956678700361	-2249.00054927436	9135	41.92	1	145738868	145824095	protein_coding	27246	RNF115	ring finger protein 115
ENSG00000198765	0.5	1	-1	0.5	0.130204572803851	-1.11803398874989	3462	35.3	1	114854863	114995370	protein_coding	6847	SYCP1	synaptonemal complex protein 1
ENSG00000143398	888	927	-0.0620097	39	0.227671480144404	-39.0000492973819	373	45.21	1	151197949	151249536	protein_coding	8394	PIP5K1A	phosphatidylinositol-4-phosphate 5-kinase type 1 alpha
ENSG00000196505	167	227	-0.442844	60	0.689184717208183	-60.001634235918	8819	36.54	1	117863485	117929621	protein_coding	54834	GDAP2	ganglioside induced differentiation associated protein 2
ENSG00000117360	650	281	120986958769489	369	0.943640192539109	369.001983442392	1082	44.22	1	150321479	150353233	protein_coding	9129	PRPF3	pre-mRNA processing factor 3
ENSG00000118655	312	661	-108310424264544	349	0.938724428399519	-349.001680676183	569	46.5	1	113904619	113914086	protein_coding	64858	DCLRE1B	DNA cross-link repair 1B
ENSG00000134200	NA	NA	NA	NA	NA	0	528	33.86	1	115029826	115034302	protein_coding	7252	TSHB	thyroid stimulating hormone subunit beta
ENSG00000143442	3712	2592	0.518131	1120	0.81089651022864	1120.00011984809	6459	41.8	1	151402724	151459494	protein_coding	23126	POGZ	pogo transposable element derived with ZNF domain
ENSG00000118292	300	45	273696559416621	255	0.985613718411552	255.014687774378	1251	46.5	1	150268200	150280916	protein_coding	79630	C1orf54	chromosome 1 open reading frame 54
ENSG00000065183	234	447	-0.933766	213	0.872527075812274	-213.00204674957	680	36.95	1	117929720	117966543	protein_coding	10885	WDR3	WD repeat domain 3
ENSG00000023902	1502	325	220837318959846	1177	0.987770758122744	1177.00207175355	1809	51.63	1	150149183	150164720	protein_coding	51177	PLEKHO1	pleckstrin homology domain containing O1
ENSG00000163393	342	622	-0.862918	280	0.873086642599278	-280.001329689549	4705	39.49	1	115976513	116070054	protein_coding	55356	SLC22A15	solute carrier family 22 member 15
ENSG00000163156	457	105	212180483739195	352	0.982166064981949	352.00639490749	749	48.32	1	151156664	151170296	protein_coding	79005	SCNM1	sodium channel modifier 1
ENSG00000143631	NA	NA	NA	NA	NA	0	12793	44	1	152302165	152325239	protein_coding	2312	FLG	filaggrin
ENSG00000156150	37	96	-137550913509221	59	0.861416967509025	-59.0160319352354	1955	58.58	1	110059870	110070672	protein_coding	257	ALX3	ALX homeobox 3
ENSG00000177551	319	355	-0.154263	36	0.383074608904934	-36.0003305116766	2512	46.33	1	115836377	115843917	protein_coding	4808	NHLH2	nescient helix-loop-helix 2
ENSG00000197323	2066	2039	0.0189785	27	0.140941636582431	27.0000066700484	8369	38.21	1	114392790	114511203	protein_coding	51592	TRIM33	tripartite motif containing 33
ENSG00000079335	40	38	0.0740006	2	0.147027677496992	2.00136855327899	2163	38.39	1	100345001	100520277	protein_coding	8556	CDC14A	cell division cycle 14A
ENSG00000143119	168	45	190046432644909	123	0.938113718411552	123.01468109399	1569	39.53	1	110871188	110899922	protein_coding	963	CD53	CD53 molecule
ENSG00000117362	1190	1434	-0.269083	244	0.619124548736462	-244.000148372708	1718	53.83	1	150265399	150269580	protein_coding	51107	APH1A	aph-1 homolog A, gamma-secretase subunit
ENSG00000143520	NA	NA	NA	NA	NA	0	9124	45.81	1	152348735	152360006	protein_coding	388698	FLG2	filaggrin family member 2
ENSG00000171943	1727	2130	-0.302585	403	0.66015944645006	-403.000113595384	7091	41.92	1	121184811	121392874	protein_coding	653464	SRGAP2C	SLIT-ROBO Rho GTPase activating protein 2C
ENSG00000155761	8	73	-318982455888002	65	0.914299037304452	-65.0782220156362	443	37.52	1	117953590	118185228	protein_coding	200162	SPAG17	sperm associated antigen 17
ENSG00000159208	157	168	-0.0976967	11	0.249645006016847	-11.0004338387215	771	47.53	1	150282543	150287093	protein_coding	148523	CIART	circadian associated repressor of transcription
ENSG00000116830	37	22	0.750022	15	0.52604091456077	15.0187393818842	9439	41.15	1	117060326	117107453	protein_coding	8458	TTF2	transcription termination factor 2
ENSG00000143556	3	0.5	258496250072116	2.5	0.284894705174489	3.59611333666426	442	51.17	1	153457744	153460651	protein_coding	6278	S100A7	S100 calcium binding protein A7
ENSG00000163218	NA	NA	NA	NA	NA	0	2116	44.46	1	153330120	153348841	protein_coding	57115	PGLYRP4	peptidoglycan recognition protein 4
ENSG00000143614	1935	2639	-0.447658	704	0.781392900120337	-704.00014232775	1027	45.03	1	153789030	153923360	protein_coding	57459	GATAD2B	GATA zinc finger domain containing 2B
ENSG00000169418	33	27	0.289507	6	0.284320096269555	6.00698044623084	4185	55.39	1	153678688	153693992	protein_coding	4881	NPR1	natriuretic peptide receptor 1
ENSG00000081026	308	648	-107306346218972	340	0.938234055354994	-340.001693326951	3911	37.14	1	113390515	113685923	protein_coding	260425	MAGI3	membrane associated guanylate kinase, WW and PDZ domain containing 3
ENSG00000186150	NA	NA	NA	NA	NA	0	1505	57.14	1	110112443	110113947	protein_coding	164153	UBL4B	ubiquitin like 4B
ENSG00000143554	505	148	177068621201021	357	0.964918772563177	357.004391191007	3351	59.39	1	153774354	153780157	protein_coding	11000	SLC27A3	solute carrier family 27 member 3
ENSG00000143458	633	443	0.514899	190	0.792343561973526	190.000697684969	1011	44.85	1	151070578	151125542	protein_coding	126626	GABPB2	GA binding protein transcription factor subunit beta 2
ENSG00000118298	61	132	-111365678179557	71	0.870725030084236	-71.0087334869989	1531	50.69	1	150257251	150265078	protein_coding	23632	CA14	carbonic anhydrase 14
ENSG00000073754	NA	NA	NA	NA	NA	0	2204	39.69	1	157830911	157898256	protein_coding	922	CD5L	CD5 molecule like
ENSG00000143546	384	16	458496250072116	368	0.994828519855596	368.028561230148	495	53.84	1	153390032	153391073	protein_coding	6279	S100A8	S100 calcium binding protein A8
ENSG00000143416	555	341	0.702716	214	0.845965703971119	214.001153758156	1963	54.97	1	151364304	151372707	protein_coding	8991	SELENBP1	selenium binding protein 1
ENSG00000131781	45	74	-0.7176	29	0.653327316486161	-29.0088770921333	2410	40.77	1	147175351	147243050	protein_coding	2330	FMO5	flavin containing dimethylaniline monoxygenase 5
ENSG00000163220	98	14	28073549220576	84	0.937496991576414	84.0468990603366	573	52.56	1	153357854	153361023	protein_coding	6280	S100A9	S100 calcium binding protein A9
ENSG00000163155	256	336	-0.392317	80	0.685556558363418	-80.0009619502179	2462	46.07	1	151159748	151165948	protein_coding	388695	LYSMD1	LysM domain containing 1
ENSG00000143603	173	492	-150788627770252	319	0.952921179302046	-319.003563806153	13034	48.86	1	154697455	154870281	protein_coding	3782	KCNN3	potassium calcium-activated channel subfamily N member 3
ENSG00000143552	NA	NA	NA	NA	NA	0	5889	42.89	1	153992685	154155116	protein_coding	91181	NUP210L	nucleoporin 210 like
ENSG00000175984	46	42	0.131245	4	0.199843561973526	4.00215256174917	5701	39.41	1	114582848	114670422	protein_coding	163259	DENND2C	DENN domain containing 2C
ENSG00000203783	NA	NA	NA	NA	NA	0	1222	46.5	1	153217584	153219310	protein_coding	574414	PRR9	proline rich 9
ENSG00000116824	NA	NA	NA	NA	NA	0	1565	47.11	1	116754430	116769229	protein_coding	914	CD2	CD2 molecule
ENSG00000088035	194	246	-0.342602	52	0.613435619735259	-52.0011286021717	1841	37.94	1	63367575	63438553	protein_coding	29929	ALG6	ALG6 alpha-1,3-glucosyltransferase
ENSG00000024526	0.5	1	-1	0.5	0.130204572803851	-1.11803398874989	5299	34.94	1	68474152	68497221	protein_coding	55635	DEPDC1	DEP domain containing 1
ENSG00000198019	77	12	268182403997375	65	0.911567388688327	65.0553009383661	1195	41.98	1	121087298	121097161	transcribed_unprocessed_pseudogene	2210	FCGR1B	Fc fragment of IgG receptor Ib
ENSG00000288460	0.5	3	-258496250072116	2.5	0.284894705174489	-3.59611333666426	1015	44.14	1	158127287	158128301	protein_coding	NA	NA	NA
ENSG00000117262	451	275	0.713696	176	0.841657641395909	176.001447044381	1955	38.91	1	145607988	145670650	protein_coding	653519	GPR89A	G protein-coupled receptor 89A
ENSG00000203782	0.5	2	-2	1.5	0.217521058965102	-2.5	1245	60.13	1	153259687	153262124	protein_coding	4014	LOR	loricrin
ENSG00000143624	1451	2067	-0.510491	616	0.8073706377858	-616.000211526691	5252	48.34	1	153728050	153774808	protein_coding	65123	INTS3	integrator complex subunit 3
ENSG00000163221	31	0.5	595419631038687	30.5	0.795974729241877	31.0757534695882	485	49.61	1	153373711	153375621	protein_coding	6283	S100A12	S100 calcium binding protein A12
ENSG00000137947	253	259	-0.0338147	6	0.149043321299639	-6.00009528547795	1599	39.79	1	88852633	88891944	protein_coding	2959	GTF2B	general transcription factor IIB
ENSG00000117586	177	94	0.913017	83	0.825553549939832	83.0050215317818	3429	39.89	1	173183731	173207331	protein_coding	7292	TNFSF4	TNF superfamily member 4
ENSG00000184330	NA	NA	NA	NA	NA	0	4280	48.07	1	153416520	153423222	protein_coding	338324	S100A7A	S100 calcium binding protein A7A
ENSG00000162728	2661	6773	-134782648539738	4112	0.95645908543923	-4112.00022089448	4202	54.82	1	160081538	160090563	protein_coding	3765	KCNJ9	potassium inwardly rectifying channel subfamily J member 9
ENSG00000184371	423	264	0.68012	159	0.834446450060168	159.001454593511	577	54.81	1	109910242	109930992	protein_coding	1435	CSF1	colony stimulating factor 1
ENSG00000143375	875	385	118442457113743	490	0.945333935018051	490.001431489302	564	49.43	1	151510510	151538692	protein_coding	57530	CGN	cingulin
ENSG00000163154	45	20	116992500144231	25	0.707734657039711	25.0273595193141	1158	51.53	1	151156649	151159749	protein_coding	79626	TNFAIP8L2	TNF alpha induced protein 8 like 2
ENSG00000162729	3850	1916	100676088473345	1934	0.943197954271962	1934.00026203914	2270	58.9	1	160091340	160098943	protein_coding	93185	IGSF8	immunoglobulin superfamily member 8
ENSG00000143158	1234	1749	-0.503188	515	0.801750902527076	-515.000245823298	2177	37.94	1	167916675	167937072	protein_coding	25874	MPC2	mitochondrial pyruvate carrier 2
ENSG00000271092	22	242	-34594316186373	220	0.986104091456077	-220.027197562311	1491	39.33	1	95117923	95247225	protein_coding	100527978	TLCD4-RWDD3	TLCD4-RWDD3 readthrough
ENSG00000117281	5	34	-276553474636298	29	0.78530385078219	-29.1315667692855	3388	42.04	1	145719471	145739288	protein_coding	11126	CD160	CD160 molecule
ENSG00000000460	33	96	-15405683813627	63	0.871985559566787	-63.0188333035264	3849	39.22	1	169662007	169854080	protein_coding	55732	C1orf112	chromosome 1 open reading frame 112
ENSG00000188859	193	467	-127482170244158	274	0.943059566787004	-274.002965623318	4410	45.09	1	166057426	166167001	protein_coding	149297	FAM78B	family with sequence similarity 78 member B
ENSG00000135862	366	582	-0.669176	216	0.840102286401925	-216.001036561994	7929	40.09	1	183023420	183145592	protein_coding	3915	LAMC1	laminin subunit gamma 1
ENSG00000158473	11	4	14594316186373	7	0.449560770156438	7.15052030620697	3607	46.43	1	158178030	158186427	protein_coding	912	CD1D	CD1d molecule
ENSG00000143198	1158	840	0.463174	318	0.7811853188929	318.000337311414	1158	43.33	1	165631213	165661796	protein_coding	4259	MGST3	microsomal glutathione S-transferase 3
ENSG00000143318	40	50	-0.321928	10	0.364720216606498	-10.0051805430126	1878	50.52	1	160190575	160201886	protein_coding	844	CASQ1	calsequestrin 1
ENSG00000117560	NA	NA	NA	NA	NA	0	1805	41.68	1	172659103	172666876	protein_coding	356	FASLG	Fas ligand
ENSG00000143621	752	820	-0.124891	68	0.351290613718412	-68.000114689784	1852	44.32	1	153661788	153671028	protein_coding	3608	ILF2	interleukin enhancer binding factor 2
ENSG00000143155	612	856	-0.484079	244	0.783134777376655	-244.000480189317	2998	38.53	1	168178962	168202109	protein_coding	261726	TIPRL	TOR signaling pathway regulator
ENSG00000143156	3	87	-485798099512757	84	0.941152226233454	-84.1403588021172	355	36.61	1	169132531	169367948	protein_coding	29922	NME7	NME/NM23 family member 7
ENSG00000198771	63	92	-0.546282	29	0.616034897713598	-29.0051447860392	5443	46.59	1	167630093	167708696	protein_coding	92241	RCSD1	RCSD domain containing 1
ENSG00000116147	1384	3223	-121956024542282	1839	0.950842358604091	-1839.00040438473	12774	43.87	1	175315194	175743616	protein_coding	7143	TNR	tenascin R
ENSG00000213064	434	242	0.842688	192	0.862424789410349	192.001849269889	666	43.38	1	168225938	168253021	protein_coding	375035	SFT2D2	SFT2 domain containing 2
ENSG00000143179	472	1205	-135217438175548	733	0.955225631768953	-733.001247185541	4801	44.2	1	165827614	165911618	protein_coding	7371	UCK2	uridine-cytidine kinase 2
ENSG00000143315	545	527	0.0484533	18	0.19879963898917	18.0000652143036	7038	39.87	1	160024953	160031990	protein_coding	93183	PIGM	phosphatidylinositol glycan anchor biosynthesis class M
ENSG00000116199	1128	2120	-0.910297	992	0.884777376654633	-992.0004176617	603	43.17	1	179025804	179076567	protein_coding	9917	FAM20B	FAM20B glycosaminoglycan xylosylkinase
ENSG00000143185	NA	NA	NA	NA	NA	0	562	42.17	1	168540768	168543997	protein_coding	6846	XCL2	X-C motif chemokine ligand 2
ENSG00000116260	1706	1470	0.214801	236	0.528125752105897	236.000097753541	9276	51.85	1	180154869	180204030	protein_coding	5768	QSOX1	quiescin sulfhydryl oxidase 1
ENSG00000143190	2107	2064	0.0297473	43	0.16365523465704	43.0000102895853	13843	37.96	1	167220876	167427345	protein_coding	5451	POU2F1	POU class 2 homeobox 1
ENSG00000075945	1086	688	0.658544	398	0.848345367027677	398.000544823392	2954	34.27	1	169921326	170085208	protein_coding	22920	KIFAP3	kinesin associated protein 3
ENSG00000162779	0.5	1	-1	0.5	0.130204572803851	-1.11803398874989	765	39.37	1	179365720	179554735	protein_coding	126859	AXDND1	axonemal dynein light chain domain containing 1
ENSG00000092607	15	19	-0.341037	4	0.248808664259928	-4.01451194783705	3492	41.12	1	118883046	118989556	protein_coding	6913	TBX15	T-box transcription factor 15
ENSG00000117091	NA	NA	NA	NA	NA	0	1097	42.19	1	160678746	160711831	protein_coding	962	CD48	CD48 molecule
ENSG00000143171	38	4	324792751344359	34	0.81807761732852	34.1547805311728	1966	44.09	1	165400922	165445355	protein_coding	6258	RXRG	retinoid X receptor gamma
ENSG00000047410	138	319	-12088881569867	181	0.930493381468111	-181.00403700077	9636	34.16	1	186311652	186375693	protein_coding	7175	TPR	translocated promoter region, nuclear basket protein
ENSG00000018625	5244	13983	-141493432803835	8739	0.95706678700361	-8739.00011454624	3114	50.38	1	160115759	160143591	protein_coding	477	ATP1A2	ATPase Na+/K+ transporting subunit alpha 2
ENSG00000171806	37	21	0.817136	16	0.546167268351384	16.0208523852228	1426	40.7	1	169792529	169794963	protein_coding	92342	METTL18	methyltransferase like 18
ENSG00000134216	NA	NA	NA	NA	NA	0	1354	38.26	1	111290851	111320566	protein_coding	27159	CHIA	chitinase acidic
ENSG00000162694	492	617	-0.326612	125	0.668161853188929	-125.00042670132	2835	38.14	1	100872372	100895179	protein_coding	2135	EXTL2	exostosin like glycosyltransferase 2
ENSG00000183853	37	175	-224175774620338	138	0.960048134777377	-138.018207051797	3304	49.16	1	157993273	158100262	protein_coding	55243	KIRREL1	kirre like nephrin family adhesion molecule 1
ENSG00000143401	4508	4428	0.0258323	80	0.16437725631769	80.000004170671	3407	42.62	1	150218417	150236156	protein_coding	81611	ANP32E	acidic nuclear phosphoprotein 32 family member E
ENSG00000118197	249	82	160244992745	167	0.94854091456077	167.007687984027	2900	41.97	1	200623896	200669907	protein_coding	83479	DDX59	DEAD-box helicase 59
ENSG00000135842	77	27	151189903853143	50	0.842289410348977	50.0228531643559	602	40.12	1	184790724	184974508	protein_coding	116496	NIBAN1	niban apoptosis regulator 1
ENSG00000121454	101	83	0.283172	18	0.432566185318893	18.0022272625	5844	51.4	1	180230264	180278984	protein_coding	89884	LHX4	LIM homeobox 4
ENSG00000126070	738	1086	-0.557331	348	0.815920577617329	-348.00044629033	1726	38.75	1	35930718	36072500	protein_coding	192669	AGO3	argonaute RISC catalytic component 3
ENSG00000058085	315	266	0.243926	49	0.517244283995187	49.0006071359324	4313	43.26	1	183186238	183245127	protein_coding	3918	LAMC2	laminin subunit gamma 2
ENSG00000116815	52	26	1	26	0.711119133574007	26.0192236625154	1086	41.62	1	116514534	116571039	protein_coding	965	CD58	CD58 molecule
ENSG00000116741	267	281	-0.0737304	14	0.225412154031288	-14.0001941475893	877	40.81	1	192809039	192812275	protein_coding	5997	RGS2	regulator of G protein signaling 2
ENSG00000143167	10	2	232192809488736	8	0.505021058965102	8.33014706219688	2549	44.53	1	167052836	167166479	protein_coding	10223	GPA33	glycoprotein A33
ENSG00000143184	0.5	4	-3	3.5	0.338507821901324	-4.60977222864644	1227	39.74	1	168576605	168582069	protein_coding	6375	XCL1	X-C motif chemokine ligand 1
ENSG00000177807	995	2943	-156451911150938	1948	0.959527677496992	-1948.0006282648	1546	44.37	1	159998651	160070160	protein_coding	3766	KCNJ10	potassium inwardly rectifying channel subfamily J member 10
ENSG00000143228	23	2	352356195605701	21	0.722436823104693	21.2935551014426	567	36.44	1	163266576	163355764	protein_coding	83540	NUF2	NUF2 component of NDC80 kinetochore complex
ENSG00000174514	1560	2713	-0.798343	1153	0.873489771359807	-1153.00027638833	1475	50.98	1	205568885	205602918	protein_coding	148808	MFSD4A	major facilitator superfamily domain containing 4A
ENSG00000143178	20	6	173696559416621	14	0.605412154031288	14.1073402693533	2985	42.87	1	168280877	168314426	protein_coding	9095	TBX19	T-box transcription factor 19
ENSG00000116833	3	0.5	258496250072116	2.5	0.284894705174489	3.59611333666426	4969	40.7	1	200027614	200177420	protein_coding	2494	NR5A2	nuclear receptor subfamily 5 group A member 2
ENSG00000000457	318	114	147999294111961	204	0.943983152827918	204.0053685056	6308	40.14	1	169849631	169894267	protein_coding	57147	SCYL3	SCY1 like pseudokinase 3
ENSG00000143507	46	214	-221790503034413	168	0.967457882069795	-168.014639548831	2589	41.32	1	221701424	221742089	protein_coding	11221	DUSP10	dual specificity phosphatase 10
ENSG00000203784	NA	NA	NA	NA	NA	0	536	45.89	1	153203430	153205120	protein_coding	149018	LELP1	late cornified envelope like proline rich 1
ENSG00000157064	2516	10292	-203231953485451	7776	0.987623345367028	-7776.00026558144	5448	44.39	1	183248237	183418380	protein_coding	23057	NMNAT2	nicotinamide nucleotide adenylyltransferase 2
ENSG00000059588	431	268	0.685455	163	0.836573405535499	163.001441246318	5206	40.31	1	234391313	234479179	protein_coding	6894	TARBP1	TAR (HIV-1) RNA binding protein 1
ENSG00000143162	1137	1150	-0.0164016	13	0.138895908543923	-13.0000103466386	1997	44.5	1	167529117	167553805	protein_coding	8804	CREG1	cellular repressor of E1A stimulated genes 1
ENSG00000122224	9	0.5	416992500144231	8.5	0.514290012033694	9.46774917906329	2485	43.99	1	160796074	160828261	protein_coding	4063	LY9	lymphocyte antigen 9
ENSG00000162782	NA	NA	NA	NA	NA	0	3632	36.77	1	179591613	179691272	protein_coding	163589	TDRD5	tudor domain containing 5
ENSG00000143653	690	457	0.594402	233	0.829181708784597	233.000758183254	2141	41.65	1	246724409	246768137	protein_coding	51097	SCCPDH	saccharopine dehydrogenase (putative)
ENSG00000135837	1066	808	0.39978	258	0.740186522262335	258.000309736714	13414	36.46	1	179954773	180114875	protein_coding	9857	CEP350	centrosomal protein 350
ENSG00000158711	631	1150	-0.865922	519	0.880505415162455	-519.000722370234	2535	41.89	1	205597556	205632011	protein_coding	2005	ELK4	ETS transcription factor ELK4
ENSG00000162851	58	68	-0.229482	10	0.32836642599278	-10.0026327493165	1784	41.9	1	246540561	246566261	protein_coding	64216	TFB2M	transcription factor B2, mitochondrial
ENSG00000143353	379	250	0.60027	129	0.811004813477738	129.001396596227	1857	33.93	1	219173869	219212865	protein_coding	127018	LYPLAL1	lysophospholipase like 1
ENSG00000197965	713	962	-0.432135	249	0.762891095066185	-249.000374980642	420	41.24	1	167721192	167791919	protein_coding	9019	MPZL1	myelin protein zero like 1
ENSG00000143493	236	217	0.121092	19	0.304654031287605	19.000385870506	4447	38.12	1	211940399	212035557	protein_coding	25896	INTS7	integrator complex subunit 7
ENSG00000179397	29	7	205062607306997	22	0.720535499398315	22.0953630269239	2298	39.42	1	244454377	244641177	protein_coding	257044	CATSPERE	catsper channel auxiliary subunit epsilon
ENSG00000117592	2069	1446	0.516866	623	0.809461492178099	623.000214406511	1690	40.51	1	173477330	173488815	protein_coding	9588	PRDX6	peroxiredoxin 6
ENSG00000186197	5	0.5	332192809488736	4.5	0.383450661853189	5.59331800165179	2803	44.77	1	236348257	236502915	protein_coding	128178	EDARADD	EDAR associated death domain
ENSG00000162670	144	145	-0.00998409	1	0.109244885679904	-1.00004983977031	3128	33.26	1	190097658	190478404	protein_coding	339479	BRINP3	BMP/retinoic acid inducible neural specific 3
ENSG00000162761	4	11	-14594316186373	7	0.449560770156438	-7.15052030620697	3545	43.25	1	165201867	165356715	protein_coding	4009	LMX1A	LIM homeobox transcription factor 1 alpha
ENSG00000143199	46	2	452356195605701	44	0.863225030084236	44.2319184839442	4966	41.76	1	167809386	167914215	protein_coding	55811	ADCY10	adenylate cyclase 10
ENSG00000179930	0.5	3	-258496250072116	2.5	0.284894705174489	-3.59611333666426	3649	51.55	1	182054570	182061712	protein_coding	127665	ZNF648	zinc finger protein 648
ENSG00000007908	4	0.5	3	3.5	0.338507821901324	4.60977222864644	3389	39.36	1	169722640	169764705	protein_coding	6401	SELE	selectin E
ENSG00000092978	148	275	-0.893834	127	0.852166064981949	-127.003145394164	5859	36.36	1	217426992	217631090	protein_coding	55105	GPATCH2	G-patch domain containing 2
ENSG00000143499	161	105	0.616671	56	0.744010228640193	56.003395286061	3809	43.58	1	214281102	214337131	protein_coding	56950	SMYD2	SET and MYND domain containing 2
ENSG00000188404	193	131	0.559034	62	0.733005415162455	62.0025202637208	2358	38.85	1	169690665	169711702	protein_coding	6402	SELL	selectin L
ENSG00000143196	0.5	7	-38073549220576	6.5	0.456847172081829	-7.53299087365146	1719	42.19	1	168695468	168729206	protein_coding	1805	DPT	dermatopontin
ENSG00000203697	0.5	1	-1	0.5	0.130204572803851	-1.11803398874989	364	46.64	1	223538007	223665723	protein_coding	388743	CAPN8	calpain 8
ENSG00000116574	505	532	-0.0751429	27	0.259801444043321	-27.0001045636695	3965	45.48	1	228735479	228746664	protein_coding	58480	RHOU	ras homolog family member U
ENSG00000186283	82	280	-177173101232688	198	0.954575812274368	-198.007926686737	2031	52.39	1	179082070	179098023	protein_coding	64222	TOR3A	torsin family 3 member A
ENSG00000121481	343	456	-0.410825	113	0.715998796630566	-113.000746800118	3407	39.29	1	185045526	185102603	protein_coding	6045	RNF2	ring finger protein 2
ENSG00000117139	833	1702	-103084263632042	869	0.942599277978339	-869.000611413215	9292	41.04	1	202724495	202808487	protein_coding	10765	KDM5B	lysine demethylase 5B
ENSG00000143248	1600	2096	-0.389567	496	0.74147412755716	-496.000152986167	364	37.67	1	163111121	163321791	protein_coding	8490	RGS5	regulator of G protein signaling 5
ENSG00000162814	0.5	14	-48073549220576	13.5	0.61835138387485	-14.3304103690938	847	35.7	1	217631324	217871696	protein_coding	128153	SPATA17	spermatogenesis associated 17
ENSG00000116132	185	316	-0.772399	131	0.840541516245487	-131.002277081964	529	39.17	1	170662728	170739421	protein_coding	5396	PRRX1	paired related homeobox 1
ENSG00000116679	1025	998	0.0385122	27	0.18322202166065	27.0000274664435	3776	37.25	1	185296388	185317273	protein_coding	10625	IVNS1ABP	influenza virus NS1A binding protein
ENSG00000152092	1021	2141	-106830192950771	1120	0.943751504211793	-1120.00050949498	4187	41.64	1	176857302	177164973	protein_coding	460	ASTN1	astrotactin 1
ENSG00000143476	3	1	158496250072116	2	0.269660048134777	2.55188285951614	4409	38.44	1	212035553	212107400	protein_coding	51514	DTL	denticleless E3 ubiquitin protein ligase homolog
ENSG00000121486	316	339	-0.101361	23	0.287394705174489	-23.0002233466229	4361	35.55	1	185118101	185157072	protein_coding	81627	TRMT1L	tRNA methyltransferase 1 like
ENSG00000057252	158	194	-0.296132	36	0.540652827918171	-36.0012179546346	6840	39.63	1	179293714	179358680	protein_coding	6646	SOAT1	sterol O-acyltransferase 1
ENSG00000123685	4	5	-0.321928	1	0.150992779783394	-1.05054162139242	605	48.81	1	212686417	212699840	protein_coding	55509	BATF3	basic leucine zipper ATF-like transcription factor 3
ENSG00000162852	829	1864	-116895785315853	1035	0.947734657039711	-1035.00066012658	2767	41.31	1	246566444	246668595	protein_coding	163882	CNST	consortin, connexin sorting protein
ENSG00000143842	317	208	0.607899	109	0.80326714801444	109.001695131652	3525	51.76	1	204073115	204127743	protein_coding	9580	SOX13	SRY-box transcription factor 13
ENSG00000116962	103	69	0.577976	34	0.664034296028881	34.0049122383511	5412	44.97	1	235975830	236065109	protein_coding	4811	NID1	nidogen 1
ENSG00000159388	931	1286	-0.466038	355	0.786338748495788	-355.000305902708	1275	53.33	1	203305491	203309602	protein_coding	7832	BTG2	BTG anti-proliferation factor 2
ENSG00000181450	276	231	0.256775	45	0.533739470517449	45.0007325897472	8543	40.32	1	227563543	227677443	protein_coding	339500	ZNF678	zinc finger protein 678
ENSG00000120333	533	951	-0.83531	418	0.874912755716005	-418.000834619353	539	40.16	1	175010789	175023425	protein_coding	63931	MRPS14	mitochondrial ribosomal protein S14
ENSG00000162753	NA	NA	NA	NA	NA	0	4410	38.59	1	173500460	173603072	protein_coding	284525	SLC9C2	solute carrier family 9 member C2 (putative)
ENSG00000143355	NA	NA	NA	NA	NA	0	431	43.13	1	197911902	197935478	protein_coding	56956	LHX9	LIM homeobox 9
ENSG00000121644	709	1020	-0.524712	311	0.804356197352587	-311.000442640013	4017	40.31	1	244653103	244709033	protein_coding	51029	DESI2	desumoylating isopeptidase 2
ENSG00000174502	23	10	120163386116965	13	0.568561973525872	13.0554174171609	4510	52.02	1	205913048	205943460	protein_coding	115019	SLC26A9	solute carrier family 26 member 9
ENSG00000158715	255	125	102856915219677	130	0.912424789410349	130.004068992093	2448	54.44	1	205657851	205680509	protein_coding	85414	SLC45A3	solute carrier family 45 member 3
ENSG00000143195	217	266	-0.293731	49	0.566976534296029	-49.0008803800467	562	42.39	1	166895711	166975540	protein_coding	387597	ILDR2	immunoglobulin like domain containing receptor 2
ENSG00000162849	632	1329	-107234464109907	697	0.942734657039711	-697.000824908428	13593	44.8	1	245154985	245709432	protein_coding	55083	KIF26B	kinesin family member 26B
ENSG00000067533	178	330	-0.890589	152	0.860138387484958	-152.002609018335	7765	37.63	1	218285293	218337983	protein_coding	51018	RRP15	ribosomal RNA processing 15 homolog
ENSG00000196071	101	58	0.80023	43	0.733781588447653	43.0074455046254	2002	38.73	1	248095184	248101163	protein_coding	284521	OR2L13	olfactory receptor family 2 subfamily L member 13
ENSG00000116209	2113	2444	-0.209952	331	0.530475330926594	-331.000066585552	6457	38.88	1	54026681	54053504	protein_coding	9528	TMEM59	transmembrane protein 59
ENSG00000143643	168	358	-10914983544855	190	0.927830926594465	-190.003135154812	3112	39.73	1	230906243	230978875	protein_coding	79573	TTC13	tetratricopeptide repeat domain 13
ENSG00000116161	2523	1855	0.443721	668	0.776720818291215	668.000147371498	2835	40.41	1	174999163	175012027	protein_coding	27101	CACYBP	calcyclin binding protein
ENSG00000077157	902	3073	-176844842833758	2171	0.97028880866426	-2171.00072026931	15431	39.63	1	202348699	202592706	protein_coding	4660	PPP1R12B	protein phosphatase 1 regulatory subunit 12B
ENSG00000152104	133	112	0.247928	21	0.434259927797834	21.0014634740516	13360	41.3	1	214348700	214552449	protein_coding	5784	PTPN14	protein tyrosine phosphatase non-receptor type 14
ENSG00000162909	1039	1172	-0.173777	133	0.454419374247894	-133.000113527833	3264	48.73	1	223701593	223776018	protein_coding	824	CAPN2	calpain 2
ENSG00000117650	NA	NA	NA	NA	NA	0	2134	39.5	1	211658657	211675630	protein_coding	4751	NEK2	NIMA related kinase 2
ENSG00000203724	12	2	258496250072116	10	0.55718110709988	10.3286993919919	600	40.5	1	197902630	197907367	protein_coding	388722	C1orf53	chromosome 1 open reading frame 53
ENSG00000158764	NA	NA	NA	NA	NA	0	1161	48.23	1	160945025	160954809	protein_coding	142683	ITLN2	intelectin 2
ENSG00000188783	379	163	121732588394001	216	0.937304452466907	216.003430255882	5769	50	1	203475806	203491352	protein_coding	5549	PRELP	proline and arginine rich end leucine rich repeat protein
ENSG00000168118	1463	1469	-0.00590463	6	0.118086642599278	-6.00000290538372	531	41.32	1	229271062	229305894	protein_coding	5867	RAB4A	RAB4A, member RAS oncogene family
ENSG00000173726	4143	6504	-0.650651	2361	0.851462093862816	-2361.00008965423	3283	41.52	1	235109341	235128837	protein_coding	9804	TOMM20	translocase of outer mitochondrial membrane 20
ENSG00000270188	NA	NA	NA	NA	NA	0	NA	NA	NA	NA	NA	NA	NA	NA	NA
ENSG00000152382	194	436	-11682714825898	242	0.93709687123947	-242.002819938647	2539	40.88	1	166856510	166876264	protein_coding	117143	TADA1	transcriptional adaptor 1
ENSG00000143839	2	5	-132192809488736	3	0.310743080625752	-3.27833706138532	1462	48.56	1	204154819	204190324	protein_coding	5972	REN	renin
ENSG00000187080	NA	NA	NA	NA	NA	0	1154	42.81	1	247965233	247966386	protein_coding	391191	OR2AK2	olfactory receptor family 2 subfamily AK member 2
ENSG00000173409	846	326	137578569888887	520	0.954383273164862	520.001819983632	1072	41.64	1	230978981	231000733	protein_coding	64801	ARV1	ARV1 homolog, fatty acid homeostasis modulator
ENSG00000143514	962	672	0.517576	290	0.803321299638989	290.000461869572	4632	39.78	1	223779893	223845954	protein_coding	7159	TP53BP2	tumor protein p53 binding protein 2
ENSG00000143469	870	798	0.124627	72	0.352244283995187	72.0001078596624	99	36.77	1	209900923	210171389	protein_coding	255928	SYT14	synaptotagmin 14
ENSG00000135829	1109	886	0.323881	223	0.677448856799037	223.000235198862	4493	38.22	1	182839347	182887982	protein_coding	1660	DHX9	DExH-box helicase 9
ENSG00000134717	783	1631	-105867256942084	848	0.94312274368231	-848.000660841493	4533	41.13	1	52056199	52090716	protein_coding	91408	BTF3L4	basic transcription factor 3 like 4
ENSG00000116668	74	77	-0.0573332	3	0.15679302045728	-3.00054779881327	3001	37.64	1	185157080	185291781	protein_coding	54823	SWT1	SWT1 RNA endoribonuclease homolog
ENSG00000143756	766	1441	-0.911654	675	0.883832731648616	-675.000615639042	5427	40.96	1	224114111	224162047	protein_coding	23219	FBXO28	F-box protein 28
ENSG00000143702	2515	2452	0.0365994	63	0.186413959085439	63.0000106310913	7059	36.28	1	243124428	243255348	protein_coding	9859	CEP170	centrosomal protein 170
ENSG00000143207	537	750	-0.481969	213	0.78015944645006	-213.000545289542	2131	36.3	1	175944831	176207286	protein_coding	64326	COP1	COP1 E3 ubiquitin ligase
ENSG00000122176	13	36	-146948528330122	23	0.701182310469314	-23.0468953874017	2943	50.22	1	203340628	203351758	protein_coding	2331	FMOD	fibromodulin
ENSG00000026751	0.5	5	-332192809488736	4.5	0.383450661853189	-5.59331800165179	524	43.99	1	160739057	160754821	protein_coding	57823	SLAMF7	SLAM family member 7
ENSG00000150681	11	2	24594316186373	9	0.529626955475331	9.32999484923507	2145	33.95	1	192158462	192185815	protein_coding	64407	RGS18	regulator of G protein signaling 18
ENSG00000116906	1282	1027	0.31996	255	0.679882671480144	255.000200734143	839	41.78	1	231241207	231277973	protein_coding	8443	GNPAT	glyceronephosphate O-acyltransferase
ENSG00000092969	149	277	-0.894574	128	0.852587244283995	-128.003125985295	5868	42.03	1	218345336	218444619	protein_coding	7042	TGFB2	transforming growth factor beta 2
ENSG00000163545	354	193	0.875149	161	0.861287605294826	161.002378507025	3391	51.29	1	205302063	205321745	protein_coding	81788	NUAK2	NUAK family kinase 2
ENSG00000157181	825	408	101582496716168	417	0.939199759326113	417.001237288769	1900	35.17	1	186375838	186421378	protein_coding	54953	ODR4	odr-4 GPCR localization factor homolog
ENSG00000076258	1	0.5	1	0.5	0.130204572803851	1.11803398874989	537	40.13	1	171314183	171342084	protein_coding	2329	FMO4	flavin containing dimethylaniline monoxygenase 4
ENSG00000117697	1019	935	0.124116	84	0.354308062575211	84.0000916947547	1344	39.75	1	212726153	212791782	protein_coding	25936	NSL1	NSL1 component of MIS12 kinetochore complex
ENSG00000162669	357	62	252558395364222	295	0.982737665463297	295.010810944797	2667	37.16	1	91260766	91404856	protein_coding	164045	HFM1	helicase for meiosis 1
ENSG00000132681	11	26	-124100809950379	15	0.601654632972322	-15.0512491542408	3809	45.76	1	160151586	160186980	protein_coding	480	ATP1A4	ATPase Na+/K+ transporting subunit alpha 4
ENSG00000143641	678	1283	-0.920164	605	0.883941034897714	-605.000699753126	692	45.94	1	230057990	230282122	protein_coding	2590	GALNT2	polypeptide N-acetylgalactosaminyltransferase 2
ENSG00000010932	0.5	3	-258496250072116	2.5	0.284894705174489	-3.59611333666426	2152	40.91	1	171248471	171285978	protein_coding	2326	FMO1	flavin containing dimethylaniline monoxygenase 1
ENSG00000010072	116	150	-0.370838	34	0.576814079422383	-34.0020223015677	3559	41.57	1	231337104	231355023	protein_coding	83932	SPRTN	SprT-like N-terminal domain
ENSG00000135766	12	57	-224792751344359	45	0.854996991576414	-45.0561114401331	3108	39.6	1	231363751	231422287	protein_coding	54583	EGLN1	egl-9 family hypoxia inducible factor 1
ENSG00000163534	NA	NA	NA	NA	NA	0	2143	41.03	1	157794403	157820120	protein_coding	115350	FCRL1	Fc receptor like 1
ENSG00000143816	52	85	-0.708951	33	0.676401925391095	-33.0076144522669	4005	57.27	1	227918656	227947932	protein_coding	7483	WNT9A	Wnt family member 9A
ENSG00000168243	637	3085	-227590521178048	2448	0.988149819494585	-2448.00105795413	1595	48.07	1	235547685	235650754	protein_coding	2786	GNG4	G protein subunit gamma 4
ENSG00000116183	34	271	-299468620010353	237	0.984801444043321	-237.018919382899	4369	39.35	1	176463171	176845601	protein_coding	60676	PAPPA2	pappalysin 2
ENSG00000116218	NA	NA	NA	NA	NA	0	1870	41.64	1	179550539	179575952	protein_coding	7827	NPHS2	NPHS2 stomatin family member, podocin
ENSG00000270106	24	246	-335755200461808	222	0.986278580024067	-222.025388538031	2569	41.64	1	231528653	231819244	protein_coding	100303453	TSNAX-DISC1	TSNAX-DISC1 readthrough (NMD candidate)
ENSG00000170382	418	301	0.473739	117	0.755685920577617	117.000959094665	5036	50.12	1	204617170	204685738	protein_coding	10446	LRRN2	leucine rich repeat neuronal 2
ENSG00000066027	841	443	0.924799	398	0.881356799037304	398.001074437467	3245	39.33	1	212285410	212361853	protein_coding	5525	PPP2R5A	protein phosphatase 2 regulatory subunit B'alpha
ENSG00000188770	0.5	10	-432192809488736	9.5	0.538968110709988	-10.4369086638418	1434	51.15	1	203494153	203508949	protein_coding	26254	OPTC	opticin
ENSG00000173728	11	4	14594316186373	7	0.449560770156438	7.15052030620697	483	44.83	1	244352635	244389663	protein_coding	200159	C1orf100	chromosome 1 open reading frame 100
ENSG00000094975	603	467	0.368735	136	0.703625150421179	136.00049987347	5916	36.42	1	172532349	172611833	protein_coding	51430	SUCO	SUN domain containing ossification factor
ENSG00000162772	168	61	146158008521587	107	0.917301444043321	107.009981853776	680	43.16	1	212565334	212620777	protein_coding	467	ATF3	activating transcription factor 3
ENSG00000135828	41	53	-0.370368	12	0.405048134777377	-12.0057141723729	4238	41.52	1	182573634	182589256	protein_coding	6041	RNASEL	ribonuclease L
ENSG00000076356	1451	1356	0.0976903	95	0.316711793020457	95.000050228422	11508	47.99	1	208022242	208244384	protein_coding	5362	PLXNA2	plexin A2
ENSG00000185523	NA	NA	NA	NA	NA	0	506	43.95	1	212830141	212847649	protein_coding	149643	SPATA45	spermatogenesis associated 45
ENSG00000116711	13	14	-0.106915	1	0.132518050541516	-1.00569919003075	2879	36.1	1	186828949	186988981	protein_coding	5321	PLA2G4A	phospholipase A2 group IVA
ENSG00000143845	142	59	126710407014284	83	0.892114921780987	83.0096714408904	2431	52.56	1	204131062	204152044	protein_coding	55224	ETNK2	ethanolamine kinase 2
ENSG00000069812	0.5	2	-2	1.5	0.217521058965102	-2.5	1222	57.51	1	6412418	6424670	protein_coding	54626	HES2	hes family bHLH transcription factor 2
ENSG00000157060	NA	NA	NA	NA	NA	0	2023	38.47	1	182899865	182953525	protein_coding	81626	SHCBP1L	SHC binding and spindle associated 1 like
ENSG00000123684	1325	2511	-0.92227	1186	0.885523465703971	-1186.00035859242	7773	38.29	1	211743457	211830763	protein_coding	9926	LPGAT1	lysophosphatidylglycerol acyltransferase 1
ENSG00000117707	297	1278	-210535300014623	981	0.987069795427196	-981.002259177447	900	41.17	1	213983181	214041510	protein_coding	5629	PROX1	prospero homeobox 1
ENSG00000123836	136	175	-0.363748	39	0.591672683513839	-39.0016962811152	543	42.36	1	207034366	207081024	protein_coding	5208	PFKFB2	6-phosphofructo-2-kinase/fructose-2,6-biphosphatase 2
ENSG00000117691	2084	604	178673482295343	1480	0.970180505415162	1480.00107852033	916	47.62	1	212432920	212446379	protein_coding	29937	NENF	neudesin neurotrophic factor
ENSG00000287856	NA	NA	NA	NA	NA	0	3288	39.51	1	231363797	231528603	protein_coding	NA	NA	NA
ENSG00000284299	5	19	-192599941855622	14	0.607087845968712	-14.131860237077	4455	39.9	1	210858125	211134146	protein_coding	NA	NA	NA
ENSG00000203705	609	538	0.178836	71	0.457027677496992	71.0002252273519	1381	40.56	1	212791828	212816830	protein_coding	128387	TATDN3	TatD DNase domain containing 3
ENSG00000174175	NA	NA	NA	NA	NA	0	3088	40.48	1	169588849	169630193	protein_coding	6403	SELP	selectin P
ENSG00000081237	100	8	364385618977472	92	0.94790312876053	92.0721330693047	731	34.25	1	198638457	198757476	protein_coding	5788	PTPRC	protein tyrosine phosphatase receptor type C
ENSG00000008118	49	25	0.970854	24	0.638941034897714	24.0196285736925	3089	47.01	1	209583714	209613939	protein_coding	57172	CAMK1G	calcium/calmodulin dependent protein kinase IG
ENSG00000171161	504	761	-0.594473	257	0.831116125150421	-257.000687543467	555	52.37	1	248838210	248849517	protein_coding	79894	ZNF672	zinc finger protein 672
ENSG00000196878	6	10	-0.736966	4	0.291429001203369	-4.06732323364947	4014	49.93	1	209614870	209652425	protein_coding	3914	LAMB3	laminin subunit beta 3
ENSG00000133059	1365	2284	-0.742662	919	0.868131768953069	-919.000300079603	7739	43.6	1	205142505	205211702	protein_coding	25778	DSTYK	dual serine/threonine and tyrosine protein kinase
ENSG00000186007	22	29	-0.398549	7	0.326122141997593	-7.01133664899217	741	46.82	1	205381378	205455954	protein_coding	93273	LEMD1	LEM domain containing 1
ENSG00000074964	7738	3670	107618066571264	4068	0.944374247894104	4068.00014235064	4625	54.39	1	17539698	17697874	protein_coding	55160	ARHGEF10L	Rho guanine nucleotide exchange factor 10 like
ENSG00000116918	955	1125	-0.236352	170	0.570935619735259	-170.000164301213	760	37.77	1	231528541	231566524	protein_coding	7257	TSNAX	translin associated factor X
ENSG00000198929	503	1568	-164029525430968	1065	0.969013237063779	-1065.00126317696	2894	42.44	1	162069691	162370475	protein_coding	9722	NOS1AP	nitric oxide synthase 1 adaptor protein
ENSG00000162771	NA	NA	NA	NA	NA	0	2302	55.43	1	212624474	212626775	protein_coding	149647	FAM71A	family with sequence similarity 71 member A
ENSG00000176393	804	667	0.269509	137	0.607172081829122	137.000265090842	847	48.75	1	201982372	202006147	protein_coding	6051	RNPEP	arginyl aminopeptidase
ENSG00000174606	873	944	-0.112805	71	0.333038507821901	-71.0000896127212	4690	38.71	1	212992182	213015867	protein_coding	90806	ANGEL2	angel homolog 2
ENSG00000179914	NA	NA	NA	NA	NA	0	1192	47.47	1	160876540	160885180	protein_coding	55600	ITLN1	intelectin 1
ENSG00000235750	164	38	21096244911745	126	0.95511432009627	126.017659538232	4548	44.87	1	175156986	175192999	protein_coding	9674	KIAA0040	KIAA0040
ENSG00000121446	NA	NA	NA	NA	NA	0	481	40.97	1	182409192	182560599	protein_coding	353299	RGSL1	regulator of G protein signaling like 1
ENSG00000116903	163	483	-15671512246047	320	0.953041516245487	-320.003837419117	5100	43.25	1	231332753	231337852	protein_coding	149371	EXOC8	exocyst complex component 8
ENSG00000281406	426	894	-106942140095748	468	0.940872442839952	-468.001221859658	6454	55.03	1	205434885	205457091	protein_coding	NA	NA	NA
ENSG00000198797	95	67	0.503766	28	0.598059566787004	28.00453142982	4097	41.88	1	177170958	177282422	protein_coding	57795	BRINP2	BMP/retinoic acid inducible neural specific 2
ENSG00000151414	913	507	0.848629	406	0.876787003610108	406.000886909587	4114	35.84	1	198156994	198322420	protein_coding	140609	NEK7	NIMA related kinase 7
ENSG00000177614	2816	2830	-0.00715472	14	0.119753309265945	-14.0000018282143	10914	48.33	1	230314490	230426332	protein_coding	79605	PGBD5	piggyBac transposable element derived 5
ENSG00000183831	22	34	-0.628031	12	0.465162454873646	-12.0164230624831	2660	39.61	1	173608336	173669851	protein_coding	339416	ANKRD45	ankyrin repeat domain 45
ENSG00000143858	750	5254	-280845369975039	4504	0.996326714801444	-4504.00087560073	7614	50.15	1	202590596	202710454	protein_coding	127833	SYT2	synaptotagmin 2
ENSG00000197472	0.5	8	-4	7.5	0.487027677496992	-8.5	885	42.51	1	246945547	247008093	protein_coding	57116	ZNF695	zinc finger protein 695
ENSG00000136643	327	311	0.0723761	16	0.229470517448857	16.0001636958311	5505	37.51	1	213051233	213274774	protein_coding	26750	RPS6KC1	ribosomal protein S6 kinase C1
ENSG00000133069	5124	2289	116255301278596	2835	0.94706678700361	2835.00023836498	3968	51.63	1	205227946	205285632	protein_coding	9911	TMCC2	transmembrane and coiled-coil domain family 2
ENSG00000162877	0.5	1	-1	0.5	0.130204572803851	-1.11803398874989	2164	46.63	1	205828025	205850132	protein_coding	148811	PM20D1	peptidase M20 domain containing 1
ENSG00000135747	5	13	-137851162325373	8	0.474521660649819	-8.11789962339062	1042	42.2	1	246945547	247078811	protein_coding	100533111	ZNF670-ZNF695	ZNF670-ZNF695 readthrough (NMD candidate)
ENSG00000069248	830	404	103875604348249	426	0.939596871239471	426.001266446613	5208	40.26	1	229440259	229508341	protein_coding	55746	NUP133	nucleoporin 133
ENSG00000253148	NA	NA	NA	NA	NA	0	1794	32.78	1	192316992	192367285	protein_coding	431704	RGS21	regulator of G protein signaling 21
ENSG00000090104	71	7	334239219744708	64	0.913504813477738	64.0872185821912	1352	33.81	1	192575763	192580024	protein_coding	5996	RGS1	regulator of G protein signaling 1
ENSG00000143322	1411	1412	-0.0010221	1	0.101585439229844	-1.00000052234476	12217	41.31	1	179099330	179229684	protein_coding	27	ABL2	ABL proto-oncogene 2, non-receptor tyrosine kinase
ENSG00000185220	94	71	0.404842	23	0.524972924187726	23.0035626985932	2879	46.25	1	248906196	248919946	protein_coding	267002	PGBD2	piggyBac transposable element derived 2
ENSG00000162769	803	417	0.945353	386	0.882403730445247	386.0011576298	5919	40.24	1	212858275	212899363	protein_coding	28982	FLVCR1	feline leukemia virus subgroup C cellular receptor 1
ENSG00000133065	959	1436	-0.582453	477	0.837451865222623	-477.000355609438	5017	50.84	1	205789094	205813748	protein_coding	254428	SLC41A1	solute carrier family 41 member 1
ENSG00000042781	122	29	207275634243531	93	0.936708784596871	93.023095620685	19010	36.36	1	215622891	216423448	protein_coding	7399	USH2A	usherin
ENSG00000277462	70	295	-207528812730424	225	0.974933814681107	-225.00957050937	4197	41.13	1	247034637	247078811	protein_coding	93474	ZNF670	zinc finger protein 670
ENSG00000035687	432	626	-0.535131	194	0.800785198555957	-194.000738054153	2555	38.09	1	244408494	244451909	protein_coding	159	ADSS2	adenylosuccinate synthase 2
ENSG00000180287	985	1250	-0.343732	265	0.697268351383875	-265.000222928223	8900	40.38	1	242082986	242524697	protein_coding	200150	PLD5	phospholipase D family member 5
ENSG00000163431	283	124	119046193244501	159	0.926007821901324	159.0044565401	3927	48.52	1	201896456	201946588	protein_coding	25802	LMOD1	leiomodin 1
ENSG00000230124	1031	736	0.486267	295	0.793552948255114	295.000400771365	2667	37.67	1	180269653	180502954	protein_coding	84320	ACBD6	acyl-CoA binding domain containing 6
ENSG00000143473	484	1054	-112279591436262	570	0.943583032490975	-570.001105850388	3445	41.06	1	210676823	211134165	protein_coding	3756	KCNH1	potassium voltage-gated channel subfamily H member 1
ENSG00000007341	50	29	0.785875	21	0.59913357400722	21.0146996129272	4348	39.05	1	112523514	112620825	protein_coding	54879	ST7L	suppression of tumorigenicity 7 like
ENSG00000117222	608	634	-0.0604115	26	0.222984356197353	-26.0000701835851	4367	40.77	1	205086142	205122015	protein_coding	5929	RBBP5	RB binding protein 5, histone lysine methyltransferase complex subunit
ENSG00000143324	604	797	-0.400031	193	0.733757521058965	-193.00041457194	8484	36.94	1	180632022	180890279	protein_coding	9213	XPR1	xenotropic and polytropic retrovirus receptor 1
ENSG00000118193	9	0.5	416992500144231	8.5	0.514290012033694	9.46774917906329	7291	37.83	1	200551497	200620751	protein_coding	9928	KIF14	kinesin family member 14
ENSG00000198842	20	2	332192809488736	18	0.689494584837545	18.3039669543955	4170	44.8	1	167094075	167129165	protein_coding	92235	DUSP27	dual specificity phosphatase 27, atypical
ENSG00000198756	984	1383	-0.491071	399	0.796759927797834	-399.0003021937	2412	40.44	1	183929854	184037729	protein_coding	23127	COLGALT2	collagen beta(1-O)galactosyltransferase 2
ENSG00000259823	NA	NA	NA	NA	NA	0	1162	51.05	1	248739415	248755759	protein_coding	646627	LYPD8	LY6/PLAUR domain containing 8
ENSG00000135749	1596	1925	-0.270398	329	0.622545126353791	-329.000111116953	7530	40.87	1	232983435	233295725	protein_coding	80003	PCNX2	pecanex 2
ENSG00000143786	45	38	0.243926	7	0.288498796630566	7.00424868847375	876	44.14	1	224434660	224740554	protein_coding	149111	CNIH3	cornichon family AMPA receptor auxiliary protein 3
ENSG00000054282	102	105	-0.0418202	3	0.144590854392298	-3.0002914736897	699	39.81	1	243256034	243500091	protein_coding	10806	SDCCAG8	serologically defined colon cancer antigen 8
ENSG00000183780	1216	562	111350119322266	654	0.943546931407942	654.000947923554	3143	42.38	1	233904676	234324511	protein_coding	148641	SLC35F3	solute carrier family 35 member F3
ENSG00000162702	538	708	-0.396143	170	0.730042117930205	-170.000461556506	4891	43.03	1	200404940	200410056	protein_coding	23528	ZNF281	zinc finger protein 281
ENSG00000143194	54	15	184799690655495	39	0.815361010830325	39.0437586890227	1737	38.11	1	166975582	167022214	protein_coding	84944	MAEL	maelstrom spermatogenic transposon silencer
ENSG00000054267	1701	1751	-0.0417959	50	0.185875451263538	-50.0000174690053	3463	39.95	1	235131634	235328219	protein_coding	51742	ARID4B	AT-rich interaction domain 4B
ENSG00000175137	1611	1409	0.193285	202	0.494678098676294	202.000092472864	3110	52.13	1	248810446	248825915	protein_coding	80851	SH3BP5L	SH3 binding domain protein 5 like
ENSG00000134245	84	137	-0.705715	53	0.751985559566787	-53.0046982180032	2819	44.59	1	112466541	112530165	protein_coding	7482	WNT2B	Wnt family member 2B
ENSG00000069275	14280	15013	-0.0722163	733	0.255439229843562	-733.000003557433	6399	39.53	1	205712822	205750182	protein_coding	64710	NUCKS1	nuclear casein kinase and cyclin dependent kinase substrate 1
ENSG00000143674	368	486	-0.401251	118	0.715234657039711	-118.0006822099	3910	39.9	1	233327724	233385148	protein_coding	84451	MAP3K21	mitogen-activated protein kinase kinase kinase 21
ENSG00000187889	18	3	258496250072116	15	0.645508423586041	15.2211047933497	3183	38.48	1	56718789	56819696	protein_coding	199920	FYB2	FYN binding protein 2
ENSG00000134375	340	1045	-161989629083054	705	0.968056558363418	-705.001861035837	1650	42.3	1	201955503	201970664	protein_coding	10440	TIMM17A	translocase of inner mitochondrial membrane 17A
ENSG00000097046	221	322	-0.543014	101	0.771925391095066	-101.001459714948	3215	36.66	1	91500851	91525764	protein_coding	8317	CDC7	cell division cycle 7
ENSG00000232113	NA	NA	NA	NA	NA	0	812	33.46	1	173635338	173637130	protein_coding	730159	TEX50	testis expressed 50
ENSG00000203737	0.5	3	-258496250072116	2.5	0.284894705174489	-3.59611333666426	1582	42.73	1	174447964	174449545	protein_coding	9293	GPR52	G protein-coupled receptor 52
ENSG00000185420	159	166	-0.0621565	7	0.188715403128761	-7.00027595366901	514	40.6	1	245749342	246507312	protein_coding	64754	SMYD3	SET and MYND domain containing 3
ENSG00000076321	192	311	-0.695808	119	0.824175691937425	-119.00203422273	450	38.33	1	173714941	173786692	protein_coding	27252	KLHL20	kelch like family member 20
ENSG00000135778	643	1559	-127773028536984	916	0.951395908543923	-916.000891153869	767	42.72	1	232950605	232983882	protein_coding	84284	NTPCR	nucleoside-triphosphatase, cancer-related
ENSG00000117280	121	336	-147345418550417	215	0.945276774969916	-215.005048934291	3308	46.01	1	205767986	205775482	protein_coding	8934	RAB29	RAB29, member RAS oncogene family
ENSG00000082497	144	98	0.555215	46	0.694061371841155	46.0033505722238	5222	43.14	1	210232796	210246631	protein_coding	56256	SERTAD4	SERTA domain containing 4
ENSG00000136636	1827	1287	0.505465	540	0.806823104693141	540.000236568876	4019	36.09	1	215567304	215621807	protein_coding	51133	KCTD3	potassium channel tetramerization domain containing 3
ENSG00000163874	68	79	-0.216318	11	0.335905535499398	-11.0021267688051	2654	59.32	1	37474580	37484377	protein_coding	80149	ZC3H12A	zinc finger CCCH-type containing 12A
ENSG00000285777	NA	NA	NA	NA	NA	0	1786	39.27	1	173596060	173669837	protein_coding	NA	NA	NA
ENSG00000054392	12	49	-202974734339405	37	0.82222623345367	-37.055632153264	3639	42.26	1	210328252	210676296	protein_coding	55733	HHAT	hedgehog acyltransferase
ENSG00000122223	NA	NA	NA	NA	NA	0	2495	43.81	1	160830160	160862887	protein_coding	51744	CD244	CD244 molecule
ENSG00000188739	52	11	224100809950379	41	0.839987966305656	41.0611996573656	1847	44.35	1	235131183	235161283	protein_coding	23029	RBM34	RNA binding motif protein 34
ENSG00000135750	1992	4763	-125765290129594	2771	0.951814079422383	-2771.00028540071	2061	42.07	1	233614106	233672514	protein_coding	3775	KCNK1	potassium two pore domain channel subfamily K member 1
ENSG00000203730	0.5	7	-38073549220576	6.5	0.456847172081829	-7.53299087365146	2551	45.67	1	182398117	182400667	protein_coding	127670	TEDDM1	transmembrane epididymal protein 1
ENSG00000143341	12	0.5	458496250072116	11.5	0.582093862815884	12.3803021422346	18368	35.99	1	185734391	186190949	protein_coding	83872	HMCN1	hemicentin 1
ENSG00000116703	0.5	2	-2	1.5	0.217521058965102	-2.5	1234	35.29	1	186443566	186461114	protein_coding	5132	PDC	phosducin
ENSG00000162545	3113	6640	-109287766476511	3527	0.944738267148014	-3527.00016931976	2326	57.49	1	20482391	20486210	protein_coding	55450	CAMK2N1	calcium/calmodulin dependent protein kinase II inhibitor 1
ENSG00000090432	291	585	-100741747156248	294	0.935532490974729	-294.00172599827	2428	47.5	1	20499448	20508151	protein_coding	79594	MUL1	mitochondrial E3 ubiquitin protein ligase 1
ENSG00000183114	1026	907	0.177856	119	0.469753309265945	119.000132911079	2448	67.65	1	20552573	20555020	protein_coding	163933	FAM43B	family with sequence similarity 43 member B
ENSG00000158825	49	18	14447848426729	31	0.760965703971119	31.0336495314621	762	48.46	1	20589086	20618903	protein_coding	978	CDA	cytidine deaminase
ENSG00000158828	2502	2745	-0.133724	243	0.381738868832732	-243.000036794656	2657	50.78	1	20633458	20651511	protein_coding	65018	PINK1	PTEN induced kinase 1
ENSG00000134371	382	692	-0.857199	310	0.874608904933815	-310.001185144203	2364	35.65	1	193121983	193254815	protein_coding	79577	CDC73	cell division cycle 73
ENSG00000162630	43	53	-0.301656	10	0.354302045728039	-10.0045487734959	3548	32.32	1	193178730	193186613	protein_coding	8707	B3GALT2	beta-1,3-galactosyltransferase 2
ENSG00000066557	869	404	110500088406261	465	0.941856197352587	465.001312930355	2843	35.12	1	70144805	70205579	protein_coding	55631	LRRC40	leucine rich repeat containing 40
ENSG00000118454	711	953	-0.422627	242	0.757620336943442	-242.00036903544	5658	37.51	1	70258999	70354734	protein_coding	81573	ANKRD13C	ankyrin repeat domain 13C
ENSG00000116761	86	58	0.568284	28	0.612190132370638	28.0057663068054	2044	39.51	1	70411218	70439851	protein_coding	1491	CTH	cystathionine gamma-lyase
ENSG00000007968	NA	NA	NA	NA	NA	0	5196	51.65	1	23506438	23531233	protein_coding	1870	E2F2	E2F transcription factor 2
ENSG00000117318	97	158	-0.703868	61	0.76841155234657	-61.0040607667152	950	57.04	1	23557926	23559501	protein_coding	3399	ID3	inhibitor of DNA binding 3, HLH protein
ENSG00000142676	8394	10069	-0.26249	1675	0.615622743682311	-1675.00002056747	660	46.35	1	23691742	23696835	protein_coding	6135	RPL11	ribosomal protein L11
ENSG00000057757	2505	3098	-0.306527	593	0.671753910950662	-593.00007922303	1590	44.53	1	23778418	23788232	protein_coding	57095	PITHD1	PITH domain containing 1
ENSG00000011009	1341	692	0.954465	649	0.885523465703971	649.000701851699	1635	62.28	1	23791145	23795539	protein_coding	11313	LYPLA2	lysophospholipase 2
ENSG00000117308	367	145	133972716282828	222	0.943384476534296	222.004042460652	1516	60.06	1	23795599	23800781	protein_coding	2582	GALE	UDP-galactose-4-epimerase
ENSG00000080910	NA	NA	NA	NA	NA	0	1498	35.66	1	196943738	196959622	protein_coding	3080	CFHR2	complement factor H related 2
ENSG00000134389	NA	NA	NA	NA	NA	0	2352	35.26	1	196975010	197009678	protein_coding	81494	CFHR5	complement factor H related 5
ENSG00000132703	NA	NA	NA	NA	NA	0	925	45	1	159587826	159588865	protein_coding	325	APCS	amyloid P component, serum
ENSG00000132693	0.5	3	-258496250072116	2.5	0.284894705174489	-3.59611333666426	2015	48.59	1	159712289	159714589	protein_coding	1401	CRP	C-reactive protein
ENSG00000158716	373	96	195806931953408	277	0.963390493381468	277.006920555173	729	59.37	1	159780932	159782543	protein_coding	54935	DUSP23	dual specificity phosphatase 23
ENSG00000181036	12	0.5	458496250072116	11.5	0.582093862815884	12.3803021422346	1226	47.56	1	159800511	159816257	protein_coding	343413	FCRL6	Fc receptor like 6
ENSG00000158714	NA	NA	NA	NA	NA	0	1038	49.57	1	159826811	159837492	protein_coding	56833	SLAMF8	SLAM family member 8
ENSG00000243284	161	57	149802686394988	104	0.916043922984356	104.010788308161	1818	56.31	1	159854316	159862657	protein_coding	391123	VSIG8	V-set and immunoglobulin domain containing 8
ENSG00000213085	112	72	0.63743	40	0.698339350180505	40.005078638889	671	46.23	1	159872364	159900165	protein_coding	25790	CFAP45	cilia and flagella associated protein 45
ENSG00000162723	NA	NA	NA	NA	NA	0	696	51.42	1	159951492	159954237	protein_coding	89886	SLAMF9	SLAM family member 9
ENSG00000256029	614	643	-0.0665801	29	0.243243080625752	-29.0000764293357	2501	50.44	1	159834474	159873053	protein_coding	284677	SNHG28	small nucleolar RNA host gene 28
ENSG00000163399	9365	11168	-0.25402	1803	0.596958483754513	-1803.0000178941	654	44.46	1	116372668	116410261	protein_coding	476	ATP1A1	ATPase Na+/K+ transporting subunit alpha 1
ENSG00000177888	1056	1332	-0.334984	276	0.689193742478941	-276.000203286965	8595	33.74	1	197153682	197201293	protein_coding	360023	ZBTB41	zinc finger and BTB domain containing 41
ENSG00000243364	46	12	193859945533586	34	0.791693742478941	34.0552223285685	1096	54.13	1	155063737	155069553	protein_coding	1945	EFNA4	ephrin A4
ENSG00000251246	NA	NA	NA	NA	NA	0	1042	57.63	1	155063748	155086807	protein_coding	NA	NA	NA
ENSG00000143590	376	179	107077307441338	197	0.928246089049338	197.00291001652	1817	63.3	1	155078837	155087538	protein_coding	1944	EFNA3	ephrin A3
ENSG00000169242	570	197	153276628959573	373	0.954503610108303	373.003149279599	1444	53.76	1	155127876	155134899	protein_coding	1942	EFNA1	ephrin A1
ENSG00000169241	556	178	164320764175711	378	0.964521660649819	378.003571585447	886	55.69	1	155135344	155138857	protein_coding	55974	SLC50A1	solute carrier family 50 member 1
ENSG00000163463	222	53	206649541178691	169	0.967087845968712	169.012633857019	463	50.64	1	155169408	155173475	protein_coding	200185	KRTCAP2	keratinocyte associated protein 2
ENSG00000169231	267	239	0.159829	28	0.380222623345367	28.0004561632268	768	55.3	1	155195588	155209051	protein_coding	7059	THBS3	thrombospondin 3
ENSG00000177628	23	41	-0.83399	18	0.571934416365824	-18.0193101810557	2291	51.52	1	155234452	155244699	protein_coding	2629	GBA	glucosylceramidase beta
ENSG00000116521	942	459	103723290619898	483	0.940457280385078	483.001113717248	649	51.95	1	155255979	155262430	protein_coding	10067	SCAMP3	secretory carrier membrane protein 3
ENSG00000176444	1046	468	116030241666354	578	0.944975932611312	578.001164619673	1934	50.41	1	155262868	155278491	protein_coding	1196	CLK2	CDC like kinase 2
ENSG00000143630	298	326	-0.12956	28	0.340364019253911	-28.0002997430153	3838	53.94	1	155277463	155289848	protein_coding	57657	HCN3	hyperpolarization activated cyclic nucleotide gated potassium channel 3
ENSG00000143627	0.5	16	-5	15.5	0.649777376654633	-16.2864974749023	3047	52.36	1	155289293	155301438	protein_coding	5313	PKLR	pyruvate kinase L/R
ENSG00000162594	NA	NA	NA	NA	NA	0	2208	39.96	1	67138907	67259979	protein_coding	149233	IL23R	interleukin 23 receptor
ENSG00000197721	NA	NA	NA	NA	NA	0	663	40.5	1	207645113	207738416	protein_coding	1379	CR1L	complement C3b/C4b receptor 1 like
ENSG00000174059	459	345	0.411898	114	0.716447051744886	114.000744119461	7969	45.46	1	207880972	207911402	protein_coding	947	CD34	CD34 molecule
ENSG00000142657	777	994	-0.355331	217	0.711146209386282	-217.000290922154	806	47.54	1	10398592	10420511	protein_coding	5226	PGD	phosphogluconate dehydrogenase
ENSG00000251503	79	36	113385574673479	43	0.805565583634176	43.01494657505	1469	47.92	1	10430102	10452153	protein_coding	100526739	CENPS-CORT	CENPS-CORT readthrough
ENSG00000175279	75	34	114135584924554	41	0.798649217809868	41.0158834255049	905	46.93	1	10430433	10442808	protein_coding	378708	CENPS	centromere protein S
ENSG00000160049	1155	1270	-0.136936	115	0.39767448856799	-115.000081527671	6035	48.53	1	10456522	10472529	protein_coding	1676	DFFA	DNA fragmentation factor subunit alpha
ENSG00000122188	NA	NA	NA	NA	NA	0	1356	46.2	1	203765177	203776372	protein_coding	54900	LAX1	lymphocyte transmembrane adaptor 1
ENSG00000257315	42	1802	-542306587303478	1760	0.999894705174489	-1760.00835499252	11697	40.86	1	203795623	203854124	protein_coding	100381270	ZBED6	zinc finger BED-type containing 6
ENSG00000182004	295	561	-0.927286	266	0.877145006016847	-266.001616271378	1560	42.4	1	203861599	203871152	protein_coding	6635	SNRPE	small nuclear ribonucleoprotein polypeptide E
ENSG00000130768	71	192	-143521538121647	121	0.923739470517449	-121.008511449362	1866	49.86	1	27935000	27959157	protein_coding	27293	SMPDL3B	sphingomyelin phosphodiesterase acid like 3B
ENSG00000158156	922	702	0.393296	220	0.731290613718412	220.000351548636	2048	55.47	1	27959588	27968093	protein_coding	55113	XKR8	XK related 8
ENSG00000182118	261	269	-0.0435564	8	0.167827918170878	-8.00011857143492	1503	47.03	1	231018958	231040254	protein_coding	375061	FAM89A	family with sequence similarity 89 member A
ENSG00000143633	234	216	0.115477	18	0.301422984356197	18.0003704125149	2483	43.5	1	231223763	231241187	protein_coding	128061	C1orf131	chromosome 1 open reading frame 131
ENSG00000288208	NA	NA	NA	NA	NA	0	2768	43.04	1	45329262	45491155	protein_coding	NA	NA	NA
ENSG00000132773	45	53	-0.236067	8	0.304305054151625	-8.00348222948132	994	52.55	1	45340052	45343973	protein_coding	114034	TOE1	target of EGR1, exonuclease
ENSG00000070759	172	128	0.426265	44	0.646260529482551	44.0020647429311	2600	42.23	1	45343883	45491163	protein_coding	10420	TESK2	testis associated actin remodelling kinase 2
ENSG00000280670	530	66	300545443009211	464	0.995009025270758	464.009733471542	2095	50.89	1	45493866	45500079	protein_coding	126661	CCDC163	coiled-coil domain containing 163
ENSG00000132763	809	1157	-0.516177	348	0.805601684717208	-348.000382814388	5049	47.89	1	45500300	45513382	protein_coding	25974	MMACHC	metabolism of cobalamin associated C
ENSG00000197617	NA	NA	NA	NA	NA	0	1239	41.4	1	247255972	247257210	protein_coding	317705	VN1R5	vomeronasal 1 receptor 5 (gene/pseudogene)
ENSG00000169224	86	336	-196605266807666	250	0.961555354993983	-250.007730606663	1308	40.49	1	247507058	247577690	protein_coding	148823	GCSAML	germinal center associated signaling and motility like
ENSG00000162711	57	16	183289001416474	41	0.823408543922984	41.0409488901515	3853	46.68	1	247416156	247449108	protein_coding	114548	NLRP3	NLR family pyrin domain containing 3
ENSG00000133019	0.5	3	-258496250072116	2.5	0.284894705174489	-3.59611333666426	2005	38.67	1	239386565	239915452	protein_coding	1131	CHRM3	cholinergic receptor muscarinic 3
ENSG00000162636	652	1802	-146665514158246	1150	0.958628158844765	-1150.00093525062	1585	39.64	1	108560089	108644900	protein_coding	284611	FAM102B	family with sequence similarity 102 member B
ENSG00000162639	122	47	137614848588525	75	0.887888086642599	75.0126241685705	1696	41.28	1	108648290	108661526	protein_coding	113802	HENMT1	HEN methyltransferase 1
ENSG00000134186	1263	1944	-0.622174	681	0.844019253910951	-681.000284214304	4831	38.13	1	108692310	108702928	protein_coding	55119	PRPF38B	pre-mRNA processing factor 38B
ENSG00000143107	0.5	3	-258496250072116	2.5	0.284894705174489	-3.59611333666426	3090	42.66	1	108712908	108742749	protein_coding	163479	FNDC7	fibronectin type III domain containing 7
ENSG00000116266	1290	512	133315535031062	778	0.955297833935018	778.001142224861	561	36.04	1	108746674	108809523	protein_coding	6814	STXBP3	syntaxin binding protein 3
ENSG00000215717	1850	1675	0.143364	175	0.400932611311673	175.000058723666	2769	41.99	1	109090764	109096934	protein_coding	56900	TMEM167B	transmembrane protein 167B
ENSG00000198452	0.5	1	-1	0.5	0.130204572803851	-1.11803398874989	3009	34.84	1	247617143	247622372	protein_coding	NA	NA	NA
ENSG00000132676	524	526	-0.00549599	2	0.113357400722022	-2.00000755145609	732	44.89	1	155687960	155739010	protein_coding	7818	DAP3	death associated protein 3
ENSG00000132718	1969	16395	-305772088537887	14426	0.998357400722022	-14426.0003240558	5182	46.48	1	155859567	155885199	protein_coding	23208	SYT11	synaptotagmin 11
ENSG00000143622	279	403	-0.530515	124	0.781161251504212	-124.001134857164	3390	43.8	1	155897808	155911404	protein_coding	6016	RIT1	Ras like without CAAX 1
ENSG00000132680	1701	1473	0.207626	228	0.527854993983153	228.000094536024	4499	42.57	1	155913045	155934413	protein_coding	22889	KHDC4	KH domain containing 4, pre-mRNA splicing factor
ENSG00000163479	1635	1851	-0.179014	216	0.476471119133574	-216.000074180786	1108	46.99	1	156009048	156020951	protein_coding	6746	SSR2	signal sequence receptor subunit 2
ENSG00000160803	1387	1306	0.0868129	81	0.295282791817088	81.0000465214558	3582	50.71	1	156035299	156053798	protein_coding	56893	UBQLN4	ubiquilin 4
ENSG00000116586	537	310	0.792654	227	0.861013838748496	227.001383916843	621	50.95	1	156054782	156058506	protein_coding	28956	LAMTOR2	late endosomal/lysosomal adaptor, MAPK and MTOR activator 2
ENSG00000132698	34	3	350250034052918	31	0.801841155234657	31.1972355928439	1100	51.24	1	156061160	156070504	protein_coding	57111	RAB25	RAB25, member RAS oncogene family
ENSG00000260238	499	97	236298316315013	402	0.985854392298436	402.006944827362	1007	50.18	1	156212982	156243332	protein_coding	100527963	PMF1-BGLAP	PMF1-BGLAP readthrough
ENSG00000242252	NA	NA	NA	NA	NA	0	506	63.14	1	156242184	156243317	protein_coding	632	BGLAP	bone gamma-carboxyglutamate protein
ENSG00000198952	2761	1465	0.91429	1296	0.885060168471721	1296.00032250251	4559	49.82	1	156249224	156282825	protein_coding	23381	SMG5	SMG5 nonsense mediated mRNA decay factor
ENSG00000163472	227	109	105836416251399	118	0.907945246690734	118.004746238024	1947	50.78	1	156282935	156293185	protein_coding	84283	TMEM79	transmembrane protein 79
ENSG00000198715	229	336	-0.553114	107	0.777942238267148	-107.001429591818	658	53.92	1	156290089	156295689	protein_coding	112770	GLMP	glycosylated lysosomal membrane protein
ENSG00000163468	2348	5190	-114430213013519	2842	0.946790012033694	-2842.00023037074	1977	45.93	1	156308968	156367873	protein_coding	7203	CCT3	chaperonin containing TCP1 subunit 3
ENSG00000132677	419	2258	-243002333707365	1839	0.990189530685921	-1839.00160549506	1790	51.83	1	156369211	156385219	protein_coding	57127	RHBG	Rh family B glycoprotein (gene/pseudogene)
ENSG00000254726	254	95	141882907844122	159	0.935688929001203	159.006330301513	6591	53.97	1	156072013	156082465	protein_coding	92312	MEX3A	mex-3 RNA binding family member A
ENSG00000186377	193	213	-0.142253	20	0.332942238267148	-20.0005058885359	2256	39.11	1	47023669	47050751	protein_coding	260293	CYP4X1	cytochrome P450 family 4 subfamily X member 1
ENSG00000186160	0.5	4	-3	3.5	0.338507821901324	-4.60977222864644	2162	39.82	1	47067231	47118318	protein_coding	199974	CYP4Z1	cytochrome P450 family 4 subfamily Z member 1
ENSG00000162366	NA	NA	NA	NA	NA	0	838	57.9	1	47183582	47191044	protein_coding	10158	PDZK1IP1	PDZK1 interacting protein 1
ENSG00000186790	53	6	314295795384204	47	0.871802045728039	47.1049698513821	1768	68.67	1	47416285	47418052	protein_coding	2301	FOXE3	forkhead box E3
ENSG00000189030	8	3	141503749927884	5	0.387848977135981	5.19637673041181	684	53.8	1	156298624	156299307	protein_coding	391104	VHLL	VHL like
ENSG00000162763	NA	NA	NA	NA	NA	0	1372	44.08	1	165544000	165563957	protein_coding	440699	LRRC52	leucine rich repeat containing 52
ENSG00000143061	116	220	-0.923379	104	0.842433814681107	-104.004099093534	7235	46.14	1	116574399	116667755	protein_coding	3321	IGSF3	immunoglobulin superfamily member 3
ENSG00000179172	NA	NA	NA	NA	NA	0	1134	46.06	1	12847377	12848720	protein_coding	343069	HNRNPCL1	heterogeneous nuclear ribonucleoprotein C like 1
ENSG00000135821	13488	17176	-0.348718	3688	0.714909747292419	-3688.00001648644	4364	46.71	1	182378098	182392206	protein_coding	2752	GLUL	glutamate-ammonia ligase
ENSG00000203740	NA	NA	NA	NA	NA	0	2110	37.95	1	170145959	170168866	protein_coding	149281	METTL11B	methyltransferase like 11B
ENSG00000162374	1815	1519	0.256848	296	0.610210589651023	296.000111437023	1508	39.86	1	50024029	50203772	protein_coding	1996	ELAVL4	ELAV like RNA binding protein 4
ENSG00000168275	352	214	0.717965	138	0.833739470517449	138.001867643931	1741	43.85	1	234373456	234385080	protein_coding	388753	COA6	cytochrome c oxidase assembly factor 6
ENSG00000241563	NA	NA	NA	NA	NA	0	914	46.8	1	10450031	10451998	protein_coding	1325	CORT	cortistatin
ENSG00000153207	1115	687	0.698662	428	0.855869434416366	428.00057024282	7041	38.74	1	246839098	246931948	protein_coding	25909	AHCTF1	AT-hook containing transcription factor 1
ENSG00000156869	28	3	322239242133645	25	0.757743682310469	25.2068207617916	6971	38.2	1	99703970	99766635	protein_coding	391059	FRRS1	ferric chelate reductase 1
ENSG00000033122	63	85	-0.432111	22	0.533420577617329	-22.0042432255064	27923	35.38	1	69567922	70151945	protein_coding	57554	LRRC7	leucine rich repeat containing 7
ENSG00000151418	NA	NA	NA	NA	NA	0	556	35.29	1	198523222	198540945	protein_coding	127124	ATP6V1G3	ATPase H+ transporting V1 subunit G3
ENSG00000143278	NA	NA	NA	NA	NA	0	1378	34.01	1	197038741	197067260	protein_coding	2165	F13B	coagulation factor XIII B chain
ENSG00000116678	241	146	0.723065	95	0.81248495788207	95.0027516584243	3079	37.78	1	65420652	65641559	protein_coding	3953	LEPR	leptin receptor
ENSG00000185630	992	2341	-123871290872514	1349	0.95076714801444	-1349.00056872103	298	41.67	1	164555584	164899296	protein_coding	5087	PBX1	PBX homeobox 1
ENSG00000159352	2486	1384	0.844982	1102	0.878613116726835	1102.00032395421	1319	47.67	1	151254709	151267479	protein_coding	5710	PSMD4	proteasome 26S subunit, non-ATPase 4
ENSG00000158710	661	353	0.904982	308	0.877524067388688	308.00132953054	1603	56.34	1	159918107	159925507	protein_coding	8407	TAGLN2	transgelin 2
ENSG00000162734	14941	15648	-0.0667016	707	0.255436221419976	-707.000003146463	2420	51.75	1	160205380	160215376	protein_coding	8682	PEA15	proliferation and apoptosis adaptor protein 15
ENSG00000049239	858	995	-0.213719	137	0.521098074608905	-137.000166699748	9147	52.29	1	9234774	9271337	protein_coding	9563	H6PD	hexose-6-phosphate dehydrogenase/glucose 1-dehydrogenase
ENSG00000186564	5	2	132192809488736	3	0.310743080625752	3.27833706138532	2648	65.48	1	47438044	47440691	protein_coding	2306	FOXD2	forkhead box D2
ENSG00000244038	1106	815	0.440479	291	0.770382069795427	291.00033337115	2126	50.61	1	20651767	20661544	protein_coding	1650	DDOST	dolichyl-diphosphooligosaccharide--protein glycosyltransferase non-catalytic subunit
ENSG00000158747	2042	1278	0.676095	764	0.855944645006017	764.000299152094	1623	47.57	1	19596979	19658456	protein_coding	4681	NBL1	NBL1, DAN family BMP antagonist
ENSG00000116690	216	92	123132554610646	124	0.917584235860409	124.006113408172	531	38.06	1	186296279	186314567	protein_coding	10216	PRG4	proteoglycan 4
ENSG00000126091	43	37	0.216811	6	0.267000601684717	6.0039159869565	703	44.35	1	43705824	43931165	protein_coding	6487	ST3GAL3	ST3 beta-galactoside alpha-2,3-sialyltransferase 3
ENSG00000162383	78	26	158496250072116	52	0.85765944645006	52.0241492590575	2471	53.18	1	53087179	53142638	protein_coding	6512	SLC1A7	solute carrier family 1 member 7
ENSG00000171163	4075	2170	0.909105	1905	0.885246690734055	1905.00021692175	2704	54.21	1	248850006	248859144	protein_coding	55657	ZNF692	zinc finger protein 692
ENSG00000172456	227	344	-0.599716	117	0.805890493381468	-117.001536996748	563	40.3	1	59296638	59810647	protein_coding	55277	FGGY	FGGY carbohydrate kinase domain containing
ENSG00000162946	113	145	-0.35973	32	0.563775571600481	-32.0020219011972	2636	42.18	1	231626790	232041272	protein_coding	27185	DISC1	DISC1 scaffold protein
ENSG00000158786	NA	NA	NA	NA	NA	0	2721	56.01	1	20139323	20150381	protein_coding	64600	PLA2G2F	phospholipase A2 group IIF
ENSG00000160087	2628	1939	0.438652	689	0.776850180505415	689.000139634232	2455	56.31	1	1253909	1273864	protein_coding	118424	UBE2J2	ubiquitin conjugating enzyme E2 J2
ENSG00000118733	501	1356	-143647466994114	855	0.957590252707581	-855.001206700597	2189	35.11	1	101802560	101996926	protein_coding	118427	OLFM3	olfactomedin 3
ENSG00000157870	1075	790	0.444412	285	0.770072202166065	285.00034649473	840	64.59	1	2586491	2591469	protein_coding	127281	PRXL2B	peroxiredoxin like 2B
ENSG00000179085	918	506	0.859357	412	0.877379663056558	412.000896229676	517	60.71	1	155139891	155140595	protein_coding	54344	DPM3	dolichyl-phosphate mannosyltransferase subunit 3, regulatory
ENSG00000173080	33	7	223703919730085	26	0.755586642599278	26.0960599395821	1450	60.14	1	155941638	155943087	protein_coding	339403	RXFP4	relaxin family peptide/INSL5 receptor 4
ENSG00000183347	9	2	216992500144231	7	0.476019855595668	7.32861340990807	4685	38.88	1	89364059	89388160	protein_coding	163351	GBP6	guanylate binding protein family member 6
ENSG00000120937	14	0.5	48073549220576	13.5	0.61835138387485	14.3304103690938	708	54.59	1	11857464	11858945	protein_coding	4879	NPPB	natriuretic peptide B
ENSG00000116685	732	578	0.340774	154	0.684280986762936	154.000377035335	2819	55.79	1	11919591	11926428	protein_coding	90231	KIAA2013	KIAA2013
ENSG00000083444	789	271	154173244865959	518	0.956958483754513	518.002294337528	991	53.54	1	11934205	11975538	protein_coding	5351	PLOD1	procollagen-lysine,2-oxoglutarate 5-dioxygenase 1
ENSG00000116691	735	195	191427012597412	540	0.96958182912154	540.003392980188	779	55.62	1	12019466	12032045	protein_coding	60672	MIIP	migration and invasion inhibitory protein
ENSG00000120949	0.5	1	-1	0.5	0.130204572803851	-1.11803398874989	3760	50.54	1	12063303	12144207	protein_coding	943	TNFRSF8	TNF receptor superfamily member 8
ENSG00000162521	672	2840	-207935779161328	2168	0.987572202166065	-2168.0009971697	1788	42.94	1	32651142	32686211	protein_coding	5928	RBBP4	RB binding protein 4, chromatin remodeling factor
ENSG00000162520	NA	NA	NA	NA	NA	0	3503	47.85	1	32679906	32703596	protein_coding	81493	SYNC	syncoilin, intermediate filament protein
ENSG00000162522	272	105	137321732358422	167	0.935703971119134	167.005645790248	5493	54.42	1	32741830	32774970	protein_coding	57648	KIAA1522	KIAA1522
ENSG00000116497	584	688	-0.23644	104	0.557930204572804	-104.000268768721	725	41.44	1	32816767	32858875	protein_coding	64766	S100PBP	S100P binding protein
ENSG00000160097	1367	3556	-137924208122371	2189	0.95693742478941	-2189.00043451542	308	54.01	1	32862268	32872482	protein_coding	252995	FNDC5	fibronectin type III domain containing 5
ENSG00000121905	680	943	-0.471723	263	0.782253309265945	-263.00042304645	531	57.12	1	32885994	32898441	protein_coding	3208	HPCA	hippocalcin
ENSG00000121900	330	52	266588249610472	278	0.987084837545126	278.012781953426	569	57.33	1	32894594	32901438	protein_coding	113452	TMEM54	transmembrane protein 54
ENSG00000143222	1225	807	0.602141	418	0.838249097472924	418.000433700719	803	46.11	1	161152776	161158856	protein_coding	51506	UFC1	ubiquitin-fold modifier conjugating enzyme 1
ENSG00000143224	1053	994	0.0831877	59	0.271844163658243	59.0000586456489	565	53.19	1	161166056	161178013	protein_coding	5498	PPOX	protoporphyrinogen oxidase
ENSG00000158850	278	285	-0.035877	7	0.165165463297232	-7.0000919395202	1933	52.28	1	161171310	161177968	protein_coding	8703	B4GALT3	beta-1,4-galactosyltransferase 3
ENSG00000158859	509	141	18519704936769	368	0.966483152827918	368.004660017654	9777	51.47	1	161184302	161199054	protein_coding	9507	ADAMTS4	ADAM metallopeptidase with thrombospondin type 1 motif 4
ENSG00000158869	165	29	250834121911824	136	0.961579422382671	136.023129561378	562	49.29	1	161215234	161220699	protein_coding	2207	FCER1G	Fc fragment of IgE receptor Ig
ENSG00000158874	0.5	4	-3	3.5	0.338507821901324	-4.60977222864644	927	53.51	1	161222292	161223631	protein_coding	336	APOA2	apolipoprotein A2
ENSG00000158882	87	516	-256828375957453	429	0.986507220216607	-429.007687671759	2807	52.75	1	161225939	161230746	protein_coding	84134	TOMM40L	translocase of outer mitochondrial membrane 40 like
ENSG00000143257	4	34	-308746284125034	30	0.794335138387485	-30.1584553118375	861	48.75	1	161229666	161238244	protein_coding	9970	NR1I3	nuclear receptor subfamily 1 group I member 3
ENSG00000248485	50	378	-291838623444635	328	0.990024067388688	-328.01298294155	1406	45.8	1	161258745	161285450	protein_coding	654790	PCP4L1	Purkinje cell protein 4 like 1
ENSG00000188931	40	104	-137851162325373	64	0.871194344163658	-64.014844327667	774	42.3	1	161364733	161367876	protein_coding	257177	CFAP126	cilia and flagella associated protein 126
ENSG00000265107	14	15	-0.0995357	1	0.131513237063779	-1.00494146611095	3177	46.17	1	147756199	147773362	protein_coding	2702	GJA5	gap junction protein alpha 5
ENSG00000121634	NA	NA	NA	NA	NA	0	1392	45.36	1	147902795	147909269	protein_coding	2703	GJA8	gap junction protein alpha 8
ENSG00000188092	471	193	12871262123447	278	0.943577015643803	278.002979649295	1954	39.85	1	147928393	147993592	protein_coding	51463	GPR89B	G protein-coupled receptor 89B
ENSG00000116688	2175	4743	-112478446745607	2568	0.945719013237064	-2568.00024632789	4531	50.93	1	11980181	12015211	protein_coding	9927	MFN2	mitofusin 2
ENSG00000188800	3	0.5	258496250072116	2.5	0.284894705174489	3.59611333666426	551	43.03	1	40245947	40251684	protein_coding	127391	TMCO2	transmembrane and coiled-coil domains 2
ENSG00000084073	461	854	-0.889469	393	0.879741275571601	-393.001006558087	3357	40.81	1	40258041	40294180	protein_coding	10269	ZMPSTE24	zinc metallopeptidase STE24
ENSG00000049089	773	178	211859117295845	595	0.985731046931408	595.003771776749	2852	57.43	1	40300489	40317813	protein_coding	1298	COL9A2	collagen type IX alpha 2 chain
ENSG00000187801	54	49	0.140178	5	0.220162454873646	5.00196459161957	2382	41.8	1	40450102	40463718	protein_coding	65243	ZFP69B	ZFP69 zinc finger protein B
ENSG00000158887	171	108	0.662965	63	0.765451263537906	63.0034881781009	1693	50.52	1	161304735	161309968	protein_coding	4359	MPZ	myelin protein zero
ENSG00000255054	26	206	-298606080904213	180	0.977873044524669	-180.024766516042	568	56.05	1	25811470	25823744	protein_coding	NA	NA	NA
ENSG00000117640	2712	1549	0.80802	1163	0.876997593261131	1163.00028069488	756	49.43	1	25818640	25832942	protein_coding	56181	MTFR1L	mitochondrial fission regulator 1 like
ENSG00000127423	9	39	-211547721741994	30	0.783721419975933	-30.0744949061065	1392	42.54	1	25831913	25859458	protein_coding	79000	AUNIP	aurora kinase A and ninein interacting protein
ENSG00000182749	336	202	0.734106	134	0.832725631768953	134.002010848835	3023	52.5	1	25861484	25875708	protein_coding	164091	PAQR7	progestin and adipoQ receptor family member 7
ENSG00000117632	6145	6144	0.000234795	1	0.101585439229844	1.00000002756424	1783	48.24	1	25884181	25906991	protein_coding	3925	STMN1	stathmin 1
ENSG00000187147	2308	2021	0.191574	287	0.49706678700361	287.000063938251	3099	47.21	1	44405194	44651724	protein_coding	55182	RNF220	ring finger protein 220
ENSG00000126106	124	250	-101158797427521	126	0.910728038507822	-126.004060689446	1846	51.53	1	44635238	44674481	protein_coding	79639	TMEM53	transmembrane protein 53
ENSG00000198520	331	77	210390086611232	254	0.97748495788207	254.008713234122	837	47.54	1	44674692	44725591	protein_coding	339541	ARMH1	armadillo like helical domain containing 1
ENSG00000142945	20	3	273696559416621	17	0.673456678700361	17.2189134576967	1124	49.08	1	44739818	44767767	protein_coding	11004	KIF2C	kinesin family member 2C
ENSG00000142937	6387	3305	0.950488	3082	0.887178098676294	3082.00014656518	694	55.11	1	44775251	44778779	protein_coding	6202	RPS8	ribosomal protein S8
ENSG00000142959	12	83	-279007693062577	71	0.921278580024067	-71.0547994809556	2512	58.83	1	44783585	44788170	protein_coding	266675	BEST4	bestrophin 4
ENSG00000173846	111	12	320945336562895	99	0.951796028880866	99.0520095248256	2340	59.51	1	44800377	44805990	protein_coding	1263	PLK3	polo like kinase 3
ENSG00000117425	361	127	1507170340115	234	0.947713598074609	234.004853715546	1110	53.29	1	44819844	44843253	protein_coding	8643	PTCH2	patched 2
ENSG00000070785	177	400	-117625063969173	223	0.935403128760529	-223.003102143372	1900	42.55	1	44850522	44986722	protein_coding	8891	EIF2B3	eukaryotic translation initiation factor 2B subunit gamma
ENSG00000126107	650	614	0.0822011	36	0.265511432009627	36.0000938473038	2385	56.65	1	45002540	45011324	protein_coding	79654	HECTD3	HECT domain E3 ubiquitin protein ligase 3
ENSG00000126088	1483	1713	-0.208007	230	0.527924187725632	-230.000094058082	2138	53.72	1	45010950	45015575	protein_coding	7389	UROD	uroporphyrinogen decarboxylase
ENSG00000162408	546	949	-0.797507	403	0.869467509025271	-403.000789102989	6627	47.77	1	6521347	6554513	protein_coding	79707	NOL9	nucleolar protein 9
ENSG00000173662	NA	NA	NA	NA	NA	0	2764	52.47	1	6555307	6579755	protein_coding	80835	TAS1R1	taste 1 receptor member 1
ENSG00000204859	825	288	151832530769087	537	0.957126955475331	537.002146468466	2347	57.77	1	6579994	6589280	protein_coding	3104	ZBTB48	zinc finger and BTB domain containing 48
ENSG00000171488	75	69	0.120294	6	0.223164861612515	6.00120577073189	2993	39.69	1	89633072	89769903	protein_coding	84230	LRRC8C	leucine rich repeat containing 8 VRAC subunit C
ENSG00000070886	57	102	-0.839535	45	0.745974729241877	-45.0078306471956	5019	56.84	1	22563489	22603595	protein_coding	2046	EPHA8	EPH receptor A8
ENSG00000119285	5	1	232192809488736	4	0.37663357400722	4.62507838612788	8459	38.52	1	236549005	236604516	protein_coding	55127	HEATR1	HEAT repeat containing 1
ENSG00000244020	NA	NA	NA	NA	NA	0	339	59	1	237004103	237004441	protein_coding	645745	MT1HL1	metallothionein 1H like 1
ENSG00000117758	1455	2412	-0.729211	957	0.861609506618532	-957.000277820401	3034	41.39	1	27773219	27824443	protein_coding	23673	STX12	syntaxin 12
ENSG00000117751	611	863	-0.498188	252	0.794097472924188	-252.000492442896	2340	44.43	1	27830782	27851676	protein_coding	5511	PPP1R8	protein phosphatase 1 regulatory subunit 8
ENSG00000130775	114	23	230932805810773	91	0.93556257521059	91.0292974601033	2337	54.04	1	27872543	27886685	protein_coding	9473	THEMIS2	thymocyte selection associated family member 2
ENSG00000117748	610	798	-0.38758	188	0.727427797833935	-188.000399515192	1584	44.15	1	27891524	27914746	protein_coding	6118	RPA2	replication protein A2
ENSG00000117122	2	3	-0.584963	1	0.163294223826715	-1.15852541070533	970	62.13	1	16974502	16980632	protein_coding	4237	MFAP2	microfibril associated protein 2
ENSG00000159363	2445	624	197021653097735	1821	0.971964500601685	1821.00106582978	3681	57.23	1	16985958	17011928	protein_coding	23400	ATP13A2	ATPase cation transporting 13A2
ENSG00000117118	425	318	0.418436	107	0.72822202166065	107.000818168599	1015	43.42	1	17018722	17054032	protein_coding	6390	SDHB	succinate dehydrogenase complex iron sulfur subunit B
ENSG00000117115	2086	1296	0.686673	790	0.857232250300842	790.000298430585	4361	51.75	1	17066761	17119451	protein_coding	11240	PADI2	peptidyl arginine deiminase 2
ENSG00000142623	2	1	1	1	0.206543321299639	1.4142135623731	3846	53.3	1	17205128	17246007	protein_coding	29943	PADI1	peptidyl arginine deiminase 1
ENSG00000142619	NA	NA	NA	NA	NA	0	3189	51.48	1	17249098	17284233	protein_coding	51702	PADI3	peptidyl arginine deiminase 3
ENSG00000142871	10	125	-364385618977472	115	0.96221119133574	-115.057714595466	2278	48.34	1	85580761	85584589	protein_coding	3491	CCN1	cellular communication network factor 1
ENSG00000143512	0.5	1	-1	0.5	0.130204572803851	-1.11803398874989	1180	43.76	1	222522258	222548104	protein_coding	79802	HHIPL2	HHIP like 2
ENSG00000143498	47	44	0.0951572	3	0.172824909747292	3.00150877043528	1648	36.34	1	222557902	222589933	protein_coding	9015	TAF1A	TATA-box binding protein associated factor, RNA polymerase I subunit A
ENSG00000154305	1220	794	0.61967	426	0.841549338146811	426.000450693659	8126	39.14	1	222618097	222668007	protein_coding	375056	MIA3	MIA SH3 domain ER export factor 3
ENSG00000186063	539	680	-0.335249	141	0.681350782190132	-141.000398553371	2975	38.46	1	222668013	222713210	protein_coding	64853	AIDA	axin interactor, dorsalization associated
ENSG00000162819	848	965	-0.186465	117	0.487283393501805	-117.0001485857	4028	36.81	1	222712553	222735196	protein_coding	148362	BROX	BRO1 domain and CAAX motif containing
ENSG00000187554	35	6	254432051622381	29	0.779987966305656	29.111399260243	4235	46.59	1	223109404	223143248	protein_coding	7100	TLR5	toll like receptor 5
ENSG00000164010	60	77	-0.359896	17	0.460992779783393	-17.0038091347583	583	43.14	1	42817122	42844991	protein_coding	114625	ERMAP	erythroblast membrane associated protein (Scianna blood group)
ENSG00000164011	99	112	-0.177998	13	0.329569795427196	-13.0012185350261	1910	47.25	1	42846573	42852477	protein_coding	51058	ZNF691	zinc finger protein 691
ENSG00000154309	127	154	-0.278102	27	0.489341155234657	-27.0014321961105	543	37.25	1	222815022	223005995	protein_coding	84976	DISP1	dispatched RND transporter family member 1
ENSG00000203857	NA	NA	NA	NA	NA	0	352	44.53	1	119507198	119515054	protein_coding	3283	HSD3B1	hydroxy-delta-5-steroid dehydrogenase, 3 beta- and steroid delta-isomerase 1
ENSG00000143067	53	150	-150089823593268	97	0.911359807460891	-97.0116111376088	5579	44.79	1	119619377	119648266	protein_coding	90874	ZNF697	zinc finger protein 697
ENSG00000134240	NA	NA	NA	NA	NA	0	2433	41.87	1	119748002	119768905	protein_coding	3158	HMGCS2	3-hydroxy-3-methylglutaryl-CoA synthase 2
ENSG00000134193	NA	NA	NA	NA	NA	0	1224	43.65	1	119794017	119811580	protein_coding	83998	REG4	regenerating family member 4
ENSG00000134249	NA	NA	NA	NA	NA	0	2983	43.98	1	119893533	119896515	protein_coding	11085	ADAM30	ADAM metallopeptidase domain 30
ENSG00000092621	2593	1678	0.627879	915	0.846450060168472	915.000215427655	2585	43.78	1	119648411	119744218	protein_coding	26227	PHGDH	phosphoglycerate dehydrogenase
ENSG00000027644	132	97	0.444481	35	0.616152226233454	35.0028222234402	5200	55.62	1	156840063	156859117	protein_coding	3645	INSRR	insulin receptor related receptor
ENSG00000130764	1432	2457	-0.778866	1025	0.872141997593261	-1025.0002959184	4303	54.7	1	3778559	3796498	protein_coding	57470	LRRC47	leucine rich repeat containing 47
ENSG00000284770	54	31	0.800691	23	0.61791817087846	23.0139328752082	1935	44.21	1	235367360	235452443	protein_coding	6905	TBCE	tubulin folding cofactor E
ENSG00000198837	1658	867	0.93534	791	0.88585138387485	791.000553009363	2530	56.5	1	153929501	153946718	protein_coding	9909	DENND4B	DENN domain containing 4B
ENSG00000160741	2322	1627	0.513154	695	0.807827918170879	695.000189443673	2290	53.18	1	153947669	153958615	protein_coding	200186	CRTC2	CREB regulated transcription coactivator 2
ENSG00000143578	159	114	0.479993	45	0.666356799037304	45.0025598518965	568	52.02	1	153967534	153974361	protein_coding	148327	CREB3L4	cAMP responsive element binding protein 3 like 4
ENSG00000143543	968	545	0.828751	423	0.874617930204573	423.000811852552	1273	50.82	1	153974269	153977674	protein_coding	10899	JTB	jumping translocation breakpoint
ENSG00000285641	715	2808	-197352778863881	2093	0.971988567990373	-2093.00093043743	1706	47.48	1	153975850	153986246	protein_coding	NA	NA	NA
ENSG00000143545	278	99	14895844526439	179	0.940661853188929	179.006197830806	1353	48.71	1	153981617	153986358	protein_coding	5872	RAB13	RAB13, member RAS oncogene family
ENSG00000177954	12184	8119	0.585614	4065	0.841074007220217	4065.00004218249	625	45.91	1	153990762	153992155	protein_coding	6232	RPS27	ribosomal protein S27
ENSG00000162642	549	651	-0.245851	102	0.569669073405536	-102.000296288334	3254	39.66	1	85249953	85259672	protein_coding	148423	C1orf52	chromosome 1 open reading frame 52
ENSG00000142867	321	272	0.238967	49	0.517244283995187	49.0005827012071	2833	39.27	1	85265776	85276632	protein_coding	8915	BCL10	BCL10 immune signaling adaptor
ENSG00000117394	1316	1701	-0.370224	385	0.726326714801444	-385.00017800717	3384	52.75	1	42925353	42958893	protein_coding	6513	SLC2A1	solute carrier family 2 member 1
ENSG00000116198	899	1284	-0.514252	385	0.804431407942238	-385.000343448297	7766	48	1	3812086	3857396	protein_coding	9731	CEP104	centrosomal protein 104
ENSG00000169598	451	532	-0.238299	81	0.548149819494585	-81.0003505321052	649	51.66	1	3857267	3885429	protein_coding	1677	DFFB	DNA fragmentation factor subunit beta
ENSG00000162836	165	105	0.652077	60	0.758360409145608	60.003543262196	1874	43.65	1	147629652	147670524	protein_coding	51205	ACP6	acid phosphatase 6, lysophosphatidic
ENSG00000116667	1646	3433	-106050552153563	1787	0.943877858002407	-1787.00031468155	10293	40.27	1	184387029	184629019	protein_coding	81563	C1orf21	chromosome 1 open reading frame 21
ENSG00000125945	595	741	-0.316584	146	0.666666666666667	-146.000343237094	4465	46.42	1	23359448	23369836	protein_coding	80818	ZNF436	zinc finger protein 436
ENSG00000204219	73	23	1666262602823	50	0.852286401925391	50.0277566063237	1719	48.57	1	23380909	23424748	protein_coding	6920	TCEA3	transcription elongation factor A3
ENSG00000285779	39	202	-237280926388955	163	0.968570998796631	-163.017269710306	2253	51.74	1	153959151	153975887	protein_coding	NA	NA	NA
ENSG00000162885	306	407	-0.411497	101	0.709623947051745	-101.000838263341	4719	40.22	1	235447190	235504452	protein_coding	148789	B3GALNT2	beta-1,3-N-acetylgalactosaminyltransferase 2
ENSG00000173110	12	2	258496250072116	10	0.55718110709988	10.3286993919919	2355	58.64	1	161524540	161526894	protein_coding	3310	HSPA6	heat shock protein family A (Hsp70) member 6
ENSG00000162747	0.5	7	-38073549220576	6.5	0.456847172081829	-7.53299087365146	2103	44.5	1	161623196	161631963	protein_coding	2215	FCGR3B	Fc fragment of IgG receptor IIIb
ENSG00000143226	132	27	228950661719499	105	0.945358002406739	105.024958179236	1399	43.82	1	161505430	161524013	protein_coding	2212	FCGR2A	Fc fragment of IgG receptor IIa
ENSG00000143125	13	6	111547721741994	7	0.440514440433213	7.08832063486006	1393	50.79	1	110451149	110457358	protein_coding	84432	PROK1	prokineticin 1
ENSG00000143105	NA	NA	NA	NA	NA	0	1959	50.33	1	110517217	110519175	protein_coding	3744	KCNA10	potassium voltage-gated channel subfamily A member 10
ENSG00000177272	0.5	45	-649185309632967	44.5	0.863234055354994	-44.971036864012	9604	37.02	1	110653560	110674940	protein_coding	3738	KCNA3	potassium voltage-gated channel subfamily A member 3
ENSG00000177301	1407	5651	-200588386061423	4244	0.987608303249097	-4244.00047403038	4052	47.29	1	110519837	110631474	protein_coding	3737	KCNA2	potassium voltage-gated channel subfamily A member 2
ENSG00000125459	268	496	-0.888107	228	0.871982551143201	-228.001729673826	1997	46.31	1	155563235	155614951	protein_coding	55154	MSTO1	misato mitochondrial distribution and morphology regulator 1
ENSG00000160752	679	1342	-0.982901	663	0.885962695547533	-663.000728577845	1196	50.48	1	155308748	155320666	protein_coding	2224	FDPS	farnesyl diphosphate synthase
ENSG00000121957	127	141	-0.150867	14	0.314500601684717	-14.0008128603591	7433	38.78	1	108875350	108934545	protein_coding	29899	GPSM2	G protein signaling modulator 2
ENSG00000188396	NA	NA	NA	NA	NA	0	869	63.13	1	44805893	44807351	protein_coding	343521	TCTEX1D4	Tctex1 domain containing 4
ENSG00000082482	13	58	-215754127698648	45	0.854563778580024	-45.0516923584664	1662	36.37	1	215005775	215237090	protein_coding	3776	KCNK2	potassium two pore domain channel subfamily K member 2
ENSG00000116747	381	843	-114574163344876	462	0.943637184115523	-462.001420694667	8291	35.95	1	193059454	193091777	protein_coding	6738	RO60	Ro60, Y RNA binding protein
ENSG00000118729	53	97	-0.871992	44	0.746480144404332	-44.0086397281724	2593	43.21	1	115700021	115768714	protein_coding	845	CASQ2	calsequestrin 2
ENSG00000134207	27	13	105444778402238	14	0.580670878459687	14.0396531342206	4320	48.57	1	114089291	114153880	protein_coding	148281	SYT6	synaptotagmin 6
ENSG00000163467	NA	NA	NA	NA	NA	0	751	46.44	1	156337314	156346995	protein_coding	128229	TSACC	TSSK6 activating cochaperone
ENSG00000243710	4	2	1	2	0.262710589651023	2.23606797749979	4063	43.99	1	43172330	43254358	protein_coding	149465	CFAP57	cilia and flagella associated protein 57
ENSG00000117395	281	149	0.915258	132	0.855619735258724	132.003173055954	1352	44.38	1	43164175	43270936	protein_coding	10969	EBNA1BP2	EBNA1 binding protein 2
ENSG00000120942	286	440	-0.621488	154	0.821723826714801	-154.001254046201	3654	48.22	1	11273198	11296049	protein_coding	29914	UBIAD1	UbiA prenyltransferase domain containing 1
ENSG00000116874	75	157	-106580205839575	82	0.883261131167268	-82.0069261344899	2811	38.1	1	119031216	119140654	protein_coding	10352	WARS2	tryptophanyl tRNA synthetase 2, mitochondrial
ENSG00000065600	132	133	-0.0108883	1	0.109244885679904	-1.00005927595739	2469	44.57	1	212363928	212414901	protein_coding	55248	PACC1	proton activated chloride channel 1
ENSG00000162576	460	465	-0.0155969	5	0.132710589651023	-5.00002432612957	1171	65.3	1	1352689	1361777	protein_coding	54587	MXRA8	matrix remodeling associated 8
ENSG00000009780	423	541	-0.354971	118	0.681759927797834	-118.000533915579	3579	43.38	1	27725961	27763116	protein_coding	199870	FAM76A	family with sequence similarity 76 member A
ENSG00000023572	849	416	102918102541195	433	0.939569795427196	433.001223108646	5612	39.59	1	193090866	193106114	protein_coding	51022	GLRX2	glutaredoxin 2
ENSG00000077254	2272	2490	-0.132183	218	0.381429001203369	-218.000040074127	4327	38.35	1	77695987	77759852	protein_coding	23032	USP33	ubiquitin specific peptidase 33
ENSG00000134644	3295	3270	0.0109878	25	0.120264741275572	25.0000024146478	4631	41.05	1	30931506	31065991	protein_coding	9698	PUM1	pumilio RNA binding family member 1
ENSG00000215788	14550	3256	215984654841676	11294	0.987755716004813	11294.0002065228	1770	59.74	1	6460786	6466175	protein_coding	8718	TNFRSF25	TNF receptor superfamily member 25
ENSG00000266472	2077	1227	0.759366	850	0.869326113116727	850.000339197975	1085	46.47	1	150293861	150308979	protein_coding	54460	MRPS21	mitochondrial ribosomal protein S21
ENSG00000117834	9	17	-0.917538	8	0.411046931407942	-8.05244532347036	1950	48.99	1	48222685	48248644	protein_coding	200010	SLC5A9	solute carrier family 5 member 9
ENSG00000117625	1380	1614	-0.225972	234	0.561395908543923	-234.000109109987	564	37.38	1	211258377	211316385	protein_coding	55758	RCOR3	REST corepressor 3
ENSG00000179902	28	1	48073549220576	27	0.775147412755716	27.4246360294286	655	47.38	1	109105951	109113857	protein_coding	127003	C1orf194	chromosome 1 open reading frame 194
ENSG00000020633	19	10	0.925999	9	0.433874849578821	9.04751208472066	4267	54.8	1	24899511	24965121	protein_coding	864	RUNX3	RUNX family transcription factor 3
ENSG00000121766	884	1016	-0.200782	132	0.504620938628159	-132.000152702422	1568	41.86	1	31296982	31364953	protein_coding	51538	ZCCHC17	zinc finger CCHC-type containing 17
ENSG00000143157	1306	1499	-0.198845	193	0.509849578820698	-193.000102433982	954	46.98	1	166839447	166856359	protein_coding	57645	POGK	pogo transposable element derived with KRAB domain
ENSG00000160058	3452	4352	-0.334246	900	0.696835138387485	-900.000062066915	3309	48.05	1	32364633	32394731	protein_coding	55108	BSDC1	BSD domain containing 1
ENSG00000162873	494	564	-0.191184	70	0.473170878459687	-70.0002610807135	2970	50.87	1	205336061	205357090	protein_coding	55220	KLHDC8A	kelch domain containing 8A
ENSG00000162614	40	49	-0.292782	9	0.33660348977136	-9.00476102696129	1263	39.06	1	77888513	77943895	protein_coding	91624	NEXN	nexilin F-actin binding protein
ENSG00000160781	8860	3107	151178445732054	5753	0.95953670276775	5753.00019863482	1969	60.94	1	156243320	156248117	protein_coding	79957	PAQR6	progestin and adipoQ receptor family member 6
ENSG00000143344	986	1175	-0.253001	189	0.586221419975933	-189.000169337516	5100	39.98	1	183636085	183928532	protein_coding	23179	RGL1	ral guanine nucleotide dissociation stimulator like 1
ENSG00000142748	0.5	3	-258496250072116	2.5	0.284894705174489	-3.59611333666426	1032	54.44	1	27369110	27374824	protein_coding	8547	FCN3	ficolin 3
ENSG00000162613	1601	2683	-0.744874	1082	0.868408543922984	-1082.0002563941	605	36.32	1	77944055	77979110	protein_coding	8880	FUBP1	far upstream element binding protein 1
ENSG00000116882	NA	NA	NA	NA	NA	0	691	41.51	1	119368779	119394130	protein_coding	51179	HAO2	hydroxyacid oxidase 2
ENSG00000198758	NA	NA	NA	NA	NA	0	2130	53.84	1	109750080	109764027	protein_coding	79574	EPS8L3	EPS8 like 3
ENSG00000049247	0.5	2	-2	1.5	0.217521058965102	-2.5	1601	40.81	1	7843083	7853512	protein_coding	10911	UTS2	urotensin 2
ENSG00000117569	1513	1840	-0.282294	327	0.6347412755716	-327.00012184979	2029	35.67	1	96721665	96823738	protein_coding	58155	PTBP2	polypyrimidine tract binding protein 2
ENSG00000142856	212	103	104141992737998	109	0.902981347773767	109.004974911539	589	36.68	1	63440770	63593721	protein_coding	23421	ITGB3BP	integrin subunit beta 3 binding protein
ENSG00000158022	NA	NA	NA	NA	NA	0	1770	49.92	1	26051301	26068436	protein_coding	84676	TRIM63	tripartite motif containing 63
ENSG00000116396	1089	626	0.798769	463	0.870502406738869	463.00068901951	1955	49.89	1	110210314	110283100	protein_coding	3749	KCNC4	potassium voltage-gated channel subfamily C member 4
ENSG00000058668	856	1554	-0.860304	698	0.88017448856799	-698.000530173604	8697	46.48	1	203626787	203744081	protein_coding	493	ATP2B4	ATPase plasma membrane Ca2+ transporting 4
ENSG00000163875	1824	1922	-0.0755026	98	0.275075210589651	-98.000029084912	2147	42.88	1	37489993	37514766	protein_coding	64769	MEAF6	MYST/Esa1 associated factor 6
ENSG00000116726	NA	NA	NA	NA	NA	0	2889	49.99	1	12773738	12777906	protein_coding	390999	PRAMEF12	PRAME family member 12
ENSG00000282872	NA	NA	NA	NA	NA	0	1085	55.91	1	26164101	26168963	protein_coding	110806296	C1orf232	chromosome 1 open reading frame 230
ENSG00000198821	54	25	111103131238874	29	0.734912755716005	29.0212747924192	1313	47.03	1	167425027	167518640	protein_coding	919	CD247	CD247 molecule
ENSG00000131238	2074	4393	-108279060527954	2319	0.944344163658243	-2319.00025278901	2284	43.84	1	40072710	40097260	protein_coding	5538	PPT1	palmitoyl-protein thioesterase 1
ENSG00000171680	3471	12660	-186685413448706	9189	0.971916365824308	-9189.00018963676	2664	58.77	1	6467122	6520074	protein_coding	57449	PLEKHG5	pleckstrin homology and RhoGEF domain containing G5
ENSG00000116977	1606	1687	-0.0709881	81	0.253146811070999	-81.0000311068311	799	43.48	1	236518000	236552981	protein_coding	3964	LGALS8	galectin 8
ENSG00000242485	1046	1329	-0.345458	283	0.706768953068592	-283.00021085046	700	53.02	1	1401909	1407293	protein_coding	55052	MRPL20	mitochondrial ribosomal protein L20
ENSG00000179403	2005	1375	0.544171	630	0.815282791817088	630.000235017148	819	66.36	1	1434861	1442882	protein_coding	64856	VWA1	von Willebrand factor A domain containing 1
ENSG00000215915	237	64	188874324889826	173	0.952175090252708	173.010309955968	3864	56.97	1	1449689	1470163	protein_coding	219293	ATAD3C	ATPase family AAA domain containing 3C
ENSG00000135776	539	519	0.0545507	20	0.200300842358604	20.0000743944272	3869	43.63	1	229516582	229558707	protein_coding	23456	ABCB10	ATP binding cassette subfamily B member 10
ENSG00000135763	131	86	0.607158	45	0.711940433212996	45.0040958262323	5601	43.58	1	229626247	229660200	protein_coding	9816	URB2	URB2 ribosome biogenesis homolog
ENSG00000135801	378	394	-0.0598094	16	0.213907942238267	-16.0001117859769	3174	41.99	1	229593134	229626122	protein_coding	27097	TAF5L	TATA-box binding protein associated factor 5 like
ENSG00000178828	NA	NA	NA	NA	NA	0	1255	58.09	1	19814029	19815283	protein_coding	54546	RNF186	ring finger protein 186
ENSG00000169914	569	1047	-0.879761	478	0.880276774969916	-478.000809601003	6515	41.39	1	19882395	19912945	protein_coding	23252	OTUD3	OTU deubiquitinase 3
ENSG00000188784	NA	NA	NA	NA	NA	0	785	59.6	1	19920009	19923617	protein_coding	30814	PLA2G2E	phospholipase A2 group IIE
ENSG00000188257	NA	NA	NA	NA	NA	0	871	52.09	1	19975431	19980416	protein_coding	5320	PLA2G2A	phospholipase A2 group IIA
ENSG00000282881	NA	NA	NA	NA	NA	0	2122	51.39	1	46532166	46543969	protein_coding	105378696	TMEM275	transmembrane protein 275
ENSG00000162456	NA	NA	NA	NA	NA	0	2896	56.78	1	46545641	46551647	protein_coding	148930	KNCN	kinocilin
ENSG00000079277	1668	721	121004812420384	947	0.948149819494585	947.000773081238	2661	48.24	1	46557407	46616843	protein_coding	8569	MKNK1	MAPK interacting serine/threonine kinase 1
ENSG00000117407	88	26	175899190049621	62	0.880791215403129	62.0249470173576	1943	63.76	1	43933320	43937240	protein_coding	9048	ARTN	artemin
ENSG00000117408	1218	355	177862320351429	863	0.969521660649819	863.001832848865	3883	51.63	1	43946950	43968022	protein_coding	9670	IPO13	importin 13
ENSG00000132768	362	561	-0.632011	199	0.831513237063779	-199.001003610527	593	56.05	1	43970000	43973369	protein_coding	1802	DPH2	diphthamide biosynthesis 2
ENSG00000117410	3101	4219	-0.444168	1118	0.777900120336943	-1118.00008823113	411	57.08	1	43974487	43978295	protein_coding	533	ATP6V0B	ATPase H+ transporting V0 subunit b
ENSG00000159214	1160	429	143507525251539	731	0.957184115523466	731.001408645004	2654	57.95	1	43991359	43996528	protein_coding	149473	CCDC24	coiled-coil domain containing 24
ENSG00000196517	573	403	0.507755	170	0.788938026474128	170.000758279029	2162	56.44	1	43991500	44031467	protein_coding	6536	SLC6A9	solute carrier family 6 member 9
ENSG00000203661	NA	NA	NA	NA	NA	0	2525	42.3	1	248488589	248491113	protein_coding	401993	OR2T5	olfactory receptor family 2 subfamily T member 5
ENSG00000189181	NA	NA	NA	NA	NA	0	1007	47.57	1	248681322	248682328	protein_coding	401994	OR14I1	olfactory receptor family 14 subfamily I member 1
ENSG00000187223	NA	NA	NA	NA	NA	0	625	49.45	1	152663380	152664659	protein_coding	353141	LCE2D	late cornified envelope 2D
ENSG00000159455	NA	NA	NA	NA	NA	0	608	49.33	1	152686123	152687397	protein_coding	26239	LCE2B	late cornified envelope 2B
ENSG00000187173	NA	NA	NA	NA	NA	0	611	47.91	1	152698345	152699442	protein_coding	353139	LCE2A	late cornified envelope 2A
ENSG00000204501	NA	NA	NA	NA	NA	0	1865	48.15	1	13315581	13322598	protein_coding	653619	PRAMEF15	PRAME family member 15
ENSG00000204481	NA	NA	NA	NA	NA	0	2164	46.52	1	13341892	13347134	protein_coding	729528	PRAMEF14	PRAME family member 14
ENSG00000204479	NA	NA	NA	NA	NA	0	1578	50.17	1	13389632	13392629	protein_coding	391004	PRAMEF17	PRAME family member 17
ENSG00000204478	NA	NA	NA	NA	NA	0	1597	47.5	1	13410450	13421328	protein_coding	645425	PRAMEF20	PRAME family member 20
ENSG00000172031	15	16	-0.0931094	1	0.130637785800241	-1.00432532636897	1436	38.34	1	92029985	92063538	protein_coding	253152	EPHX4	epoxide hydrolase 4
ENSG00000228594	1046	696	0.587724	350	0.835460288808664	350.000493455477	2124	70.72	1	1598012	1600135	protein_coding	643988	FNDC10	fibronectin type III domain containing 10
ENSG00000189409	51	4	36724253419715	47	0.873158844765343	47.1432572898008	556	70.33	1	1632163	1635263	protein_coding	8510	MMP23B	matrix metallopeptidase 23B
ENSG00000189339	1230	2590	-107429378234731	1360	0.943925992779783	-1360.00042430403	2156	53.57	1	1659529	1692795	protein_coding	728661	SLC35E2B	solute carrier family 35 member E2B
ENSG00000008128	1015	740	0.455883	275	0.779055354993983	275.000377870469	2984	52.05	1	1702379	1724357	protein_coding	728642	CDK11A	cyclin dependent kinase 11A
ENSG00000008130	482	1174	-128432735688009	692	0.950676895306859	-692.001191831892	3235	53.7	1	1751232	1780457	protein_coding	65220	NADK	NAD kinase
ENSG00000078369	7433	12923	-0.797925	5490	0.873862815884477	-5490.00005798575	3145	46.7	1	1785285	1891117	protein_coding	2782	GNB1	G protein subunit beta 1
ENSG00000178821	146	30	22829339632715	116	0.951242478941035	116.02246242638	1118	67.4	1	1917590	1919279	protein_coding	339456	TMEM52	transmembrane protein 52
ENSG00000158477	NA	NA	NA	NA	NA	0	1809	45.42	1	158254424	158258269	protein_coding	909	CD1A	CD1a molecule
ENSG00000158481	NA	NA	NA	NA	NA	0	2442	41.45	1	158289923	158294774	protein_coding	911	CD1C	CD1c molecule
ENSG00000158485	NA	NA	NA	NA	NA	0	1024	42.81	1	158327951	158331531	protein_coding	910	CD1B	CD1b molecule
ENSG00000158488	NA	NA	NA	NA	NA	0	1820	44.56	1	158353696	158357553	protein_coding	913	CD1E	CD1e molecule
ENSG00000117505	1082	1607	-0.570669	525	0.820746089049338	-525.000310155716	10124	36.44	1	93345907	93369493	protein_coding	1810	DR1	down-regulator of transcription 1
ENSG00000162889	1060	888	0.255433	172	0.602235258724428	172.00018966808	3091	48.73	1	206684905	206734281	protein_coding	9261	MAPKAPK2	MAPK activated protein kinase 2
ENSG00000162892	NA	NA	NA	NA	NA	0	1320	48.47	1	206897443	206904139	protein_coding	11009	IL24	interleukin 24
ENSG00000162894	6	1	258496250072116	5	0.419419374247894	5.62867934156269	2962	48.29	1	206903317	206923247	protein_coding	9214	FCMR	Fc fragment of IgM receptor
ENSG00000162896	NA	NA	NA	NA	NA	0	4275	49.28	1	206928522	206946466	protein_coding	5284	PIGR	polymeric immunoglobulin receptor
ENSG00000162897	NA	NA	NA	NA	NA	0	2752	48.99	1	206957965	206970625	protein_coding	83953	FCAMR	Fc fragment of IgA and IgM receptor
ENSG00000182795	NA	NA	NA	NA	NA	0	5501	47.45	1	207018522	207032756	protein_coding	79098	C1orf116	chromosome 1 open reading frame 116
ENSG00000198890	105	471	-216533773194666	366	0.982915162454874	-366.006405254735	2621	39.33	1	107056674	107067636	protein_coding	55170	PRMT6	protein arginine methyltransferase 6
ENSG00000142669	1543	730	107976969280336	813	0.943417569193743	813.000717036947	751	61.93	1	26280086	26281522	protein_coding	83442	SH3BGRL3	SH3 domain binding glutamate rich protein like 3
ENSG00000169442	3	8	-141503749927884	5	0.387848977135981	-5.19637673041181	581	54.56	1	26317958	26320523	protein_coding	1043	CD52	CD52 molecule
ENSG00000176083	NA	NA	NA	NA	NA	0	1670	52.46	1	26361634	26374522	protein_coding	257101	ZNF683	zinc finger protein 683
ENSG00000142910	151	47	168381588764744	104	0.926227436823105	104.013630048871	2140	55.48	1	31576485	31587686	protein_coding	64129	TINAGL1	tubulointerstitial nephritis antigen like 1
ENSG00000162517	1294	1386	-0.0990896	92	0.31645908543923	-92.0000533627931	1614	48.36	1	31629866	31644896	protein_coding	553115	PEF1	penta-EF-hand domain containing 1
ENSG00000085840	12	4	158496250072116	8	0.485529482551143	8.15549545574591	3121	44.74	1	52372829	52404423	protein_coding	4998	ORC1	origin recognition complex subunit 1
ENSG00000203747	685	41	406240817322981	644	0.998234055354994	644.01281288509	2100	45.02	1	161541759	161550968	protein_coding	2214	FCGR3A	Fc fragment of IgG receptor IIIa
ENSG00000143751	573	483	0.246512	90	0.564651022864019	90.0003376001527	3987	40.61	1	225982702	225999343	protein_coding	163859	SDE2	SDE2 telomere maintenance homolog
ENSG00000163041	1739	3757	-111132318333518	2018	0.945105294825511	-2018.00030600573	799	44.55	1	226061851	226072019	protein_coding	3020	H3-3A	H3.3 histone A
ENSG00000182827	474	872	-0.879441	398	0.878929001203369	-398.000971627716	3584	41.45	1	226144679	226186741	protein_coding	64746	ACBD3	acyl-CoA binding domain containing 3
ENSG00000185155	36	86	-125633975325979	50	0.834599879663057	-50.0157814052287	839	50.97	1	226223618	226227060	protein_coding	83881	MIXL1	Mix paired-like homeobox
ENSG00000143753	1152	742	0.63465	410	0.842909145607702	410.000491195006	957	46.06	1	224175756	224193441	protein_coding	8560	DEGS1	delta 4-desaturase, sphingolipid 1
ENSG00000143748	400	450	-0.169925	50	0.428285198555957	-50.0002887442274	591	41.56	1	224227334	224330189	protein_coding	4931	NVL	nuclear VCP like
ENSG00000143771	577	516	0.1612	61	0.419557761732852	61.0002129957071	702	43.2	1	224356858	224379459	protein_coding	29097	CNIH4	cornichon family AMPA receptor auxiliary protein 4
ENSG00000183682	670	286	122814594856675	384	0.946128158844765	384.00196398257	5636	54.76	1	39491636	39529869	protein_coding	353500	BMP8A	bone morphogenetic protein 8a
ENSG00000163909	147	93	0.660514	54	0.746606498194946	54.0040394612129	4077	51.58	1	39623435	39639643	protein_coding	26508	HEYL	hes related family bHLH transcription factor with YRPW motif like
ENSG00000116983	5690	13621	-125933206656313	7931	0.951847172081829	-7931.00009998217	4600	52.5	1	39678648	39691485	protein_coding	51440	HPCAL4	hippocalcin like 4
ENSG00000090621	1431	1491	-0.0592566	60	0.230481347773767	-60.000029261184	2224	47.21	1	39560709	39576790	protein_coding	8761	PABPC4	poly(A) binding protein cytoplasmic 4
ENSG00000143369	58	31	0.903785	27	0.660391095066185	27.0151221865897	3066	55.19	1	150508062	150513789	protein_coding	1893	ECM1	extracellular matrix protein 1
ENSG00000143420	2476	5644	-1188706673383	3168	0.948622141997593	-3168.00022301507	923	45.32	1	150600851	150629612	protein_coding	2029	ENSA	endosulfine alpha
ENSG00000143457	337	434	-0.364946	97	0.680249699157641	-97.0006865228916	3124	40.09	1	150646230	150697154	protein_coding	55204	GOLPH3L	golgi phosphoprotein 3 like
ENSG00000143452	NA	NA	NA	NA	NA	0	1794	36.72	1	150698060	150720895	protein_coding	84072	HORMAD1	HORMA domain containing 1
ENSG00000143384	2532	2608	-0.0426665	76	0.186738868832732	-76.0000119764939	1036	47.56	1	150560895	150579738	protein_coding	4170	MCL1	MCL1 apoptosis regulator, BCL2 family member
ENSG00000154342	NA	NA	NA	NA	NA	0	2996	52.51	1	228006998	228061271	protein_coding	89780	WNT3A	Wnt family member 3A
ENSG00000143761	10211	7697	0.407756	2514	0.753324308062575	2514.00003306781	1840	52.24	1	228082708	228099212	protein_coding	375	ARF1	ADP ribosylation factor 1
ENSG00000143793	942	426	114487362938695	516	0.944154632972322	516.001270091099	2256	60.86	1	228100726	228105411	protein_coding	79169	C1orf35	chromosome 1 open reading frame 35
ENSG00000162910	236	243	-0.0421695	7	0.165165463297232	-7.00012701762413	848	56.68	1	228106679	228109312	protein_coding	128308	MRPL55	mitochondrial ribosomal protein L55
ENSG00000198835	324	187	0.792956	137	0.845039109506619	137.0022947928	2165	62.35	1	228149930	228159826	protein_coding	57165	GJC2	gap junction protein gamma 2
ENSG00000181873	297	687	-120984716801733	390	0.944097472924188	-390.001876572626	7828	54.58	1	228165804	228182257	protein_coding	200205	IBA57	iron-sulfur cluster assembly factor IBA57
ENSG00000154370	2492	1902	0.389787	590	0.742346570397112	590.000128757415	5774	56.97	1	228393673	228406835	protein_coding	81559	TRIM11	tripartite motif containing 11
ENSG00000162931	214	634	-156687204373826	420	0.955544524669073	-420.002922713642	2064	56.74	1	228407935	228416861	protein_coding	51127	TRIM17	tripartite motif containing 17
ENSG00000171960	418	701	-0.745912	283	0.861245487364621	-283.000983008838	973	43.92	1	42658335	42676758	protein_coding	10465	PPIH	peptidylprolyl isomerase H
ENSG00000065978	2622	3034	-0.210553	412	0.531296630565584	-412.000053801858	2979	40.63	1	42682418	42703805	protein_coding	4904	YBX1	Y-box binding protein 1
ENSG00000164007	NA	NA	NA	NA	NA	0	2841	59.56	1	42733093	42740254	protein_coding	149461	CLDN19	claudin 19
ENSG00000117385	723	279	137373052512193	444	0.95294825511432	444.002125147567	2705	50.04	1	42746335	42767084	protein_coding	64175	P3H1	prolyl 3-hydroxylase 1
ENSG00000001460	612	605	0.0165965	7	0.135517448856799	7.00001967455534	2726	44.09	1	24356999	24416934	protein_coding	90529	STPG1	sperm tail PG-rich repeat containing 1
ENSG00000001461	2996	7002	-122472943796975	4006	0.950926594464501	-4006.00018721445	5372	44.99	1	24415802	24472976	protein_coding	57185	NIPAL3	NIPA like domain containing 3
ENSG00000117602	2923	3249	-0.152546	326	0.422891095066185	-326.000035690575	2421	42.26	1	24502351	24541040	protein_coding	11123	RCAN3	RCAN family member 3
ENSG00000184454	4	5	-0.321928	1	0.150992779783394	-1.05054162139242	3980	47.93	1	24556087	24609328	protein_coding	400746	NCMAP	non-compact myelin associated protein
ENSG00000177606	1576	2242	-0.508519	666	0.807662454873646	-666.000194137594	2852	47.04	1	58776845	58784048	protein_coding	3725	JUN	Jun proto-oncogene, AP-1 transcription factor subunit
ENSG00000116539	1503	4687	-164081978556266	3184	0.969452466907341	-3184.00042278414	11942	41.42	1	155335268	155563162	protein_coding	55870	ASH1L	ASH1 like histone lysine methyltransferase
ENSG00000162923	3046	2605	0.225633	441	0.565691937424789	441.000057721149	7367	38.39	1	224385146	224437033	protein_coding	80232	WDR26	WD repeat domain 26
ENSG00000084652	1460	1495	-0.0341771	35	0.163197954271961	-35.0000166867848	4865	50.29	1	32179675	32198285	protein_coding	200081	TXLNA	taxilin alpha
ENSG00000160051	50	91	-0.863938	41	0.733601083032491	-41.0091013025904	2089	55.31	1	32205671	32208682	protein_coding	55721	IQCC	IQ motif containing C
ENSG00000160055	182	298	-0.711374	116	0.823904933814681	-116.00218124155	2736	51.46	1	32214472	32222359	protein_coding	56063	TMEM234	transmembrane protein 234
ENSG00000183615	38	3	366296501272243	35	0.824533694344164	35.1911538981663	947	60.18	1	32247222	32248856	protein_coding	84734	FAM167B	family with sequence similarity 167 member B
ENSG00000182866	NA	NA	NA	NA	NA	0	582	49.59	1	32251244	32286165	protein_coding	3932	LCK	LCK proto-oncogene, Src family tyrosine kinase
ENSG00000116478	278	115	127345102177913	163	0.930198555956679	163.00497439497	2118	46.79	1	32292083	32333635	protein_coding	3065	HDAC1	histone deacetylase 1
ENSG00000175130	9097	6404	0.506418	2693	0.809217809867629	2693.00004761581	1546	63.72	1	32333839	32336233	protein_coding	65108	MARCKSL1	MARCKS like 1
ENSG00000162526	13	56	-210691520391651	43	0.847322503008424	-43.0515864013917	266	54.7	1	32351521	32364312	protein_coding	81629	TSSK3	testis specific serine kinase 3
ENSG00000168679	153	112	0.450033	41	0.643480746089049	41.0024697991433	2372	40.4	1	110362851	110391082	protein_coding	9122	SLC16A4	solute carrier family 16 member 4
ENSG00000134248	1026	1365	-0.41187	339	0.747415764139591	-339.000250202088	694	42.55	1	110401249	110407942	protein_coding	10542	LAMTOR5	late endosomal/lysosomal adaptor, MAPK and MTOR activator 5
ENSG00000198492	664	783	-0.237829	119	0.562199157641396	-119.000237658017	864	43.57	1	28736621	28769775	protein_coding	51441	YTHDF2	YTH N6-methyladenosine RNA binding protein 2
ENSG00000253304	62	564	-318535504201192	502	0.995622743682311	-502.01010596077	2468	64.51	1	29119429	29123903	protein_coding	399474	TMEM200B	transmembrane protein 200B
ENSG00000116353	192	302	-0.653442	110	0.81147412755716	-110.001940831783	2515	48.2	1	29192657	29230942	protein_coding	51102	MECR	mitochondrial trans-2-enoyl-CoA reductase
ENSG00000286231	22	13	0.758992	9	0.424208784596871	9.03194711593347	1516	42.38	1	220786990	220884503	protein_coding	NA	NA	NA
ENSG00000136630	27	7	194753258010586	20	0.684834536702768	20.0945983575331	5626	54.52	1	220879431	220885059	protein_coding	3142	HLX	H2.0 like homeobox
ENSG00000116141	645	1057	-0.712604	412	0.856639590854392	-412.000616267627	5370	37.11	1	220528136	220664461	protein_coding	4139	MARK1	microtubule affinity regulating kinase 1
ENSG00000162817	479	652	-0.444846	173	0.758688327316486	-173.000571930379	2891	47.84	1	220690363	220699153	protein_coding	79762	C1orf115	chromosome 1 open reading frame 115
ENSG00000117593	66	199	-15922305011852	133	0.939533694344164	-133.009530477966	2716	40.57	1	173824653	173858808	protein_coding	55157	DARS2	aspartyl-tRNA synthetase 2, mitochondrial
ENSG00000135870	1090	1591	-0.545606	501	0.816636582430806	-501.00029709131	11451	38.59	1	173931084	174022357	protein_coding	149041	RC3H1	ring finger and CCCH-type domains 1
ENSG00000197852	322	542	-0.751232	220	0.856350782190132	-220.001282609359	501	43.96	1	111680630	111755824	protein_coding	55924	INKA2	inka box actin regulator 2
ENSG00000171385	2559	4198	-0.714122	1639	0.860709987966306	-1639.00015557359	7396	47.34	1	111770662	111989668	protein_coding	3752	KCND3	potassium voltage-gated channel subfamily D member 3
ENSG00000276600	55	14	197400479146706	41	0.823874849578821	41.0474931623934	2870	48	1	205976740	206003461	protein_coding	338382	RAB7B	RAB7B, member RAS oncogene family
ENSG00000158769	235	124	0.922321	111	0.846332731648616	111.003831804834	4639	47.23	1	160995211	161021343	protein_coding	50848	F11R	F11 receptor
ENSG00000270149	29	68	-122948184612277	39	0.79468110709988	-39.0193750028104	2096	47.37	1	160997957	161038962	protein_coding	NA	NA	NA
ENSG00000215845	303	81	190332398058833	222	0.958895908543923	222.008158954069	591	60.06	1	161037631	161038977	protein_coding	100131187	TSTD1	thiosulfate sulfurtransferase like domain containing 1
ENSG00000158773	1465	2181	-0.574089	716	0.821982551143201	-716.000230152408	1717	50.71	1	161039251	161045977	protein_coding	7391	USF1	upstream transcription factor 1
ENSG00000186517	39	39	0	0	0.0992900120336943	0	4857	49.52	1	161046946	161069970	protein_coding	257106	ARHGAP30	Rho GTPase activating protein 30
ENSG00000143217	NA	NA	NA	NA	NA	0	3458	52.52	1	161070998	161089558	protein_coding	81607	NECTIN4	nectin cell adhesion molecule 4
ENSG00000162755	474	241	0.975854	233	0.875649819494585	233.002043533654	1038	56.24	1	161098361	161100346	protein_coding	126823	KLHDC9	kelch domain containing 9
ENSG00000143256	1165	271	210396519818777	894	0.986928399518652	894.002475762542	408	44.06	1	161100556	161118055	protein_coding	5202	PFDN2	prefoldin subunit 2
ENSG00000158793	387	558	-0.527932	171	0.794347172081829	-171.00081494463	790	49.13	1	161118086	161125445	protein_coding	4817	NIT1	nitrilase 1
ENSG00000158796	572	571	0.0025244	1	0.101585439229844	1.00000318629618	314	46.36	1	161120974	161132688	protein_coding	9191	DEDD	death effector domain containing
ENSG00000196188	NA	NA	NA	NA	NA	0	2815	43.82	1	206008535	206023909	protein_coding	1510	CTSE	cathepsin E
ENSG00000163050	NA	NA	NA	NA	NA	0	2743	53.68	1	226940286	226987544	protein_coding	56997	COQ8A	coenzyme Q8A
ENSG00000174574	587	1164	-0.987659	577	0.885445246690734	-577.000845293669	2688	43.8	1	38991276	39006059	protein_coding	79647	AKIRIN1	akirin 1
ENSG00000168653	2178	1703	0.354926	475	0.711750902527076	475.000132602217	544	46.54	1	39026318	39034636	protein_coding	4725	NDUFS5	NADH:ubiquinone oxidoreductase subunit S5
ENSG00000288674	680	2227	-171149490665009	1547	0.969693140794224	-1547.00094674012	8124	49.86	1	226870184	226987545	protein_coding	NA	NA	NA
ENSG00000121931	619	205	159431549970882	414	0.9652587244284	414.003069846001	3313	36.39	1	110947190	110963965	protein_coding	55791	LRIF1	ligand dependent nuclear receptor interacting factor 1
ENSG00000162777	34	4	308746284125034	30	0.794335138387485	30.1584553118375	3239	49.53	1	111185969	111204535	protein_coding	79961	DENND2D	DENN domain containing 2D
ENSG00000064886	NA	NA	NA	NA	NA	0	2169	44.64	1	111200771	111243440	protein_coding	1117	CHI3L2	chitinase 3 like 2
ENSG00000156171	680	538	0.337929	142	0.681576413959085	142.000402097039	2098	37.87	1	111117163	111140203	protein_coding	128338	DRAM2	DNA damage regulated autophagy modulator 2
ENSG00000160712	247	58	209038623645711	189	0.970553549939832	189.011559738069	2036	49.12	1	154405193	154469450	protein_coding	3570	IL6R	interleukin 6 receptor
ENSG00000169291	78	111	-0.509014	33	0.630962695547533	-33.0039254467303	693	45.3	1	154469772	154502412	protein_coding	126669	SHE	Src homology 2 domain containing E
ENSG00000187980	4	5	-0.321928	1	0.150992779783394	-1.05054162139242	3249	51.14	1	20161253	20186518	protein_coding	391013	PLA2G2C	phospholipase A2 group IIC
ENSG00000162543	149	224	-0.588186	75	0.772265342960289	-75.0023063861574	5562	47.2	1	20186096	20196050	protein_coding	127733	UBXN10	UBX domain protein 10
ENSG00000143252	611	1300	-108926733809709	689	0.943309265944645	-689.00086103236	651	42.31	1	161314381	161363206	protein_coding	6391	SDHC	succinate dehydrogenase complex subunit C
ENSG00000143437	1182	1568	-0.407696	386	0.748564981949459	-386.000215305173	4710	41.19	1	150809713	150876708	protein_coding	405	ARNT	aryl hydrocarbon receptor nuclear translocator
ENSG00000143799	1663	3852	-121181953455619	2189	0.948733453670277	-2189.00033542861	2348	46.86	1	226360210	226408154	protein_coding	142	PARP1	poly(ADP-ribose) polymerase 1
ENSG00000158864	1227	4120	-174750908840768	2893	0.970267749699158	-2893.0005277891	681	49.67	1	161197104	161214723	protein_coding	4720	NDUFS2	NADH:ubiquinone oxidoreductase core subunit S2
ENSG00000117450	NA	NA	NA	NA	NA	0	1107	46.41	1	45510914	45542732	protein_coding	5052	PRDX1	peroxiredoxin 1
ENSG00000132780	2008	2245	-0.160956	237	0.439981949458484	-237.000054655881	874	42.9	1	45583846	45618904	protein_coding	4678	NASP	nuclear autoantigenic sperm protein
ENSG00000159588	91	20	218586654531133	71	0.913664259927798	71.0336400063654	1873	58.1	1	45620044	45624057	protein_coding	149483	CCDC17	coiled-coil domain containing 17
ENSG00000159592	1529	619	130457709214654	910	0.951552346570397	910.000935121162	3121	41.19	1	45627304	45688113	protein_coding	60313	GPBP1L1	GC-rich promoter binding protein 1 like 1
ENSG00000159596	378	240	0.655352	138	0.824723225030084	138.001556099992	1465	43.75	1	45688181	45694436	protein_coding	51249	TMEM69	transmembrane protein 69
ENSG00000143570	NA	NA	NA	NA	NA	0	2322	52.3	1	153959099	153968184	protein_coding	27173	SLC39A1	solute carrier family 39 member 1
ENSG00000203710	8	2	2	6	0.446128158844765	6.32455532033676	2393	39.16	1	207496147	207641765	protein_coding	1378	CR1	complement C3b/C4b receptor 1 (Knops blood group)
ENSG00000143774	2652	1352	0.971986	1300	0.887244283995187	1300.00036336766	937	61.76	1	228139962	228148984	protein_coding	2987	GUK1	guanylate kinase 1
ENSG00000142864	1673	3325	-0.990917	1652	0.887430806257521	-1652.00029719013	6676	38.87	1	67407810	67430415	protein_coding	26135	SERBP1	SERPINE1 mRNA binding protein 1
ENSG00000143390	442	854	-0.95019	412	0.882993381468111	-412.001095702993	3576	49.71	1	151340640	151347326	protein_coding	5993	RFX5	regulatory factor X5
ENSG00000198160	1432	795	0.849005	637	0.879371239470517	637.000565783914	4978	36.15	1	66924895	66988619	protein_coding	57708	MIER1	MIER1 transcriptional regulator
ENSG00000162426	449	171	139271911985525	278	0.948420577617329	278.003488587008	2496	52.21	1	8318114	8344167	protein_coding	50651	SLC45A1	solute carrier family 45 member 1
ENSG00000117245	2	4	-1	2	0.262710589651023	-2.23606797749979	394	52.54	1	20664014	20718017	protein_coding	57576	KIF17	kinesin family member 17
ENSG00000188295	41	206	-232894852256513	165	0.968980144404332	-165.016435548768	1706	43.07	1	247099962	247104372	protein_coding	79862	ZNF669	zinc finger protein 669
ENSG00000169905	1266	1167	0.117473	99	0.356031889290012	99.0000696962836	7905	38.85	1	179839967	179877803	protein_coding	163590	TOR1AIP2	torsin 1A interacting protein 2
ENSG00000116750	875	1415	-0.693447	540	0.855845367027678	-540.00044524882	5327	35	1	193012250	193060080	protein_coding	51377	UCHL5	ubiquitin C-terminal hydrolase L5
ENSG00000235169	0.5	4	-3	3.5	0.338507821901324	-4.60977222864644	506	65.06	1	3772749	3775982	protein_coding	388588	SMIM1	small integral membrane protein 1 (Vel blood group)
ENSG00000116514	59	485	-303919788771265	426	0.994398315282792	-426.010841087173	2560	44.5	1	32936445	32964809	protein_coding	127544	RNF19B	ring finger protein 19B
ENSG00000162419	269	539	-100267910019588	270	0.934220818291215	-270.001861781318	6358	45.92	1	28668778	28719353	protein_coding	10691	GMEB1	glucocorticoid modulatory element binding protein 1
ENSG00000154222	988	623	0.665279	365	0.848507821901324	365.000606295368	728	51.23	1	52345723	52366205	protein_coding	200014	CC2D1B	coiled-coil and C2 domain containing 1B
ENSG00000173406	1404	1763	-0.32849	359	0.69232551143201	-359.000150286009	5301	40.83	1	56994778	58546734	protein_coding	1600	DAB1	DAB adaptor protein 1
ENSG00000197147	436	404	0.109973	32	0.314777376654633	32.000188968598	3225	38.63	1	89524829	89597861	protein_coding	23507	LRRC8B	leucine rich repeat containing 8 VRAC subunit B
ENSG00000189195	1430	2506	-0.809371	1076	0.876913357400722	-1076.00030440602	1616	38.18	1	92080305	92184725	protein_coding	23285	KIAA1107	KIAA1107
ENSG00000058673	0.5	3	-258496250072116	2.5	0.284894705174489	-3.59611333666426	944	40.74	1	203795623	203854999	protein_coding	9877	ZC3H11A	zinc finger CCCH-type containing 11A
ENSG00000127074	NA	NA	NA	NA	NA	0	1518	35.72	1	192636138	192660311	protein_coding	6003	RGS13	regulator of G protein signaling 13
ENSG00000131236	1167	1470	-0.333012	303	0.690517448856799	-303.000182997835	3105	43.27	1	40040233	40072649	protein_coding	10487	CAP1	cyclase associated actin cytoskeleton regulatory protein 1
ENSG00000097021	875	1935	-114497864431208	1060	0.946350782190132	-1060.00061838477	1403	53.97	1	6264269	6393767	protein_coding	11332	ACOT7	acyl-CoA thioesterase 7
ENSG00000143337	1254	1033	0.279697	221	0.62955174488568	221.00017699193	3685	38.83	1	179882042	179920077	protein_coding	26092	TOR1AIP1	torsin 1A interacting protein 1
ENSG00000081870	204	160	0.350497	44	0.60028880866426	44.0013959814937	894	39.89	1	53916574	53945699	protein_coding	51668	HSPB11	heat shock protein family B (small) member 11
ENSG00000078808	5784	3583	0.6909	2201	0.85822202166065	2201.00010843756	1933	61.38	1	1216931	1232031	protein_coding	51150	SDF4	stromal cell derived factor 4
ENSG00000133216	82	196	-125715783949712	114	0.913784596871239	-114.00693156924	11035	51.95	1	22710839	22921500	protein_coding	2048	EPHB2	EPH receptor B2
ENSG00000143183	529	1268	-126121511802538	739	0.950616726835138	-739.001076226262	4468	39.88	1	165724293	165827755	protein_coding	54499	TMCO1	transmembrane and coiled-coil domains 1
ENSG00000248333	1134	953	0.250873	181	0.585544524669073	181.000173859093	2992	51.91	1	1635225	1659012	protein_coding	984	CDK11B	cyclin dependent kinase 11B
ENSG00000162390	129	136	-0.0762356	7	0.207015643802647	-7.00041512087293	2875	51.2	1	54542257	54639192	protein_coding	26027	ACOT11	acyl-CoA thioesterase 11
ENSG00000117448	530	275	0.946561	255	0.877075812274368	255.001756812059	1818	49.1	1	45550543	45570049	protein_coding	10327	AKR1A1	aldo-keto reductase family 1 member A1
ENSG00000162687	25	58	-121412480535285	33	0.76293321299639	-33.022327280841	5883	33.86	1	196225779	196609225	protein_coding	343450	KCNT2	potassium sodium-activated channel subfamily T member 2
ENSG00000143387	219	194	0.174874	25	0.383901925391095	25.0006116123569	3665	42.99	1	150794880	150809577	protein_coding	1513	CTSK	cathepsin K
ENSG00000159023	1993	7929	-199219721552367	5936	0.97206678700361	-5936.00033430337	5772	41.87	1	28887091	29120046	protein_coding	2035	EPB41	erythrocyte membrane protein band 4.1
ENSG00000176256	NA	NA	NA	NA	NA	0	2343	45.45	1	33860475	33864791	protein_coding	127540	HMGB4	high mobility group box 4
ENSG00000142920	668	789	-0.240177	121	0.562695547533093	-121.00023836789	778	46.14	1	33081104	33123492	protein_coding	113451	AZIN2	antizyme inhibitor 2
ENSG00000116525	740	480	0.624491	260	0.835773164861612	260.000749977457	3817	51.85	1	33145399	33182059	protein_coding	55223	TRIM62	tripartite motif containing 62
ENSG00000185888	5	0.5	332192809488736	4.5	0.383450661853189	5.59331800165179	1285	42.66	1	227815675	227846470	protein_coding	339501	PRSS38	serine protease 38
ENSG00000163131	247	52	224792751344359	195	0.972012635379061	195.012956436504	4074	39.37	1	150730079	150765957	protein_coding	1520	CTSS	cathepsin S
ENSG00000183814	275	87	166034431256329	188	0.952292418772563	188.007331620967	2909	39.7	1	226231149	226309869	protein_coding	286826	LIN9	lin-9 DREAM MuvB core complex component
ENSG00000274764	NA	NA	NA	NA	NA	0	1947	48.1	1	13049476	13056575	protein_coding	101929983	PRAMEF27	PRAME family member 27
ENSG00000229571	NA	NA	NA	NA	NA	0	1863	47.51	1	13068677	13077884	protein_coding	441873	PRAMEF25	PRAME family member 25
ENSG00000275774	NA	NA	NA	NA	NA	0	1156	46.09	1	13115488	13116854	protein_coding	440563	HNRNPCL2	heterogeneous nuclear ribonucleoprotein C like 2
ENSG00000179412	NA	NA	NA	NA	NA	0	1718	43.95	1	13163914	13165631	protein_coding	101060301	HNRNPCL4	heterogeneous nuclear ribonucleoprotein C like 4
ENSG00000213516	239	529	-114625710413328	290	0.939037304452467	-290.002265345202	4756	41.18	1	88979456	88992960	protein_coding	494115	RBMXL1	RBMX like 1
ENSG00000117226	82	66	0.313158	16	0.427169073405536	16.0030643272187	3678	40.11	1	89006679	89022894	protein_coding	2635	GBP3	guanylate binding protein 3
ENSG00000117228	112	76	0.559427	36	0.655556558363418	36.0043463907555	4078	37.94	1	89051882	89065360	protein_coding	2633	GBP1	guanylate binding protein 1
ENSG00000162645	62	12	236923380966572	50	0.873023465703971	50.0561012149854	4088	38	1	89106132	89150456	protein_coding	2634	GBP2	guanylate binding protein 2
ENSG00000213512	1	0.5	1	0.5	0.130204572803851	1.11803398874989	2426	37.88	1	89131742	89176009	protein_coding	388646	GBP7	guanylate binding protein 7
ENSG00000162654	110	109	0.0131754	1	0.109244885679904	1.00008679166793	6141	38.84	1	89181144	89198942	protein_coding	115361	GBP4	guanylate binding protein 4
ENSG00000126705	1798	863	105896055633549	935	0.943321299638989	935.000599677594	6335	56.39	1	27534035	27604431	protein_coding	27245	AHDC1	AT-hook DNA binding motif containing 1
ENSG00000000938	39	35	0.156119	4	0.209861612515042	4.00304549127377	2637	52.92	1	27612064	27635185	protein_coding	2268	FGR	FGR proto-oncogene, Src family tyrosine kinase
ENSG00000126709	544	746	-0.455569	202	0.772611311672683	-202.000513719878	822	50.06	1	27666064	27672212	protein_coding	2537	IFI6	interferon alpha inducible protein 6
ENSG00000277058	NA	NA	NA	NA	NA	0	1897	43.65	1	13060769	13062878	protein_coding	649330	HNRNPCL3	heterogeneous nuclear ribonucleoprotein C like 3
ENSG00000137959	258	171	0.593375	87	0.785192539109507	87.0020235028054	1713	34.5	1	78619902	78646145	protein_coding	10964	IFI44L	interferon induced protein 44 like
ENSG00000174151	750	1070	-0.512648	320	0.802677496991576	-320.000410637667	620	52.44	1	109494052	109502932	protein_coding	284613	CYB561D1	cytochrome b561 family member D1
ENSG00000181754	1680	2184	-0.378512	504	0.735481347773767	-504.000142133957	5130	53.23	1	109504178	109509738	protein_coding	57463	AMIGO1	adhesion molecule with Ig like domain 1
ENSG00000065135	1350	934	0.531465	416	0.810285800240674	416.000339489039	9044	38.65	1	109548615	109600195	protein_coding	2773	GNAI3	G protein subunit alpha i3
ENSG00000134183	0.5	2	-2	1.5	0.217521058965102	-2.5	1515	44.55	1	109603091	109619929	protein_coding	2780	GNAT2	G protein subunit alpha transducin 2
ENSG00000073756	35	15	122239242133645	20	0.664055354993983	20.0373212588844	4510	36.06	1	186671791	186680922	protein_coding	5743	PTGS2	prostaglandin-endoperoxide synthase 2
ENSG00000153904	3196	4335	-0.439765	1139	0.777912154031288	-1139.00008489591	4022	39.19	1	85318481	85578363	protein_coding	23576	DDAH1	dimethylarginine dimethylaminohydrolase 1
ENSG00000155380	854	654	0.384945	200	0.722981347773767	200.000370457125	3764	40.9	1	112911847	112957593	protein_coding	6566	SLC16A1	solute carrier family 16 member 1
ENSG00000134259	4	0.5	3	3.5	0.338507821901324	4.60977222864644	1168	44.05	1	115285904	115338770	protein_coding	4803	NGF	nerve growth factor
ENSG00000188976	542	384	0.497187	158	0.781642599277978	158.000782259001	2757	59.54	1	944203	959309	protein_coding	26155	NOC2L	NOC2 like nucleolar associated transcriptional repressor
ENSG00000187583	NA	NA	NA	NA	NA	0	3176	62.65	1	966482	975865	protein_coding	84069	PLEKHN1	pleckstrin homology domain containing N1
ENSG00000188290	679	142	225752064474005	537	0.985734055354994	537.004745229929	1040	74.32	1	998962	1000172	protein_coding	57801	HES4	hes family bHLH transcription factor 4
ENSG00000187608	259	13	431636856954546	246	0.989175691937425	246.037865048509	787	56.44	1	1001138	1014540	protein_coding	9636	ISG15	ISG15 ubiquitin like modifier
ENSG00000188157	819	231	182597060022495	588	0.969542719614922	588.002835170574	7326	65.71	1	1020120	1056118	protein_coding	375790	AGRN	agrin
ENSG00000256407	13	6	111547721741994	7	0.440514440433213	7.08832063486006	2542	49.56	1	54132686	54200073	protein_coding	NA	NA	NA
ENSG00000157211	NA	NA	NA	NA	NA	0	1982	49.48	1	54132687	54153770	protein_coding	200008	CDCP2	CUB domain containing protein 2
ENSG00000116221	507	335	0.597825	172	0.822460890493381	172.001038933822	747	48.9	1	54184041	54225464	protein_coding	51253	MRPL37	mitochondrial ribosomal protein L37
ENSG00000157216	7795	5270	0.564746	2525	0.821579422382671	2525.00006315606	2567	50.93	1	54225433	54413479	protein_coding	23648	SSBP3	single stranded DNA binding protein 3
ENSG00000117601	NA	NA	NA	NA	NA	0	1552	46.27	1	173903800	173917327	protein_coding	462	SERPINC1	serpin family C member 1
ENSG00000135775	72	741	-336340473086352	669	0.997737665463297	-669.008454723394	2932	39.42	1	230642481	230693982	protein_coding	22796	COG2	component of oligomeric golgi complex 2
ENSG00000135773	43	10	210433665981474	33	0.80176293622142	33.0670263673322	2173	47.85	1	230747384	230802003	protein_coding	10753	CAPN9	calpain 9
ENSG00000119280	1604	980	0.71082	624	0.859019253910951	624.000404860258	3726	47.8	1	230837119	230869589	protein_coding	84886	C1orf198	chromosome 1 open reading frame 198
ENSG00000137965	231	56	204439411935845	175	0.968261131167268	175.011941156354	819	35.31	1	78649796	78664078	protein_coding	10561	IFI44	interferon induced protein 44
ENSG00000163239	2	2	0	0	0.0992900120336943	0	2331	47.53	1	154502219	154548147	protein_coding	126668	TDRD10	tudor domain containing 10
ENSG00000160714	1597	1246	0.35806	351	0.718718411552347	351.000182631204	3239	50.99	1	154548577	154559028	protein_coding	55585	UBE2Q1	ubiquitin conjugating enzyme E2 Q1
ENSG00000160716	576	1576	-145212681801406	1000	0.957912154031288	-1000.00105433559	5857	54.68	1	154567778	154580013	protein_coding	1141	CHRNB2	cholinergic receptor nicotinic beta 2 subunit
ENSG00000160710	2325	7208	-163236829493078	4883	0.969440433212996	-4883.00027284724	6777	45.41	1	154581695	154628013	protein_coding	103	ADAR	adenosine deaminase RNA specific
ENSG00000186118	NA	NA	NA	NA	NA	0	1003	48.86	1	46668855	46673594	protein_coding	374973	TEX38	testis expressed 38
ENSG00000159658	1865	2584	-0.47043	719	0.790505415162455	-719.000153897618	6346	40.28	1	46674659	46719146	protein_coding	9813	EFCAB14	EF-hand calcium binding domain 14
ENSG00000143801	233	697	-158082870121414	464	0.966092057761733	-464.002692901003	3116	48.2	1	226870184	226927726	protein_coding	5664	PSEN2	presenilin 2
ENSG00000132185	0.5	1	-1	0.5	0.130204572803851	-1.11803398874989	1639	46.05	1	161706972	161714352	protein_coding	84824	FCRLA	Fc receptor like A
ENSG00000162746	32	73	-118982455888002	41	0.800472322503008	-41.0172607871481	1996	53.91	1	161721544	161728143	protein_coding	127943	FCRLB	Fc receptor like B
ENSG00000081721	409	588	-0.523715	179	0.792656438026474	-179.000766137265	1252	39.87	1	161749758	161757238	protein_coding	11266	DUSP12	dual specificity phosphatase 12
ENSG00000082512	33	71	-110535300014623	38	0.784560770156438	-38.0160729857113	4958	44.65	1	211326615	211374946	protein_coding	7188	TRAF5	TNF receptor associated factor 5
ENSG00000170385	381	586	-0.62111	205	0.830604693140794	-205.000940917885	5893	40.58	1	211571568	211579161	protein_coding	7779	SLC30A1	solute carrier family 30 member 1
ENSG00000198570	NA	NA	NA	NA	NA	0	3070	51.08	1	211476522	211492162	protein_coding	343035	RD3	retinal degeneration 3, GUCY2D regulator
ENSG00000118217	374	1478	-198253609425851	1104	0.971651624548736	-1104.00178009339	3111	37.99	1	161766298	161977574	protein_coding	22926	ATF6	activating transcription factor 6
ENSG00000117054	1220	2103	-0.785568	883	0.872746690734055	-883.000349443088	1653	40.4	1	75724431	75787575	protein_coding	34	ACADM	acyl-CoA dehydrogenase medium chain
ENSG00000137955	540	329	0.714872	211	0.846636582430806	211.00121099587	3863	37.85	1	75786197	75795086	protein_coding	5876	RABGGTB	Rab geranylgeranyltransferase subunit beta
ENSG00000057468	30	11	144745897697122	19	0.660376052948255	19.0550554313026	3270	37.01	1	75796882	75913242	protein_coding	4438	MSH4	mutS homolog 4
ENSG00000213047	281	247	0.186059	34	0.432527075812274	34.0005090841955	8365	34.32	1	197504748	197775696	protein_coding	163486	DENND1B	DENN domain containing 1B
ENSG00000134376	216	210	0.040642	6	0.161579422382671	6.00013764599646	5140	36.53	1	197268204	197478455	protein_coding	23418	CRB1	crumbs cell polarity complex component 1
ENSG00000117400	12	11	0.125531	1	0.134816486161251	1.00784820402517	3633	48.16	1	43337818	43354466	protein_coding	4352	MPL	MPL proto-oncogene, thrombopoietin receptor
ENSG00000117399	16	0.5	5	15.5	0.649777376654633	16.2864974749023	1649	52.17	1	43358981	43363203	protein_coding	991	CDC20	cell division cycle 20
ENSG00000066322	875	323	143774885202577	552	0.956128158844765	552.001872389724	1625	58.76	1	43363398	43368074	protein_coding	64834	ELOVL1	ELOVL fatty acid elongase 1
ENSG00000159479	370	541	-0.548103	171	0.799395306859206	-171.000878410764	1968	46.78	1	43383917	43389808	protein_coding	112950	MED8	mediator complex subunit 8
ENSG00000116337	2121	3533	-0.736149	1412	0.86864019253911	-1412.00019189642	2221	56.74	1	109616104	109632051	protein_coding	271	AMPD2	adenosine monophosphate deaminase 2
ENSG00000066279	2	0.5	2	1.5	0.217521058965102	2.5	3924	34.66	1	197084121	197146694	protein_coding	259266	ASPM	abnormal spindle microtubule assembly
ENSG00000117020	1073	3471	-169370128907212	2398	0.969620938628159	-2398.00059812838	1688	37.34	1	243488233	243851079	protein_coding	10000	AKT3	AKT serine/threonine kinase 3
ENSG00000198912	431	505	-0.228596	74	0.53176293622142	-74.0003530796381	2517	49.32	1	3889125	3900293	protein_coding	339448	C1orf174	chromosome 1 open reading frame 174
ENSG00000183856	0.5	4	-3	3.5	0.338507821901324	-4.60977222864644	6013	50.86	1	156525405	156572604	protein_coding	128239	IQGAP3	IQ motif containing GTPase activating protein 3
ENSG00000163382	662	990	-0.580597	328	0.834302045728038	-328.000513861235	4166	48	1	156591756	156609507	protein_coding	128240	NAXE	NAD(P)HX epimerase
ENSG00000160818	122	380	-163911827076806	258	0.959590854392298	-258.005206747278	2154	48.5	1	156594301	156601496	protein_coding	54865	GPATCH4	G-patch domain containing 4
ENSG00000132702	4887	478	335386658126593	4409	0.999290012033694	4409.00127562026	719	54.26	1	156619331	156625725	protein_coding	60484	HAPLN2	hyaluronan and proteoglycan link protein 2
ENSG00000132692	3128	2570	0.283472	558	0.638083634175692	558.000072003993	600	55.82	1	156641390	156659532	protein_coding	63827	BCAN	brevican
ENSG00000132688	1839	336	245238834163318	1503	0.990123345367028	1503.00200073339	5568	59.01	1	156668763	156677407	protein_coding	10763	NES	nestin
ENSG00000143320	313	48	270505634621146	265	0.986317689530686	265.01380592308	974	55.42	1	156699606	156705816	protein_coding	1382	CRABP2	cellular retinoic acid binding protein 2
ENSG00000143319	521	464	0.167159	57	0.433745487364621	57.0002451046184	3178	50.2	1	156721891	156728766	protein_coding	81875	ISG20L2	interferon stimulated exonuclease gene 20 like 2
ENSG00000143303	649	270	126525907094831	379	0.946967509025271	379.002111973689	1802	51	1	156728442	156736960	protein_coding	51093	RRNAD1	ribosomal RNA adenine dimethylase domain containing 1
ENSG00000143314	423	227	0.897965	196	0.868577015643803	196.002056983589	560	48.93	1	156737303	156741590	protein_coding	79590	MRPL24	mitochondrial ribosomal protein L24
ENSG00000143321	2837	4449	-0.649115	1612	0.851362815884476	-1612.00013069175	2309	51.35	1	156742109	156766925	protein_coding	3068	HDGF	heparin binding growth factor
ENSG00000143294	1597	884	0.853246	713	0.879756317689531	713.000510538949	833	46.54	1	156750610	156800815	protein_coding	5546	PRCC	proline rich mitotic checkpoint control factor
ENSG00000027869	1	0.5	1	0.5	0.130204572803851	1.11803398874989	1599	55.53	1	156806243	156816848	protein_coding	9047	SH2D2A	SH2 domain containing 2A
ENSG00000123091	4723	5569	-0.237715	846	0.581973525872443	-846.000033397343	3074	41.24	1	51236273	51273447	protein_coding	26994	RNF11	ring finger protein 11
ENSG00000085832	1965	2172	-0.144495	207	0.401666666666667	-207.000050431744	4736	38.04	1	51354263	51519266	protein_coding	2060	EPS15	epidermal growth factor receptor pathway substrate 15
ENSG00000237330	NA	NA	NA	NA	NA	0	1900	65.48	1	1070967	1074306	protein_coding	401934	RNF223	ring finger protein 223
ENSG00000131591	1097	727	0.593536	370	0.835956678700361	370.000476060893	2429	54.65	1	1081818	1116361	protein_coding	54991	C1orf159	chromosome 1 open reading frame 159
ENSG00000085831	41	35	0.228269	6	0.268986161251504	6.00434065745218	1780	51.4	1	51287258	51345116	protein_coding	22996	TTC39A	tetratricopeptide repeat domain 39A
ENSG00000187634	12	4	158496250072116	8	0.485529482551143	8.15549545574591	3465	66.59	1	923923	944575	protein_coding	148398	SAMD11	sterile alpha motif domain containing 11
ENSG00000156875	1	2	-1	1	0.206543321299639	-1.4142135623731	2779	39.5	1	100038095	100083377	protein_coding	64645	MFSD14A	major facilitator superfamily domain containing 14A
ENSG00000156876	178	127	0.487049	51	0.690451263537906	51.0023255987334	3972	36.48	1	100083563	100132955	protein_coding	163786	SASS6	SAS-6 centriolar assembly protein
ENSG00000122477	30	35	-0.222392	5	0.248528880866426	-5.00494339519119	1842	36.25	1	100148448	100178273	protein_coding	127495	LRRC39	leucine rich repeat containing 39
ENSG00000137992	807	968	-0.262438	161	0.600770156438026	-161.000213893958	10799	39.15	1	100186919	100249834	protein_coding	1629	DBT	dihydrolipoamide branched chain transacylase E2
ENSG00000137996	731	594	0.299408	137	0.640676895306859	137.00032717273	731	39.06	1	100266216	100292769	protein_coding	8634	RTCA	RNA 3'-terminal phosphate cyclase
ENSG00000137948	0.5	8	-4	7.5	0.487027677496992	-8.5	1482	39.45	1	91949343	92014426	protein_coding	676	BRDT	bromodomain testis associated
ENSG00000121774	1075	3750	-180255393579378	2675	0.970327918170878	-2675.00060732716	2713	43.61	1	32013868	32060850	protein_coding	10657	KHDRBS1	KH RNA binding domain containing, signal transduction associated 1
ENSG00000121775	808	199	202158686220815	609	0.985703971119134	609.00335533841	2087	48.85	1	32072031	32102866	protein_coding	55116	TMEM39B	transmembrane protein 39B
ENSG00000025800	1886	2752	-0.545151	866	0.818661251504212	-866.00017158739	7355	44.21	1	32108056	32176563	protein_coding	23633	KPNA6	karyopherin subunit alpha 6
ENSG00000160050	677	586	0.208255	91	0.510529482551143	91.0002382975752	880	55.01	1	32200595	32205453	protein_coding	79140	CCDC28B	coiled-coil domain containing 28B
ENSG00000064703	326	476	-0.54609	150	0.794813477737665	-150.00099404291	4658	40.27	1	111754832	111775602	protein_coding	11218	DDX20	DEAD-box helicase 20
ENSG00000122406	8838	8629	0.0345266	209	0.164638989169675	209.000002851873	896	40.37	1	92832013	92841924	protein_coding	6125	RPL5	ribosomal protein L5
ENSG00000154511	451	641	-0.507197	190	0.792343561973526	-190.000676969107	865	39.43	1	92832737	92961522	protein_coding	388650	DIPK1A	divergent protein kinase domain 1A
ENSG00000143033	867	624	0.474486	243	0.780773164861613	243.000463244271	3845	37.37	1	93079235	93139079	protein_coding	22823	MTF2	metal response element binding transcription factor 2
ENSG00000189410	39	86	-114086253583985	47	0.820270758122744	-47.0138444218901	3898	61.39	1	20719731	20732837	protein_coding	400745	SH2D5	SH2 domain containing 5
ENSG00000117298	806	385	10659213929457	421	0.940102286401925	421.001349390255	5099	52.21	1	21217247	21345572	protein_coding	1889	ECE1	endothelin converting enzyme 1
ENSG00000143502	617	850	-0.462192	233	0.775950661853189	-233.000458415365	3480	44.24	1	223220819	223364233	protein_coding	55061	SUSD4	sushi domain containing 4
ENSG00000178395	NA	NA	NA	NA	NA	0	2051	63.04	1	223393415	223395465	protein_coding	164127	CCDC185	coiled-coil domain containing 185
ENSG00000162620	2	5	-132192809488736	3	0.310743080625752	-3.27833706138532	1085	34	1	74026015	74198187	protein_coding	127255	LRRIQ3	leucine rich repeats and IQ motif containing 3
ENSG00000116783	74	5	388752527074159	69	0.922466907340554	69.1094266560695	3019	36.79	1	74235387	74544428	protein_coding	51086	TNNI3K	TNNI3 interacting kinase
ENSG00000162621	52	10	237851162325373	42	0.846116125150421	42.0672951060792	4358	37.58	1	74469376	74512611	protein_coding	105378803	LRRC53	leucine rich repeat containing 53
ENSG00000178965	347	418	-0.268567	71	0.577536101083032	-71.0005079445466	5076	36.47	1	74568117	74673792	protein_coding	127254	ERICH3	glutamate rich 3
ENSG00000116791	296	69	210092890885078	227	0.97517448856799	227.009722043528	1592	39.61	1	74705482	74733408	protein_coding	1429	CRYZ	crystallin zeta
ENSG00000162623	463	576	-0.315057	113	0.656143200962696	-113.000439205663	3335	40.26	1	74733152	74766678	protein_coding	127253	TYW3	tRNA-yW synthesizing protein 3 homolog
ENSG00000259030	255	421	-0.723323	166	0.840773164861612	-166.001575884515	2855	36.52	1	74198235	74544393	protein_coding	100526835	FPGT-TNNI3K	FPGT-TNNI3K readthrough
ENSG00000154358	3631	2281	0.6707	1350	0.853507821901324	1350.00016660708	27013	53.88	1	228208044	228378876	protein_coding	84033	OBSCN	obscurin, cytoskeletal calmodulin and titin-interacting RhoGEF
ENSG00000183598	4	3	0.415037	1	0.155956678700361	1.08270777489018	469	64.39	1	149813225	149813693	protein_coding	653604	H3C13	H3 clustered histone 13
ENSG00000184260	3	0.5	258496250072116	2.5	0.284894705174489	3.59611333666426	494	58.3	1	149886918	149887411	protein_coding	8338	H2AC20	H2A clustered histone 20
ENSG00000184270	NA	NA	NA	NA	NA	0	497	58.55	1	149887469	149887965	protein_coding	317772	H2AC21	H2A clustered histone 21
ENSG00000178096	248	202	0.295985	46	0.568643200962695	46.0009522403416	1096	45.46	1	149887890	149900798	protein_coding	51027	BOLA1	bolA family member 1
ENSG00000159164	9115	7830	0.21923	1285	0.55205174488568	1285.00001870115	4378	52.16	1	149903318	149917844	protein_coding	9900	SV2A	synaptic vesicle glycoprotein 2A
ENSG00000143368	948	297	167442412809749	651	0.967870036101083	651.002153372906	1544	47.69	1	149923317	149927803	protein_coding	10262	SF3B4	splicing factor 3b subunit 4
ENSG00000150337	183	2	651569983828404	181	0.981702767749699	181.117239224715	795	42.01	1	149782671	149791675	protein_coding	2209	FCGR1A	Fc fragment of IgG receptor Ia
ENSG00000170128	0.5	3	-258496250072116	2.5	0.284894705174489	-3.59611333666426	1198	72.95	1	200872981	200874178	protein_coding	2848	GPR25	G protein-coupled receptor 25
ENSG00000116852	668	622	0.102934	46	0.307575210589651	46.0001151662691	9897	55.01	1	200969390	201023714	protein_coding	23046	KIF21B	kinesin family member 21B
ENSG00000116857	2931	2573	0.187942	358	0.497993381468111	358.000049332415	1994	48.53	1	201134772	201171574	protein_coding	252839	TMEM9	transmembrane protein 9
ENSG00000163395	13	6	111547721741994	7	0.440514440433213	7.08832063486006	11811	52.47	1	201190824	201228952	protein_coding	91156	IGFN1	immunoglobulin like and fibronectin type III domain containing 1
ENSG00000081248	0.5	2	-2	1.5	0.217521058965102	-2.5	6028	51.58	1	201039512	201112451	protein_coding	779	CACNA1S	calcium voltage-gated channel subunit alpha1 S
ENSG00000203943	20	16	0.321928	4	0.248188929001203	4.01293380188084	1567	39.5	1	84298366	84389957	protein_coding	148418	SAMD13	sterile alpha motif domain containing 13
ENSG00000174529	486	89	244907907263938	397	0.98575210589651	397.007554069572	1332	47.52	1	205083129	205084460	protein_coding	388730	TMEM81	transmembrane protein 81
ENSG00000116984	733	1278	-0.802003	545	0.871492178098676	-545.000590099115	10067	40.64	1	236795260	236921278	protein_coding	4548	MTR	5-methyltetrahydrofolate-homocysteine methyltransferase
ENSG00000143742	3983	5283	-0.407502	1300	0.753086642599278	-1300.00006386839	377	40.6	1	225777813	225790468	protein_coding	6726	SRP9	signal recognition particle 9
ENSG00000196187	688	265	137641620525154	423	0.952981347773767	423.002239381271	4109	51.62	1	225845536	225882380	protein_coding	9725	TMEM63A	transmembrane protein 63A
ENSG00000243709	25	11	118442457113743	14	0.584494584837545	14.0500128670658	1626	50.49	1	225886282	225911382	protein_coding	10637	LEFTY1	left-right determination factor 1
ENSG00000255835	13	23	-0.823122	10	0.449512635379061	-10.0338193235952	1625	50.88	1	225886696	225924278	protein_coding	NA	NA	NA
ENSG00000143768	0.5	1	-1	0.5	0.130204572803851	-1.11803398874989	2085	56.27	1	225936598	225941383	protein_coding	7044	LEFTY2	left-right determination factor 2
ENSG00000143819	1312	306	210016416192543	1006	0.987123947051745	1006.00219218922	1635	50.75	1	225810124	225845563	protein_coding	2052	EPHX1	epoxide hydrolase 1
ENSG00000120948	4103	5545	-0.434508	1442	0.77326714801444	-1442.00006546375	701	43.2	1	11012344	11030528	protein_coding	23435	TARDBP	TAR DNA binding protein
ENSG00000009724	5	185	-520945336562895	180	0.981519253910951	-180.075368677586	1581	47.92	1	11022009	11047239	protein_coding	10747	MASP2	mannan binding lectin serine peptidase 2
ENSG00000116649	1539	1249	0.30122	290	0.657024669073406	290.000156436752	545	59.85	1	11054584	11060020	protein_coding	6723	SRM	spermidine synthase
ENSG00000171824	650	462	0.492547	188	0.784034296028881	188.000645218083	2721	46.37	1	11066618	11099869	protein_coding	5394	EXOSC10	exosome component 10
ENSG00000117614	517	394	0.391969	123	0.711877256317689	123.000624548915	1757	43.02	1	25222276	25232502	protein_coding	25949	SYF2	SYF2 pre-mRNA splicing factor
ENSG00000117616	2273	2272	0.000634849	1	0.101585439229844	1.00000020151681	901	46.4	1	25242249	25338213	protein_coding	57035	RSRP1	arginine and serine rich protein 1
ENSG00000187010	55	7	297400479146706	48	0.873002406738869	48.0920440873506	1441	46.66	1	25272393	25330445	protein_coding	6007	RHD	Rh blood group D antigen
ENSG00000183726	2213	1843	0.263947	370	0.611976534296029	370.000094146231	776	41.71	1	25338317	25362361	protein_coding	23585	TMEM50A	transmembrane protein 50A
ENSG00000204178	1853	1940	-0.0661938	87	0.253450661853189	-87.0000251816936	3294	40.69	1	25430858	25500209	protein_coding	55219	MACO1	macoilin 1
ENSG00000198860	470	667	-0.505026	197	0.793357400722022	-197.000647337173	1844	38.96	1	184051651	184123978	protein_coding	116461	TSEN15	tRNA splicing endonuclease subunit 15
ENSG00000160838	0.5	8	-4	7.5	0.487027677496992	-8.5	1977	54.62	1	156920632	156933094	protein_coding	149499	LRRC71	leucine rich repeat containing 71
ENSG00000198400	2	16	-3	14	0.633270156438026	-14.3178210632764	570	53.11	1	156815640	156881850	protein_coding	4914	NTRK1	neurotrophic receptor tyrosine kinase 1
ENSG00000155816	1441	1160	0.312946	281	0.665890493381468	281.000174261342	906	39.28	1	240014348	240475187	protein_coding	56776	FMN2	formin 2
ENSG00000180875	72	120	-0.736966	48	0.745761131167268	-48.005657148788	4176	40.58	1	240489573	240612155	protein_coding	64388	GREM2	gremlin 2, DAN family BMP antagonist
ENSG00000125944	2460	2045	0.266557	415	0.62414861612515	415.000085605878	557	38.85	1	23303771	23344336	protein_coding	10236	HNRNPR	heterogeneous nuclear ribonucleoprotein R
ENSG00000143382	117	14	30630097975258	103	0.954320096269555	103.045533765514	4319	60.13	1	150549369	150560937	protein_coding	54507	ADAMTSL4	ADAMTS like 4
ENSG00000184007	3110	2333	0.414728	777	0.752265342960289	777.000110681807	3353	41.84	1	31906421	31944856	protein_coding	8073	PTP4A2	protein tyrosine phosphatase 4A2
ENSG00000176092	3	1	158496250072116	2	0.269660048134777	2.55188285951614	6259	52.62	1	26321698	26360080	protein_coding	55057	CRYBG2	crystallin beta-gamma domain containing 2
ENSG00000137942	1264	857	0.560629	407	0.817310469314079	407.00038612423	5341	37.34	1	93448118	93554661	protein_coding	54874	FNBP1L	formin binding protein 1 like
ENSG00000157077	471	513	-0.123232	42	0.340270758122744	-42.0001807861365	5148	40.85	1	52142089	52348671	protein_coding	9372	ZFYVE9	zinc finger FYVE-type containing 9
ENSG00000162493	197	564	-151749953294242	367	0.954401323706378	-367.003137322874	3104	45.38	1	13583465	13617957	protein_coding	10630	PDPN	podoplanin
ENSG00000162542	35	23	0.605721	12	0.46354091456077	12.0152776914894	2946	48.92	1	19682240	19799945	protein_coding	255104	TMCO4	transmembrane and coiled-coil domains 4
ENSG00000178922	NA	NA	NA	NA	NA	0	1322	59.35	1	43450989	43453989	protein_coding	81888	HYI	hydroxypyruvate isomerase (putative)
ENSG00000121753	1979	590	174598475279831	1389	0.970078219013237	1389.00109735837	4879	58.75	1	31727117	31764893	protein_coding	576	ADGRB2	adhesion G protein-coupled receptor B2
ENSG00000162631	117	594	-234395440121736	477	0.987093862815885	-477.005759003217	3347	37.38	1	107140007	107484923	protein_coding	22854	NTNG1	netrin G1
ENSG00000163374	1639	2258	-0.46223	619	0.785992779783394	-619.000172581747	3073	44.63	1	155659443	155689000	protein_coding	55249	YY1AP1	YY1 associated protein 1
ENSG00000235098	938	1040	-0.148924	102	0.414978941034898	-102.000108716945	1632	66.51	1	1418420	1421769	protein_coding	441869	ANKRD65	ankyrin repeat domain 65
ENSG00000143740	848	1009	-0.25079	161	0.583170878459687	-161.000195327914	2798	54.21	1	227728200	227781826	protein_coding	116841	SNAP47	synaptosome associated protein 47
ENSG00000117411	1626	939	0.79213	687	0.87205174488568	687.000456673971	360	56.94	1	43978943	43991170	protein_coding	8704	B4GALT2	beta-1,4-galactosyltransferase 2
ENSG00000162745	21	1	439231742277876	20	0.712746690734055	20.4766318603047	496	48.23	1	161983192	162023869	protein_coding	25903	OLFML2B	olfactomedin like 2B
ENSG00000187862	NA	NA	NA	NA	NA	0	2958	53.95	1	156579723	156587719	protein_coding	164118	TTC24	tetratricopeptide repeat domain 24
ENSG00000162891	NA	NA	NA	NA	NA	0	1284	42.96	1	206865623	206869223	protein_coding	50604	IL20	interleukin 20
ENSG00000204518	NA	NA	NA	NA	NA	0	2027	47.36	1	12644085	12667076	protein_coding	343066	AADACL4	arylacetamide deacetylase like 4
ENSG00000137976	NA	NA	NA	NA	NA	0	1317	39.38	1	84398484	84415018	protein_coding	58511	DNASE2B	deoxyribonuclease 2 beta
ENSG00000203663	27	8	175488750216347	19	0.672132972322503	19.0808707910632	4225	35.53	1	248030070	248042305	protein_coding	26246	OR2L2	olfactory receptor family 2 subfamily L member 2
ENSG00000198128	28	4	28073549220576	24	0.747090854392298	24.1636346946895	2792	35.43	1	248046836	248063407	protein_coding	391192	OR2L3	olfactory receptor family 2 subfamily L member 3
ENSG00000171180	8	0.5	4	7.5	0.487027677496992	8.5	5934	37.35	1	248231417	248244679	protein_coding	26245	OR2M4	olfactory receptor family 2 subfamily M member 4
ENSG00000186501	2267	2094	0.114523	173	0.339268953068592	173.000037906082	1613	51.87	1	27322145	27336400	protein_coding	84065	TMEM222	transmembrane protein 222
ENSG00000185090	441	643	-0.54404	202	0.801811070998797	-202.00073262147	2640	54.59	1	37793847	37801137	protein_coding	149175	MANEAL	mannosidase endo-alpha like
ENSG00000157873	393	197	0.996334	196	0.927253309265945	196.00253233264	660	64.06	1	2555639	2565382	protein_coding	8764	TNFRSF14	TNF receptor superfamily member 14
ENSG00000204505	NA	NA	NA	NA	NA	0	2465	47.82	1	13171848	13179459	protein_coding	343070	PRAMEF9	PRAME family member 9
ENSG00000177151	NA	NA	NA	NA	NA	0	2957	41.13	1	248636356	248645278	protein_coding	403244	OR2T35	olfactory receptor family 2 subfamily T member 35
ENSG00000180708	NA	NA	NA	NA	NA	0	3023	36.19	1	158418210	158426237	protein_coding	391107	OR10K2	olfactory receptor family 10 subfamily K member 2
ENSG00000168264	2687	3046	-0.18092	359	0.478892900120337	-359.000045587614	4615	52.08	1	234604269	234610178	protein_coding	359948	IRF2BP2	interferon regulatory factor 2 binding protein 2
ENSG00000162775	223	114	0.96801	109	0.846943441636582	109.004298278274	4129	44.01	1	110338506	110346681	protein_coding	64783	RBM15	RNA binding motif protein 15
ENSG00000081692	227	349	-0.620535	122	0.811293622141998	-122.001578118327	3749	61.26	1	227730425	227735411	protein_coding	65094	JMJD4	jumonji domain containing 4
ENSG00000179023	0.5	22	-54594316186373	21.5	0.72310770156438	-22.1823216458191	5045	58.2	1	18480930	18485974	protein_coding	127707	KLHDC7A	kelch domain containing 7A
ENSG00000173171	70	131	-0.90414	61	0.793080625752106	-61.006700198517	1636	55.89	1	155208695	155213824	protein_coding	4580	MTX1	metaxin 1
ENSG00000143862	2922	2616	0.159594	306	0.440992779783394	306.000041617855	1789	53.33	1	202133404	202144743	protein_coding	127829	ARL8A	ADP ribosylation factor like GTPase 8A
ENSG00000170075	3295	5209	-0.660728	1914	0.852767749699158	-1914.00011404426	1497	55.43	1	202122886	202133592	protein_coding	9283	GPR37L1	G protein-coupled receptor 37 like 1
ENSG00000143376	2148	3479	-0.695679	1331	0.859539711191336	-1331.00018180646	1437	40.43	1	151612006	151699091	protein_coding	81609	SNX27	sorting nexin 27
ENSG00000159409	5539	2709	103186514496131	2830	0.94338146811071	2830.0001881176	5582	55.89	1	151700058	151716803	protein_coding	11189	CELF3	CUGBP Elav-like family member 3
ENSG00000178796	10	6	0.736966	4	0.291429001203369	4.06732323364947	1772	51.01	1	151710433	151729805	protein_coding	284485	RIIAD1	regulatory subunit of type II PKA R-subunit domain containing 1
ENSG00000143436	923	1072	-0.215902	149	0.540794223826715	-149.000156422153	1224	47.92	1	151759647	151763496	protein_coding	65005	MRPL9	mitochondrial ribosomal protein L9
ENSG00000143450	12	12	0	0	0.0992900120336943	0	745	48.79	1	151762899	151771334	protein_coding	51686	OAZ3	ornithine decarboxylase antizyme 3
ENSG00000213171	179	228	-0.349074	49	0.613417569193742	-49.0012433803763	2644	56.11	1	151800264	151805419	protein_coding	339398	LINGO4	leucine rich repeat and Ig domain containing 4
ENSG00000143365	180	54	173696559416621	126	0.937734657039711	126.011971849802	3055	53.06	1	151806071	151831845	protein_coding	6097	RORC	RAR related orphan receptor C
ENSG00000196407	NA	NA	NA	NA	NA	0	1161	52.42	1	151847101	151853712	protein_coding	284486	THEM5	thioesterase superfamily member 5
ENSG00000159445	597	662	-0.1491	65	0.405583634175692	-65.0001710066608	4798	42.26	1	151870866	151909637	protein_coding	117145	THEM4	thioesterase superfamily member 4
ENSG00000197747	184	108	0.768674	76	0.803285198555957	76.0038871401724	671	44.94	1	151982915	151993859	protein_coding	6281	S100A10	S100 calcium binding protein A10
ENSG00000123473	23	24	-0.0614005	1	0.125905535499398	-1.0018832401458	5225	40.15	1	47250139	47314892	protein_coding	6491	STIL	STIL centriolar assembly protein
ENSG00000198854	NA	NA	NA	NA	NA	0	949	55.01	1	152719522	152720470	protein_coding	100129271	C1orf68	chromosome 1 open reading frame 68
ENSG00000240386	NA	NA	NA	NA	NA	0	726	48.33	1	152775140	152777024	protein_coding	353137	LCE1F	late cornified envelope 1F
ENSG00000186226	NA	NA	NA	NA	NA	0	575	48.98	1	152786214	152788426	protein_coding	353135	LCE1E	late cornified envelope 1E
ENSG00000172155	0.5	1	-1	0.5	0.130204572803851	-1.11803398874989	460	51.95	1	152796721	152798181	protein_coding	353134	LCE1D	late cornified envelope 1D
ENSG00000020129	9653	8189	0.23729	1464	0.582397713598075	1464.00001923039	3677	57.71	1	35557473	35567274	protein_coding	23154	NCDN	neurochondrin
ENSG00000116819	1751	320	24520352735462	1431	0.990099277978339	1431.00210079405	2245	52.56	1	35573314	35595328	protein_coding	339488	TFAP2E	transcription factor AP-2 epsilon
ENSG00000237763	NA	NA	NA	NA	NA	0	1785	34.13	1	103655760	103664554	protein_coding	276	AMY1A	amylase alpha 1A
ENSG00000174876	NA	NA	NA	NA	NA	0	1785	34.45	1	103687415	103696454	protein_coding	277	AMY1B	amylase alpha 1B
ENSG00000187733	NA	NA	NA	NA	NA	0	1828	38.13	1	103745323	103758726	protein_coding	278	AMY1C	amylase alpha 1C
ENSG00000186603	13	79	-260334103003601	66	0.91323706377858	-66.0513238665106	1816	60.3	1	45326895	45328710	protein_coding	84842	HPDL	4-hydroxyphenylpyruvate dioxygenase like
ENSG00000197454	3	0.5	258496250072116	2.5	0.284894705174489	3.59611333666426	2429	35.51	1	248013660	248024276	protein_coding	81466	OR2L5	olfactory receptor family 2 subfamily L member 5
ENSG00000117643	1736	1052	0.722632	684	0.860400120336943	684.000381723109	3561	48.63	1	25616791	25786206	protein_coding	57134	MAN1C1	mannosidase alpha class 1C member 1
ENSG00000162430	2552	2309	0.14436	243	0.402256317689531	243.000042880356	4314	56.75	1	25800193	25818221	protein_coding	57190	SELENON	selenoprotein N
ENSG00000173212	7	16	-11926450779424	9	0.491591456077016	-9.07867844358088	6194	43	1	116111399	116138149	protein_coding	126868	MAB21L3	mab-21 like 3
ENSG00000163531	3264	5246	-0.684577	1982	0.857000601684717	-1982.00011822536	4917	47.92	1	204828651	205022822	protein_coding	23114	NFASC	neurofascin
ENSG00000184144	4335	7939	-0.872925	3604	0.883113718411552	-3604.00010571567	4000	54.18	1	205042937	205078289	protein_coding	6900	CNTN2	contactin 2
ENSG00000143028	36	67	-0.896164	31	0.687512033694344	-31.0129506860227	3703	49.28	1	109466546	109482134	protein_coding	284612	SYPL2	synaptophysin like 2
ENSG00000154429	1703	3156	-0.890019	1453	0.884190734055355	-1453.00027258546	5089	43.58	1	229321011	229343294	protein_coding	126731	CCSAP	centriole, cilia and spindle associated protein
ENSG00000143632	67	9	289616418901546	58	0.898727436823105	58.072263319159	2236	60.51	1	229430365	229434104	protein_coding	58	ACTA1	actin alpha 1, skeletal muscle
ENSG00000187815	49	28	0.807355	21	0.602713598074609	21.0155138402603	2796	41	1	40477290	40496343	protein_coding	339559	ZFP69	ZFP69 zinc finger protein
ENSG00000117010	42	64	-0.607683	22	0.583841756919374	-22.0083910841901	2102	40.31	1	40531573	40548167	protein_coding	127396	ZNF684	zinc finger protein 684
ENSG00000180098	506	198	13536369546147	308	0.949398315282792	308.002974552203	1799	47.61	1	28553085	28578545	protein_coding	54952	TRNAU1AP	tRNA selenocysteine 1 associated protein 1
ENSG00000188060	31	24	0.369234	7	0.322247292418773	7.00973135050126	1950	58.15	1	28592200	28595449	protein_coding	115273	RAB42	RAB42, member RAS oncogene family
ENSG00000240038	584	154	192303801818512	430	0.968113718411552	430.004300065964	2788	34.92	1	103553815	103579534	protein_coding	280	AMY2B	amylase alpha 2B
ENSG00000243480	NA	NA	NA	NA	NA	0	645	33.55	1	103617427	103625780	protein_coding	279	AMY2A	amylase alpha 2A
ENSG00000117266	1801	782	120355766859892	1019	0.948216004813478	1019.00071077064	1134	55.71	1	205504596	205532793	protein_coding	5129	CDK18	cyclin dependent kinase 18
ENSG00000174567	237	138	0.780219	99	0.826001805054152	99.003074403594	776	47.46	1	204198163	204213988	protein_coding	127845	GOLT1A	golgi transport 1A
ENSG00000143850	3139	2253	0.478458	886	0.79335138387485	886.000129188357	7412	48.91	1	204218853	204377665	protein_coding	22874	PLEKHA6	pleckstrin homology domain containing A6
ENSG00000197056	40	63	-0.655352	23	0.599632972322503	-23.0093347582946	4608	41.67	1	35032172	35115859	protein_coding	79830	ZMYM1	zinc finger MYM-type containing 1
ENSG00000203910	59	5	356071495447448	54	0.892671480144404	54.1172679556814	855	39.22	1	92217915	92245813	protein_coding	388649	C1orf146	chromosome 1 open reading frame 146
ENSG00000174842	458	193	124674675082886	265	0.941817087845969	265.002932771433	2006	38	1	92246402	92298987	protein_coding	11146	GLMN	glomulin, FKBP associated protein
ENSG00000122484	1152	1834	-0.670853	682	0.852265342960289	-682.00032994394	16899	38.43	1	92299059	92402056	protein_coding	79871	RPAP2	RNA polymerase II associated protein 2
ENSG00000187701	NA	NA	NA	NA	NA	0	1136	39.38	1	248649838	248655528	protein_coding	403239	OR2T27	olfactory receptor family 2 subfamily T member 27
ENSG00000203757	NA	NA	NA	NA	NA	0	1844	37.8	1	158716327	158720720	protein_coding	391114	OR6K3	olfactory receptor family 6 subfamily K member 3
ENSG00000163563	9	3	158496250072116	6	0.429684115523466	6.20581228596968	797	34.66	1	158831351	158849506	protein_coding	4332	MNDA	myeloid cell nuclear differentiation antigen
ENSG00000196772	NA	NA	NA	NA	NA	0	1367	35.73	1	247814660	247824119	protein_coding	284532	OR14A16	olfactory receptor family 14 subfamily A member 16
ENSG00000162722	29	4	285798099512757	25	0.755634777376655	25.1628308297876	5170	43.73	1	247857187	247880138	protein_coding	25893	TRIM58	tripartite motif containing 58
ENSG00000177275	NA	NA	NA	NA	NA	0	1873	35.46	1	247924889	247935339	protein_coding	127608	OR2AJ1	olfactory receptor family 2 subfamily AJ member 1
ENSG00000132781	630	1023	-0.699382	393	0.855162454873646	-393.000622309631	1029	51.04	1	45329163	45340893	protein_coding	4595	MUTYH	mutY DNA glycosylase
ENSG00000197532	NA	NA	NA	NA	NA	0	3702	37.53	1	158544550	158554405	protein_coding	391112	OR6Y1	olfactory receptor family 6 subfamily Y member 1
ENSG00000121903	133	323	-128010791919274	190	0.935177496991576	-190.004312257077	4316	44.26	1	33472645	33501643	protein_coding	7579	ZSCAN20	zinc finger and SCAN domain containing 20
ENSG00000198104	NA	NA	NA	NA	NA	0	4670	37.4	1	248375746	248391811	protein_coding	254879	OR2T6	olfactory receptor family 2 subfamily T member 6
ENSG00000198601	NA	NA	NA	NA	NA	0	1229	35.3	1	248174821	248181067	protein_coding	391194	OR2M2	olfactory receptor family 2 subfamily M member 2
ENSG00000034971	0.5	2	-2	1.5	0.217521058965102	-2.5	1571	45.72	1	171635417	171652688	protein_coding	4653	MYOC	myocilin
ENSG00000187730	8156	14918	-0.87112	6762	0.883134777376655	-6762.00005611142	1282	62.51	1	2019329	2030758	protein_coding	2563	GABRD	gamma-aminobutyric acid type A receptor delta subunit
ENSG00000116809	327	143	119327548871969	184	0.930797232250301	184.003869270165	776	51.22	1	15941869	15976132	protein_coding	7709	ZBTB17	zinc finger and BTB domain containing 17
ENSG00000183888	155	38	202819689183065	117	0.951122141997593	117.01757809249	3039	52.32	1	16004236	16008807	protein_coding	149563	SRARP	steroid receptor associated and regulated protein
ENSG00000173641	167	764	-21937245355617	597	0.986128158844765	-597.004030495053	2128	61.04	1	16014028	16019594	protein_coding	27129	HSPB7	heat shock protein family B (small) member 7
ENSG00000186510	20	27	-0.432959	7	0.336726835138387	-7.01337677929461	3060	59.91	1	16018875	16034050	protein_coding	1187	CLCNKA	chloride voltage-gated channel Ka
ENSG00000185519	2279	1585	0.523918	694	0.809873646209386	694.000197759452	1720	57.98	1	16057769	16073651	protein_coding	348487	FAM131C	family with sequence similarity 131 member C
ENSG00000244414	NA	NA	NA	NA	NA	0	1297	33.34	1	196819731	196837159	protein_coding	3078	CFHR1	complement factor H related 1
ENSG00000177462	NA	NA	NA	NA	NA	0	2422	39.99	1	247920252	247923152	protein_coding	343172	OR2T8	olfactory receptor family 2 subfamily T member 8
ENSG00000142634	1315	1598	-0.281205	283	0.633170878459687	-283.000139710269	2422	56.77	1	15409888	15430339	protein_coding	79180	EFHD2	EF-hand domain family member D2
ENSG00000162438	3	5	-0.736966	2	0.21469614921781	-2.13145919195859	3147	51.84	1	15438442	15449242	protein_coding	11330	CTRC	chymotrypsin C
ENSG00000169214	NA	NA	NA	NA	NA	0	1378	38	1	247711436	247716646	protein_coding	343169	OR6F1	olfactory receptor family 6 subfamily F member 1
ENSG00000239395	NA	NA	NA	NA	NA	0	453	36.05	1	247711813	247723764	protein_coding	NA	NA	NA
ENSG00000241128	NA	NA	NA	NA	NA	0	491	40.75	1	247722957	247724043	protein_coding	388761	OR14A2	olfactory receptor family 14 subfamily A member 2
ENSG00000228336	NA	NA	NA	NA	NA	0	4888	35.87	1	247770169	247779524	protein_coding	NA	NA	NA
ENSG00000173285	NA	NA	NA	NA	NA	0	3775	38.15	1	158461574	158470857	protein_coding	391109	OR10K1	olfactory receptor family 10 subfamily K member 1
ENSG00000177201	NA	NA	NA	NA	NA	0	5708	36.92	1	248290139	248303424	protein_coding	127064	OR2T12	olfactory receptor family 2 subfamily T member 12
ENSG00000177212	NA	NA	NA	NA	NA	0	4118	35.77	1	248269917	248277976	protein_coding	391195	OR2T33	olfactory receptor family 2 subfamily T member 33
ENSG00000160062	382	449	-0.233143	67	0.526546329723225	-67.0004056373416	7077	43.45	1	32539427	32605941	protein_coding	653121	ZBTB8A	zinc finger and BTB domain containing 8A
ENSG00000176261	684	477	0.520007	207	0.79661853188929	207.000653156799	312	44.37	1	32600172	32650903	protein_coding	339487	ZBTB8OS	zinc finger and BTB domain containing 8 opposite strand
ENSG00000213281	509	645	-0.341634	136	0.679894705174489	-136.000429092894	4326	38.66	1	114704469	114716771	protein_coding	4893	NRAS	NRAS proto-oncogene, GTPase
ENSG00000052723	1317	1124	0.228613	193	0.559130565583634	193.000135399034	5494	36.9	1	114769479	114780685	protein_coding	80143	SIKE1	suppressor of IKBKE 1
ENSG00000180433	NA	NA	NA	NA	NA	0	1172	45.65	1	158754720	158755891	protein_coding	128371	OR6K6	olfactory receptor family 6 subfamily K member 6
ENSG00000182783	NA	NA	NA	NA	NA	0	2637	39.45	1	248556912	248562772	protein_coding	343563	OR2T29	olfactory receptor family 2 subfamily T member 29
ENSG00000186092	NA	NA	NA	NA	NA	0	2618	32.06	1	65419	71585	protein_coding	79501	OR4F5	olfactory receptor family 4 subfamily F member 5
ENSG00000188558	NA	NA	NA	NA	NA	0	6084	38.23	1	248508073	248527337	protein_coding	391211	OR2G6	olfactory receptor family 2 subfamily G member 6
ENSG00000077522	450	169	141290175493485	281	0.948616125150421	281.003552097423	583	42.49	1	236664141	236764631	protein_coding	88	ACTN2	actinin alpha 2
ENSG00000196240	NA	NA	NA	NA	NA	0	3331	41.24	1	248445512	248455725	protein_coding	401992	OR2T2	olfactory receptor family 2 subfamily T member 2
ENSG00000197437	NA	NA	NA	NA	NA	0	2568	36.7	1	247670812	247679739	protein_coding	441933	OR13G1	olfactory receptor family 13 subfamily G member 1
ENSG00000221888	NA	NA	NA	NA	NA	0	3719	35.9	1	247754846	247760556	protein_coding	26188	OR1C1	olfactory receptor family 1 subfamily C member 1
ENSG00000228198	NA	NA	NA	NA	NA	0	9913	35.98	1	248197265	248212925	protein_coding	127062	OR2M3	olfactory receptor family 2 subfamily M member 3
ENSG00000184022	NA	NA	NA	NA	NA	0	3519	36.87	1	248590487	248597700	protein_coding	127069	OR2T10	olfactory receptor family 2 subfamily T member 10
ENSG00000197403	NA	NA	NA	NA	NA	0	261	38.2	1	158747814	158772195	protein_coding	128372	OR6N1	olfactory receptor family 6 subfamily N member 1
ENSG00000279301	NA	NA	NA	NA	NA	0	3770	40.1	1	248623557	248635091	protein_coding	127077	OR2T11	olfactory receptor family 2 subfamily T member 11 (gene/pseudogene)
ENSG00000198967	NA	NA	NA	NA	NA	0	6323	39.04	1	158605268	158612514	protein_coding	128368	OR10Z1	olfactory receptor family 10 subfamily Z member 1
ENSG00000163554	NA	NA	NA	NA	NA	0	8018	37.55	1	158610704	158686715	protein_coding	6708	SPTA1	spectrin alpha, erythrocytic 1
ENSG00000198965	NA	NA	NA	NA	NA	0	1132	34.14	1	158472220	158480936	protein_coding	343406	OR10R2	olfactory receptor family 10 subfamily R member 2
ENSG00000132485	2855	3042	-0.0915294	187	0.298462695547533	-187.000022400085	2816	34.19	1	71063291	71081289	protein_coding	9406	ZRANB2	zinc finger RANBP2-type containing 2
ENSG00000143418	2741	1164	123561126991749	1577	0.950854392298436	1577.00048406309	1618	52.38	1	150960583	150975003	protein_coding	29956	CERS2	ceramide synthase 2
ENSG00000143412	325	189	0.782053	136	0.843811672683514	136.002248538954	511	49.76	1	150982249	150995634	protein_coding	8416	ANXA9	annexin A9
ENSG00000143363	353	550	-0.639763	197	0.833264139590854	-197.001038822776	1065	46.61	1	151008420	151035713	protein_coding	58497	PRUNE1	prune exopolyphosphatase 1
ENSG00000163141	73	25	154596836910529	48	0.836266546329723	48.0248895698707	3312	47.22	1	151036321	151047720	protein_coding	149428	BNIPL	BCL2 interacting protein like
ENSG00000143443	64	47	0.445411	17	0.491558363417569	17.0058340310333	2085	48.32	1	151047751	151051986	protein_coding	54964	C1orf56	chromosome 1 open reading frame 56
ENSG00000197622	693	1426	-104104672430667	733	0.942304452466907	-733.000739275399	3498	46.96	1	151050971	151070325	protein_coding	56882	CDC42SE1	CDC42 small effector 1
ENSG00000213190	3715	6245	-0.749339	2530	0.869539711191336	-2530.00011097025	2483	43.07	1	151060397	151069544	protein_coding	10962	MLLT11	MLLT11 transcription factor 7 cofactor
ENSG00000162783	300	497	-0.728283	197	0.846338748495788	-197.001346179765	4201	49.77	1	181088700	181092900	protein_coding	51278	IER5	immediate early response 5
ENSG00000160785	673	1652	-129553527680913	979	0.951669675090253	-979.000857206802	3662	48.29	1	156193932	156212796	protein_coding	9673	SLC25A44	solute carrier family 25 member 44
ENSG00000091483	649	2108	-169958448363808	1459	0.969666064981949	-1459.00098991996	2353	36.88	1	241497511	241519799	protein_coding	2271	FH	fumarate hydratase
ENSG00000117009	NA	NA	NA	NA	NA	0	1868	38	1	241532134	241595642	protein_coding	8564	KMO	kynurenine 3-monooxygenase
ENSG00000054277	0.5	20	-532192809488736	19.5	0.701799037304452	-20.2131867514044	795	39.62	1	241590102	241677376	protein_coding	23596	OPN3	opsin 3
ENSG00000203668	167	248	-0.570492	81	0.761672683513839	-81.0020089944842	7711	38.23	1	241628851	241640369	protein_coding	1122	CHML	CHM like Rab escort protein
ENSG00000197785	757	388	0.964237	369	0.882247292418773	369.001259824832	2481	59.87	1	1512162	1534685	protein_coding	55210	ATAD3A	ATPase family AAA domain containing 3A
ENSG00000205090	1077	896	0.265448	181	0.61413357400722	181.000194647506	1381	66.8	1	1534778	1540624	protein_coding	339453	TMEM240	transmembrane protein 240
ENSG00000160075	2792	2549	0.131368	243	0.381738868832732	243.000035509129	1284	53.86	1	1541673	1574863	protein_coding	29101	SSU72	SSU72 homolog, RNA polymerase II CTD phosphatase
ENSG00000197530	8423	3658	120327909101611	4765	0.948724428399519	4765.0001519287	4247	66.39	1	1615454	1630605	protein_coding	142678	MIB2	mindbomb E3 ubiquitin protein ligase 2
ENSG00000116128	685	480	0.51307	205	0.794353188929001	205.000642048741	6117	42.08	1	147541501	147626216	protein_coding	607	BCL9	BCL9 transcription coactivator
ENSG00000174371	9	0.5	416992500144231	8.5	0.514290012033694	9.46774917906329	583	39.58	1	241847967	241895148	protein_coding	9156	EXO1	exonuclease 1
ENSG00000197769	NA	NA	NA	NA	NA	0	1207	49.02	1	241995490	241999098	protein_coding	440738	MAP1LC3C	microtubule associated protein 1 light chain 3 gamma
ENSG00000162843	NA	NA	NA	NA	NA	0	4371	38.48	1	241652278	241802777	protein_coding	128025	WDR64	WD repeat domain 64
ENSG00000152760	55	104	-0.91908	49	0.765776173285199	-49.0086187119662	758	37.26	1	66752459	66779047	protein_coding	200132	TCTEX1D1	Tctex1 domain containing 1
ENSG00000152763	9	24	-141503749927884	15	0.608531889290012	-15.0665965341999	3817	36.43	1	66812885	66924856	protein_coding	79819	WDR78	WD repeat domain 78
ENSG00000118473	1337	2702	-101502820923233	1365	0.943104693140794	-1365.00037739272	8108	37.76	1	66533267	66751139	protein_coding	84251	SGIP1	SH3GL interacting endocytic adaptor 1
ENSG00000143815	294	332	-0.175367	38	0.426856197352587	-38.0004046506749	3748	41.69	1	225401502	225428925	protein_coding	3930	LBR	lamin B receptor
ENSG00000185842	0.5	2	-2	1.5	0.217521058965102	-2.5	10524	37.4	1	224896262	225399292	protein_coding	127602	DNAH14	dynein axonemal heavy chain 14
ENSG00000222046	NA	NA	NA	NA	NA	0	1350	53.11	1	32209089	32216192	protein_coding	149069	DCDC2B	doublecortin domain containing 2B
ENSG00000143479	44	96	-112553088208386	52	0.834115523465704	-52.0121795329375	8128	44.46	1	206635536	206684419	protein_coding	8444	DYRK3	dual specificity tyrosine phosphorylation regulated kinase 3
ENSG00000120337	0.5	1	-1	0.5	0.130204572803851	-1.11803398874989	2744	36.83	1	173039202	173050941	protein_coding	8995	TNFSF18	TNF superfamily member 18
ENSG00000162368	1777	2330	-0.390886	553	0.74208182912154	-553.000138148336	2937	42.72	1	47333790	47394866	protein_coding	51727	CMPK1	cytidine/uridine monophosphate kinase 1
ENSG00000212916	21	26	-0.308122	5	0.265394103489771	-5.00948493848413	4514	39.65	1	232805416	232809929	protein_coding	54627	MAP10	microtubule associated protein 10
ENSG00000117600	182	863	-224542210898026	681	0.986699759326113	-681.003701840487	4824	36.13	1	99264292	99309590	protein_coding	9890	PLPPR4	phospholipid phosphatase related 4
ENSG00000119283	1372	1976	-0.526302	604	0.812496991576414	-604.000229299861	9320	48.95	1	231162058	231221565	protein_coding	440730	TRIM67	tripartite motif containing 67
ENSG00000254685	142	208	-0.550693	66	0.737864019253911	-66.0022974019707	4692	34.31	1	74198238	74234086	protein_coding	8790	FPGT	fucose-1-phosphate guanylyltransferase
ENSG00000162398	0.5	1	-1	0.5	0.130204572803851	-1.11803398874989	1777	47.08	1	54806063	54842252	protein_coding	163747	LEXM	lymphocyte expansion molecule
ENSG00000163125	1041	961	0.115362	80	0.353679302045728	80.0000831770151	4780	41.76	1	150363091	150476566	protein_coding	23248	RPRD2	regulation of nuclear pre-mRNA domain containing 2
ENSG00000271383	0.5	34	-608746284125034	33.5	0.814094464500602	-34.0486006150562	13941	43.87	1	149475045	149556361	protein_coding	101060226	NBPF19	NBPF member 19
ENSG00000205116	2174	872	131795190025038	1302	0.956116125150421	1302.00066704945	3217	61.48	1	1425871	1430255	protein_coding	643965	TMEM88B	transmembrane protein 88B
ENSG00000117481	413	448	-0.117357	35	0.334154632972323	-35.000196751645	4347	47.09	1	46340789	46365152	protein_coding	387338	NSUN4	NOP2/Sun RNA methyltransferase 4
ENSG00000172410	NA	NA	NA	NA	NA	0	736	37.23	1	66797740	66801276	protein_coding	10022	INSL5	insulin like 5
ENSG00000196418	107	14	293411206434354	93	0.945424187725632	93.0462735073583	2243	42.19	1	247121975	247172020	protein_coding	7678	ZNF124	zinc finger protein 124
ENSG00000186440	NA	NA	NA	NA	NA	0	3255	37.83	1	158560606	158570580	protein_coding	128366	OR6P1	olfactory receptor family 6 subfamily P member 1
ENSG00000196427	NA	NA	NA	NA	NA	0	3371	44.98	1	108222464	108244081	protein_coding	148545	NBPF4	NBPF member 4
ENSG00000263513	47	14	174723392962003	33	0.78439229843562	33.0462225739163	2395	40.13	1	143955287	143971986	protein_coding	554282	FAM72C	family with sequence similarity 72 member C
ENSG00000143393	2262	1623	0.478936	639	0.792376654632972	639.000179483249	3934	48.46	1	151291797	151327715	protein_coding	5298	PI4KB	phosphatidylinositol 4-kinase beta
ENSG00000197241	NA	NA	NA	NA	NA	0	1944	52.34	1	9002973	9026423	protein_coding	155184	SLC2A7	solute carrier family 2 member 7
ENSG00000187170	NA	NA	NA	NA	NA	0	615	48	1	152708160	152709434	protein_coding	199834	LCE4A	late cornified envelope 4A
ENSG00000160789	1891	1571	0.267466	320	0.622343561973526	320.000111778354	570	53.03	1	156082573	156140081	protein_coding	4000	LMNA	lamin A/C
ENSG00000169717	NA	NA	NA	NA	NA	0	1437	61.66	1	3021467	3022903	protein_coding	140625	ACTRT2	actin related protein T2
ENSG00000187942	13	19	-0.547488	6	0.327087845968712	-6.02492679507438	4016	54.28	1	21812265	21825225	protein_coding	401944	LDLRAD2	low density lipoprotein receptor class A domain containing 2
ENSG00000142798	0.5	2	-2	1.5	0.217521058965102	-2.5	14341	56.09	1	21822244	21937310	protein_coding	3339	HSPG2	heparan sulfate proteoglycan 2
ENSG00000219073	NA	NA	NA	NA	NA	0	906	49.6	1	21977022	21998642	protein_coding	23436	CELA3B	chymotrypsin like elastase 3B
ENSG00000142789	NA	NA	NA	NA	NA	0	906	50.62	1	22001657	22012542	protein_coding	10136	CELA3A	chymotrypsin like elastase 3A
ENSG00000162552	11	20	-0.862496	9	0.431182310469314	-9.04123333243556	3968	57.71	1	22117313	22143969	protein_coding	54361	WNT4	Wnt family member 4
ENSG00000263961	NA	NA	NA	NA	NA	0	1205	44.16	1	206053173	206102449	protein_coding	440712	RHEX	regulator of hemoglobinization and erythroid cell expansion
ENSG00000198049	4	21	-239231742277876	17	0.668002406738869	-17.1675036814131	5026	51.42	1	206106936	206117699	protein_coding	553	AVPR1B	arginine vasopressin receptor 1B
ENSG00000196550	17	21	-0.304855	4	0.241356799037304	-4.01160021885019	2364	42.13	1	206186179	206204414	protein_coding	729533	FAM72A	family with sequence similarity 72 member A
ENSG00000266028	6150	8290	-0.430786	2140	0.773390493381468	-2140.00004335895	538	42.75	1	206203346	206464436	protein_coding	23380	SRGAP2	SLIT-ROBO Rho GTPase activating protein 2
ENSG00000263528	39	10	196347412397489	29	0.76163357400722	29.0663934920643	1595	53.36	1	206470476	206496889	protein_coding	9641	IKBKE	inhibitor of nuclear factor kappa B kinase subunit epsilon
ENSG00000266094	58	110	-0.923379	52	0.77411853188929	-52.0081977024545	3799	48.2	1	206507531	206589448	protein_coding	83593	RASSF5	Ras association domain family member 5
ENSG00000143486	452	221	103227640302376	231	0.931326714801444	231.002306470243	750	46.17	1	206571292	206612465	protein_coding	1939	EIF2D	eukaryotic translation initiation factor 2D
ENSG00000058453	1926	356	243565855687706	1570	0.990141395908544	1570.00188930861	1868	49.14	1	16740273	16972964	protein_coding	9696	CROCC	ciliary rootlet coiled-coil, rootletin
ENSG00000143494	54	21	136257007938471	33	0.770697954271962	33.0281182815678	1369	48.23	1	212950520	212992037	protein_coding	79805	VASH2	vasohibin 2
ENSG00000215883	155	197	-0.345927	42	0.594491576413959	-42.0014245684106	5777	48.99	1	54169651	54200036	protein_coding	606495	CYB5RL	cytochrome b5 reductase like
ENSG00000227152	NA	NA	NA	NA	NA	0	3409	39.32	1	248436359	248444316	protein_coding	81458	OR2T7	olfactory receptor family 2 subfamily T member 7
ENSG00000162650	1561	1077	0.535452	484	0.813998194945848	484.00029618705	3022	56.87	1	109483479	109492804	protein_coding	127002	ATXN7L2	ataxin 7 like 2
ENSG00000120334	61	31	0.976541	30	0.683853790613718	30.0158896649384	2357	40.79	1	173799550	173824883	protein_coding	91687	CENPL	centromere protein L
ENSG00000162714	609	797	-0.388137	188	0.727427797833935	-188.000400666371	9243	48.35	1	247297412	247331867	protein_coding	84838	ZNF496	zinc finger protein 496
ENSG00000152061	2804	3328	-0.247169	524	0.59530385078219	-524.000058294421	2605	37.91	1	174159410	174995308	protein_coding	9910	RABGAP1L	RAB GTPase activating protein 1 like
ENSG00000116748	0.5	1	-1	0.5	0.130204572803851	-1.11803398874989	2051	40.73	1	114673090	114695618	protein_coding	270	AMPD1	adenosine monophosphate deaminase 1
ENSG00000177414	NA	NA	NA	NA	NA	0	1542	37.77	1	64203623	64267368	protein_coding	148581	UBE2U	ubiquitin conjugating enzyme E2 U
ENSG00000286015	NA	NA	NA	NA	NA	0	1449	42.01	1	248681249	248748349	protein_coding	NA	NA	NA
ENSG00000143147	72	164	-118762700317577	92	0.896832129963899	-92.0076652127347	2676	46.83	1	168079542	168137667	protein_coding	23432	GPR161	G protein-coupled receptor 161
ENSG00000134256	8	0.5	4	7.5	0.487027677496992	8.5	3324	42.65	1	117001750	117036552	protein_coding	9398	CD101	CD101 molecule
ENSG00000049246	4722	2421	0.963795	2301	0.887349578820698	2301.00020184717	6365	40.55	1	7784291	7845177	protein_coding	8863	PER3	period circadian regulator 3
ENSG00000197084	4	0.5	3	3.5	0.338507821901324	4.60977222864644	718	48.85	1	152804832	152806651	protein_coding	353133	LCE1C	late cornified envelope 1C
ENSG00000273213	15	175	-354432051622381	160	0.976949458483754	-160.039252084986	1901	43.01	1	143894544	143905977	protein_coding	440686	H3-2	H3.2 histone (putative)
ENSG00000135838	307	87	181915134952145	220	0.958372442839952	220.007521034242	2144	41.95	1	182789293	182830384	protein_coding	80896	NPL	N-acetylneuraminate pyruvate lyase
ENSG00000180198	65	97	-0.577545	32	0.653444645006017	-32.0052114234652	2715	50	1	28505943	28539300	protein_coding	1104	RCC1	regulator of chromosome condensation 1
ENSG00000159527	NA	NA	NA	NA	NA	0	2217	46.84	1	153297116	153312952	protein_coding	114771	PGLYRP3	peptidoglycan recognition protein 3
ENSG00000203963	NA	NA	NA	NA	NA	0	2187	39.43	1	67092165	67231853	protein_coding	400757	C1orf141	chromosome 1 open reading frame 141
ENSG00000116922	365	489	-0.421938	124	0.736116125150421	-124.000717867587	2355	48.39	1	37681570	37692249	protein_coding	54955	C1orf109	chromosome 1 open reading frame 109
ENSG00000179546	0.5	1	-1	0.5	0.130204572803851	-1.11803398874989	3319	48.98	1	23191895	23217502	protein_coding	3352	HTR1D	5-hydroxytryptamine receptor 1D
ENSG00000143536	NA	NA	NA	NA	NA	0	1902	49.09	1	152409243	152414263	protein_coding	49860	CRNN	cornulin
ENSG00000186207	NA	NA	NA	NA	NA	0	860	50.4	1	152510803	152512177	protein_coding	254910	LCE5A	late cornified envelope 5A
ENSG00000169509	NA	NA	NA	NA	NA	0	718	55.4	1	152514482	152516008	protein_coding	54544	CRCT1	cysteine rich C-terminal 1
ENSG00000185966	NA	NA	NA	NA	NA	0	619	54.13	1	152565654	152566780	protein_coding	353145	LCE3E	late cornified envelope 3E
ENSG00000163202	NA	NA	NA	NA	NA	0	625	54.67	1	152579381	152580516	protein_coding	84648	LCE3D	late cornified envelope 3D
ENSG00000092850	37	28	0.402098	9	0.364359205776173	9.00897791973776	1490	58.32	1	36084094	36088275	protein_coding	27285	TEKT2	tektin 2
ENSG00000116863	892	345	137044734825477	547	0.954244885679904	547.001716748617	1651	55.11	1	36088892	36093932	protein_coding	54936	ADPRHL2	ADP-ribosylhydrolase like 2
ENSG00000171812	340	416	-0.291049	76	0.602141997593261	-76.0005572965982	4669	55.63	1	36095239	36125222	protein_coding	1296	COL8A2	collagen type VIII alpha 2 chain
ENSG00000054116	532	1064	-1	532	0.940773164861613	-532.000939848794	1114	49.8	1	36136570	36156053	protein_coding	27095	TRAPPC3	trafficking protein particle complex 3
ENSG00000116871	2552	2212	0.206277	340	0.530625752105896	340.000062573785	959	54.66	1	36155579	36180849	protein_coding	55700	MAP7D1	MAP7 domain containing 1
ENSG00000160094	1616	1167	0.469623	449	0.788246089049338	449.00024559617	3187	50.58	1	33256492	33300719	protein_coding	149076	ZNF362	zinc finger protein 362
ENSG00000197956	3397	1623	106559821833123	1774	0.944046329723225	1774.00032003931	434	58.51	1	153534599	153536244	protein_coding	6277	S100A6	S100 calcium binding protein A6
ENSG00000196154	51	16	16724253419715	35	0.794353188929001	35.0399344537696	573	56.3	1	153543613	153550136	protein_coding	6275	S100A4	S100 calcium binding protein A4
ENSG00000188015	NA	NA	NA	NA	NA	0	742	57.98	1	153547329	153549258	protein_coding	6274	S100A3	S100 calcium binding protein A3
ENSG00000196754	3	9	-158496250072116	6	0.429684115523466	-6.20581228596968	977	53.99	1	153561108	153567890	protein_coding	6273	S100A2	S100 calcium binding protein A2
ENSG00000188643	1206	613	0.976271	593	0.885532490974729	593.000803629241	1146	57.24	1	153606886	153613145	protein_coding	140576	S100A16	S100 calcium binding protein A16
ENSG00000189334	14	0.5	48073549220576	13.5	0.61835138387485	14.3304103690938	1025	57.25	1	153614255	153616986	protein_coding	57402	S100A14	S100 calcium binding protein A14
ENSG00000189171	1416	226	264742658766781	1190	0.995373044524669	1190.00294489868	710	50.76	1	153618787	153631360	protein_coding	6284	S100A13	S100 calcium binding protein A13
ENSG00000160678	4011	610	271708081836426	3401	0.995716004813478	3401.00108534652	784	55.61	1	153627926	153632039	protein_coding	6271	S100A1	S100 calcium binding protein A1
ENSG00000160679	1568	2380	-0.602036	812	0.841386883273165	-812.000223181843	2165	44.38	1	153633982	153646306	protein_coding	26097	CHTOP	chromatin target of PRMT1
ENSG00000143553	380	386	-0.0226014	6	0.134320096269555	-6.00004256856483	1003	50.6	1	153658703	153661852	protein_coding	23557	SNAPIN	SNAP associated protein
ENSG00000214193	985	1416	-0.523626	431	0.807433814681107	-431.000318078544	2544	53.54	1	36306368	36329340	protein_coding	79729	SH3D21	SH3 domain containing 21
ENSG00000196182	963	889	0.115352	74	0.352641395908544	74.0000899065085	4837	52.29	1	36339624	36385924	protein_coding	83931	STK40	serine/threonine kinase 40
ENSG00000181817	407	248	0.714689	159	0.838209987966306	159.001606217989	1006	50.71	1	36391238	36397908	protein_coding	84967	LSM10	LSM10, U7 small nuclear RNA associated
ENSG00000116885	161	189	-0.231326	28	0.455222623345367	-28.0009555463431	505	45.44	1	36415827	36450451	protein_coding	127700	OSCP1	organic solute carrier partner 1
ENSG00000116898	142	29	229176612437711	113	0.949654031287605	113.023237398195	953	49.26	1	36455718	36464384	protein_coding	64960	MRPS15	mitochondrial ribosomal protein S15
ENSG00000119535	121	11	34594316186373	110	0.95927797833935	110.054385042687	3008	53.16	1	36466043	36483278	protein_coding	1441	CSF3R	colony stimulating factor 3 receptor
ENSG00000142694	NA	NA	NA	NA	NA	0	980	70.16	1	36322030	36324154	protein_coding	55194	EVA1B	eva-1 homolog B
ENSG00000134686	3440	4324	-0.329958	884	0.696808062575211	-884.000061579327	4255	45.04	1	33323623	33431095	protein_coding	1912	PHC2	polyhomeotic homolog 2
ENSG00000232237	2	17	-308746284125034	15	0.648143802647413	-15.3144515669384	2036	50.63	1	201113943	201127184	protein_coding	647219	ASCL5	achaete-scute family bHLH transcription factor 5
ENSG00000135835	923	1025	-0.151221	102	0.414978941034898	-102.000112097481	9946	54.33	1	180912897	180951614	protein_coding	57710	KIAA1614	KIAA1614
ENSG00000135823	1762	1928	-0.129891	166	0.380370036101083	-166.000050818381	4809	40.71	1	180972712	181023121	protein_coding	10228	STX6	syntaxin 6
ENSG00000153029	53	58	-0.130061	5	0.215427196149218	-5.00169128837555	7911	46.09	1	181033374	181061938	protein_coding	3140	MR1	major histocompatibility complex, class I-related
ENSG00000117500	277	734	-140589408679402	457	0.953595066185319	-457.002162509307	5789	38	1	93149742	93180516	protein_coding	50999	TMED5	transmembrane p24 trafficking protein 5
ENSG00000122483	110	62	0.827163	48	0.755394103489771	48.0071265469564	4867	36.98	1	93179919	93278730	protein_coding	343099	CCDC18	coiled-coil domain containing 18
ENSG00000274386	111	321	-15320136207722	210	0.94527376654633	-210.005588177396	3404	44.11	1	42784991	42816619	protein_coding	100129924	TMEM269	transmembrane protein 269
ENSG00000177868	219	216	0.0198996	3	0.127316486161251	3.00006599800508	650	41.93	1	42807052	42817397	protein_coding	374969	SVBP	small vasohibin binding protein
ENSG00000120370	217	235	-0.114966	18	0.289241877256318	-18.0003671383509	557	36.56	1	170531819	170553834	protein_coding	92344	GORAB	golgin, RAB6 interacting
ENSG00000004487	1167	2033	-0.800806	866	0.873035499398315	-866.00037025956	3984	39.17	1	23019443	23083689	protein_coding	23028	KDM1A	lysine demethylase 1A
ENSG00000196734	NA	NA	NA	NA	NA	0	1138	48.59	1	152811971	152813108	protein_coding	353132	LCE1B	late cornified envelope 1B
ENSG00000186844	NA	NA	NA	NA	NA	0	625	60.32	1	152827473	152828097	protein_coding	353131	LCE1A	late cornified envelope 1A
ENSG00000235942	NA	NA	NA	NA	NA	0	640	48.58	1	152842856	152843983	protein_coding	448835	LCE6A	late cornified envelope 6A
ENSG00000163206	40	21	0.929611	19	0.589807460890493	19.0227278801359	770	48.93	1	152878322	152885047	protein_coding	4184	SMCP	sperm mitochondria associated cysteine rich protein
ENSG00000163207	NA	NA	NA	NA	NA	0	2152	55.88	1	152908546	152911886	protein_coding	3713	IVL	involucrin
ENSG00000283227	NA	NA	NA	NA	NA	0	762	49.41	1	152947206	152949255	protein_coding	NA	NA	NA
ENSG00000184148	NA	NA	NA	NA	NA	0	751	49.09	1	152970648	152972574	protein_coding	163778	SPRR4	small proline rich protein 4
ENSG00000163209	NA	NA	NA	NA	NA	0	985	43.98	1	153001747	153003856	protein_coding	6707	SPRR3	small proline rich protein 3
ENSG00000169469	NA	NA	NA	NA	NA	0	619	42.64	1	153031203	153032900	protein_coding	6699	SPRR1B	small proline rich protein 1B
ENSG00000163216	NA	NA	NA	NA	NA	0	677	44.73	1	153039732	153041931	protein_coding	6703	SPRR2D	small proline rich protein 2D
ENSG00000241794	NA	NA	NA	NA	NA	0	677	44.01	1	153056120	153057512	protein_coding	6700	SPRR2A	small proline rich protein 2A
ENSG00000196805	NA	NA	NA	NA	NA	0	676	44.37	1	153070226	153071611	protein_coding	6701	SPRR2B	small proline rich protein 2B
ENSG00000203785	NA	NA	NA	NA	NA	0	679	37.98	1	153093135	153106184	protein_coding	6704	SPRR2E	small proline rich protein 2E
ENSG00000244094	NA	NA	NA	NA	NA	0	675	44.63	1	153112121	153113516	protein_coding	6705	SPRR2F	small proline rich protein 2F
ENSG00000159516	NA	NA	NA	NA	NA	0	589	44.23	1	153149582	153150890	protein_coding	6706	SPRR2G	small proline rich protein 2G
ENSG00000162706	22520	31579	-0.487759	9059	0.801239470517449	-9059.00001313106	2546	46.2	1	159171609	159203313	protein_coding	57863	CADM3	cell adhesion molecule 3
ENSG00000213088	1524	254	258496250072116	1270	0.995427196149218	1270.00263071819	1902	54.48	1	159203307	159206500	protein_coding	2532	ACKR1	atypical chemokine receptor 1 (Duffy blood group)
ENSG00000196184	NA	NA	NA	NA	NA	0	3503	40.58	1	159437845	159443078	protein_coding	26476	OR10J1	olfactory receptor family 10 subfamily J member 1
ENSG00000179639	0.5	4	-3	3.5	0.338507821901324	-4.60977222864644	1165	38.03	1	159289714	159308224	protein_coding	2205	FCER1A	Fc fragment of IgE receptor Ia
ENSG00000142661	3	0.5	258496250072116	2.5	0.284894705174489	3.59611333666426	2693	52.63	1	24056035	24112135	protein_coding	127294	MYOM3	myomesin 3
ENSG00000142677	NA	NA	NA	NA	NA	0	2817	48.41	1	24119771	24143140	protein_coding	58985	IL22RA1	interleukin 22 receptor subunit alpha 1
ENSG00000185436	294	260	0.177305	34	0.419356197352587	34.0004623041658	4566	47.38	1	24154168	24187959	protein_coding	163702	IFNLR1	interferon lambda receptor 1
ENSG00000286185	NA	NA	NA	NA	NA	0	14425	41.53	1	149390623	149556361	protein_coding	NA	NA	NA
ENSG00000163435	7	5	0.485427	2	0.200764139590854	2.0580668610462	4994	54.8	1	202007945	202017183	protein_coding	1999	ELF3	E74 like ETS transcription factor 3
ENSG00000133067	25	465	-421723071622067	440	0.996266546329723	-440.020209802816	3649	49.62	1	202193799	202319781	protein_coding	59352	LGR6	leucine rich repeat containing G protein-coupled receptor 6
ENSG00000077152	116	90	0.366128	26	0.534729241877256	26.0025777498747	1079	40.7	1	202331544	202341984	protein_coding	29089	UBE2T	ubiquitin conjugating enzyme E2 T
ENSG00000143851	37	1	520945336562895	36	0.829807460890493	36.3749694758451	3265	52.92	1	202147013	202161588	protein_coding	5778	PTPN7	protein tyrosine phosphatase non-receptor type 7
ENSG00000116991	374	189	0.984652	185	0.86985559566787	185.002620358824	6690	41.29	1	232397965	232630571	protein_coding	57568	SIPA1L2	signal induced proliferation associated 1 like 2
ENSG00000116350	1500	2656	-0.824293	1156	0.877557160048135	-1156.00029388334	2300	42.93	1	29147743	29181900	protein_coding	6429	SRSF4	serine and arginine rich splicing factor 4
ENSG00000117501	NA	NA	NA	NA	NA	0	2227	37.59	1	170935526	171064765	protein_coding	80133	MROH9	maestro heat like repeat family member 9
ENSG00000007933	0.5	4	-3	3.5	0.338507821901324	-4.60977222864644	828	36.5	1	171090901	171117819	protein_coding	2328	FMO3	flavin containing dimethylaniline monoxygenase 3
ENSG00000094963	52	20	137851162325373	32	0.765505415162455	32.0296783358098	480	38.85	1	171185249	171212686	protein_coding	2327	FMO2	flavin containing dimethylaniline monoxygenase 2
ENSG00000187800	64	29	114201900487243	35	0.771690734055355	35.0186265779726	688	57.04	1	156893698	156916429	protein_coding	375033	PEAR1	platelet endothelial aggregation receptor 1
ENSG00000132694	1312	1158	0.180132	154	0.47351083032491	154.000105349657	7261	44.58	1	156934840	157045742	protein_coding	9826	ARHGEF11	Rho guanine nucleotide exchange factor 11
ENSG00000253831	NA	NA	NA	NA	NA	0	1977	52.26	1	157092043	157112412	protein_coding	440695	ETV3L	ETS variant transcription factor 3 like
ENSG00000117036	326	640	-0.9732	314	0.88070697954272	-314.001508146258	5282	43.29	1	157121191	157138474	protein_coding	2117	ETV3	ETS variant transcription factor 3
ENSG00000142698	1	1	0	0	0.0992900120336943	0	2136	47.51	1	34166883	34219131	protein_coding	84970	C1orf94	chromosome 1 open reading frame 94
ENSG00000121904	209	173	0.272731	36	0.517827918170878	36.0010330705417	13655	45.21	1	33513998	34165842	protein_coding	114784	CSMD2	CUB and Sushi multiple domains 2
ENSG00000067208	333	415	-0.317589	82	0.638913959085439	-82.0006150152181	7795	38.19	1	92508696	92792404	protein_coding	7813	EVI5	ecotropic viral integration site 5
ENSG00000163344	605	434	0.47924	171	0.774061371841155	171.000671551527	1002	49.67	1	154924740	154936719	protein_coding	10654	PMVK	phosphomevalonate kinase
ENSG00000163346	4131	1241	173498794472576	2890	0.969834536702768	2890.00052079289	3144	54.24	1	154944076	154956123	protein_coding	57326	PBXIP1	PBX homeobox interacting protein 1
ENSG00000163348	2612	1523	0.778239	1089	0.872229241877256	1089.00027807888	3180	54.77	1	154957026	154963853	protein_coding	90780	PYGO2	pygopus family PHD finger 2
ENSG00000160691	1490	646	12057062606556	844	0.947921179302046	844.000861212586	3472	53.79	1	154962298	154974395	protein_coding	6464	SHC1	SHC adaptor protein 1
ENSG00000173207	51	64	-0.327575	13	0.406239470517449	-13.0041264664945	912	44.4	1	154974653	154979251	protein_coding	1163	CKS1B	CDC28 protein kinase regulatory subunit 1B
ENSG00000160688	313	176	0.830587	137	0.850162454873646	137.00251776936	727	51.25	1	154983338	154993111	protein_coding	80308	FLAD1	flavin adenine dinucleotide synthetase 1
ENSG00000160685	1011	1055	-0.06146	44	0.22867027677497	-44.0000429242042	4017	60.41	1	155002630	155018523	protein_coding	51043	ZBTB7B	zinc finger and BTB domain containing 7B
ENSG00000163354	129	18	284130225398094	111	0.956808062575211	111.036358903282	2494	53.65	1	155018520	155033781	protein_coding	127579	DCST2	DC-STAMP domain containing 2
ENSG00000163357	6	77	-368182403997374	71	0.925255716004813	-71.0953994873179	1895	53.42	1	155033824	155050930	protein_coding	149095	DCST1	DC-STAMP domain containing 1
ENSG00000143537	3723	932	199806375619723	2791	0.987593261131167	2791.00071520213	1181	58.25	1	155050566	155062775	protein_coding	8751	ADAM15	ADAM metallopeptidase domain 15
ENSG00000014914	137	32	209803208296053	105	0.944837545126354	105.020958568379	1928	49.97	1	149928651	149936879	protein_coding	10903	MTMR11	myotubularin related protein 11
ENSG00000264522	766	714	0.10142	52	0.309753309265945	52.0000989045298	8922	42.48	1	149937812	150010726	protein_coding	56957	OTUD7B	OTU deubiquitinase 7B
ENSG00000215784	19	19	0	0	0.0992900120336943	0	2423	40.18	1	145095974	145112696	protein_coding	728833	FAM72D	family with sequence similarity 72 member D
ENSG00000198483	236	119	0.987825	117	0.851064981949458	117.004170006012	3093	48.17	1	145866560	145885866	protein_coding	148741	ANKRD35	ankyrin repeat domain 35
ENSG00000143127	128	73	0.810175	55	0.773137785800241	55.005966805842	5130	48.41	1	145891208	145910111	protein_coding	8515	ITGA10	integrin subunit alpha 10
ENSG00000131779	511	641	-0.327001	130	0.669795427196149	-130.000411267415	667	45.25	1	145911350	145918717	protein_coding	8799	PEX11B	peroxisomal biogenesis factor 11 beta
ENSG00000271601	757	772	-0.0283075	15	0.159166666666667	-15.0000267105507	3991	43.62	1	145933423	145958017	protein_coding	128077	LIX1L	limb and CNS expressed 1 like
ENSG00000272031	914	663	0.463185	251	0.777436823104693	251.000427371384	3607	55.93	1	145959441	145964575	protein_coding	284615	ANKRD34A	ankyrin repeat domain 34A
ENSG00000121851	415	321	0.370538	94	0.684738267148014	94.0007303080057	1178	44.92	1	145964690	145978848	protein_coding	84265	POLR3GL	RNA polymerase III subunit G like
ENSG00000265972	3739	887	20756464615571	2852	0.987608303249097	2852.00075531341	2905	42.39	1	145992435	145996579	protein_coding	10628	TXNIP	thioredoxin interacting protein
ENSG00000168509	NA	NA	NA	NA	NA	0	1381	44.51	1	146017468	146036746	protein_coding	148738	HJV	hemojuvelin BMP co-receptor
ENSG00000271425	29	42	-0.534336	13	0.458718411552347	-13.0109767280522	13030	41.59	1	146064711	146229000	protein_coding	100132406	NBPF10	NBPF member 10
ENSG00000227868	0.5	2	-2	1.5	0.217521058965102	-2.5	512	43.87	1	23010834	23019100	protein_coding	729059	TEX46	testis expressed 46
ENSG00000186094	7	25	-183650126771712	18	0.661835138387485	-18.0934445837802	2989	39.05	1	48532854	50023954	protein_coding	84871	AGBL4	ATP/GTP binding protein like 4
ENSG00000162373	1	13	-370043971814109	12	0.600845367027678	-12.5575974655822	1693	44.07	1	48727519	48776969	protein_coding	79656	BEND5	BEN domain containing 5
ENSG00000204006	NA	NA	NA	NA	NA	0	654	37.89	1	51102221	51148086	protein_coding	284546	C1orf185	chromosome 1 open reading frame 185
ENSG00000185483	252	100	133342373372519	152	0.932151022864019	152.005848633708	5858	40.97	1	63774017	64181498	protein_coding	4919	ROR1	receptor tyrosine kinase like orphan receptor 1
ENSG00000117533	1493	2133	-0.51467	640	0.807524067388688	-640.000206941375	4977	36.59	1	171700160	171742074	protein_coding	8674	VAMP4	vesicle associated membrane protein 4
ENSG00000142609	82	12	277258950389693	70	0.919894705174489	70.0548874280526	5247	55.65	1	1921951	2003837	protein_coding	85452	CFAP74	cilia and flagella associated protein 74
ENSG00000286219	62	76	-0.293731	14	0.399948856799037	-14.0030810188204	8729	39.2	1	149390621	149471833	protein_coding	100996717	NOTCH2NLC	notch 2 N-terminal like C
ENSG00000116191	229	462	-101254525331911	233	0.931371841155235	-233.002200092381	1970	36.81	1	178725165	178921842	protein_coding	55103	RALGPS2	Ral GEF with PH domain and SH3 binding motif 2
ENSG00000116194	3	9	-158496250072116	6	0.429684115523466	-6.20581228596968	3543	33.76	1	178849535	178871077	protein_coding	9068	ANGPTL1	angiopoietin like 1
ENSG00000142621	11	0.5	44594316186373	10.5	0.561335740072202	11.4077399322259	5610	47.43	1	15236521	15400283	protein_coding	114827	FHAD1	forkhead associated phosphopeptide binding domain 1
ENSG00000075151	1733	3217	-0.892444	1484	0.884196750902527	-1484.00026834795	5567	39.39	1	20806292	21177285	protein_coding	8672	EIF4G3	eukaryotic translation initiation factor 4 gamma 3
ENSG00000143772	2334	2126	0.134663	208	0.381266546329723	208.000043591615	6063	49.82	1	226631690	226739323	protein_coding	3707	ITPKB	inositol-trisphosphate 3-kinase B
ENSG00000163191	539	54	331925396058904	485	0.996236462093863	485.011358059638	563	45.08	1	152032506	152047907	protein_coding	6282	S100A11	S100 calcium binding protein A11
ENSG00000182898	NA	NA	NA	NA	NA	0	3606	42.57	1	152084141	152089064	protein_coding	126637	TCHHL1	trichohyalin like 1
ENSG00000215853	NA	NA	NA	NA	NA	0	3569	44.75	1	152153595	152159228	protein_coding	126638	RPTN	repetin
ENSG00000197915	NA	NA	NA	NA	NA	0	9629	50.89	1	152212076	152224193	protein_coding	388697	HRNR	hornerin
ENSG00000169641	634	981	-0.62977	347	0.841425992779783	-347.000571484581	8898	43.28	1	23084030	23177808	protein_coding	7798	LUZP1	leucine zipper protein 1
ENSG00000266338	887	567	0.645585	320	0.844933814681107	320.00065121882	4535	42.76	1	144421390	144461676	protein_coding	284565	NBPF15	NBPF member 15
ENSG00000162825	1123	397	150014701525764	726	0.958191937424789	726.001549888888	18760	43.91	1	145289900	145425603	protein_coding	100288142	NBPF20	NBPF member 20
ENSG00000143409	359	291	0.302965	68	0.604040312876053	68.0006749055033	2400	49.2	1	150996549	151008376	protein_coding	55793	MINDY1	MINDY lysine 48 deubiquitinase 1
ENSG00000060642	194	221	-0.18799	27	0.412909145607702	-27.0006544389904	2117	47.96	1	26787054	26800659	protein_coding	55650	PIGV	phosphatidylinositol glycan anchor biosynthesis class V
ENSG00000204160	1539	771	0.99719	768	0.942148014440433	768.000647388286	5045	51.6	1	26826688	26857604	protein_coding	84243	ZDHHC18	zinc finger DHHC-type containing 18
ENSG00000175793	13	1	370043971814109	12	0.600845367027678	12.5575974655822	1308	62.77	1	26863149	26864456	protein_coding	2810	SFN	stratifin
ENSG00000142751	1393	1438	-0.0458684	45	0.207430806257521	-45.0000233767912	4665	48.73	1	26876132	26890283	protein_coding	54707	GPN2	GPN-loop GTPase 2
ENSG00000198746	217	146	0.571727	71	0.749332129963899	71.0023018738778	546	50.12	1	26890488	26900467	protein_coding	63906	GPATCH3	G-patch domain containing 3
ENSG00000090273	1640	1051	0.641933	589	0.847117930204573	589.00034981158	821	48.43	1	26900238	26946871	protein_coding	10726	NUDC	nuclear distribution C, dynein complex regulator
ENSG00000131910	5	0.5	332192809488736	4.5	0.383450661853189	5.59331800165179	1165	53.56	1	26911489	26913975	protein_coding	8431	NR0B2	nuclear receptor subfamily 0 group B member 2
ENSG00000253368	1153	1337	-0.213607	184	0.525673886883273	-184.000123988899	1961	55.83	1	26993692	27000886	protein_coding	388610	TRNP1	TMF1 regulated nuclear protein 1
ENSG00000158246	24	11	112553088208386	13	0.566107099879663	13.0486328696352	2382	55.52	1	27005020	27012850	protein_coding	115572	TENT5B	terminal nucleotidyltransferase 5B
ENSG00000188782	8	0.5	4	7.5	0.487027677496992	8.5	1516	50.8	1	26190561	26202968	protein_coding	378807	CATSPER4	cation channel sperm associated 4
ENSG00000130695	293	310	-0.0813676	17	0.246362815884477	-17.0001947247181	2663	44.68	1	26234200	26278808	protein_coding	64793	CEP85	centrosomal protein 85
ENSG00000131914	0.5	1	-1	0.5	0.130204572803851	-1.11803398874989	3458	46.56	1	26410817	26429728	protein_coding	79727	LIN28A	lin-28 homolog A
ENSG00000117682	1757	3695	-107246017302514	1938	0.944067388688327	-1938.00029674168	3338	45.46	1	26432282	26471306	protein_coding	79947	DHDDS	dehydrodolichyl diphosphate synthase subunit
ENSG00000198830	3083	3875	-0.329861	792	0.696543321299639	-792.000068692268	1940	47.23	1	26472440	26476642	protein_coding	3151	HMGN2	high mobility group nucleosomal binding domain 2
ENSG00000158062	5	22	-213750352374994	17	0.665484356197353	-17.1338530784539	2254	53.25	1	26281328	26318363	protein_coding	91544	UBXN11	UBX domain protein 11
ENSG00000158615	779	1250	-0.682233	471	0.853835740072202	-471.000494099186	4006	41.19	1	204396492	204411887	protein_coding	84919	PPP1R15B	protein phosphatase 1 regulatory subunit 15B
ENSG00000143006	NA	NA	NA	NA	NA	0	1910	54.92	1	53459399	53467488	protein_coding	63948	DMRTB1	DMRT like family B with proline rich C-terminal 1
ENSG00000174332	12	3	2	9	0.527120938628159	9.21954445729289	2812	50.8	1	53506237	53739164	protein_coding	148979	GLIS1	GLIS family zinc finger 1
ENSG00000058804	115	215	-0.902703	100	0.838625150421179	-100.004074278715	4552	40.2	1	53765478	53838463	protein_coding	55706	NDC1	NDC1 transmembrane nucleoporin
ENSG00000182901	1433	2113	-0.560254	680	0.820123345367028	-680.00023079755	2528	39.16	1	240767636	241357374	protein_coding	6000	RGS7	regulator of G protein signaling 7
ENSG00000269713	390	260	0.584963	130	0.809657039711191	130.001316074597	7899	43.43	1	149052186	149103561	protein_coding	400818	NBPF9	NBPF member 9
ENSG00000188822	0.5	4	-3	3.5	0.338507821901324	-4.60977222864644	5265	47.63	1	23870515	23913362	protein_coding	1269	CNR2	cannabinoid receptor 2
ENSG00000189266	1469	1476	-0.00685833	7	0.118498796630566	-7.00000335975839	2428	43.87	1	23956839	23963462	protein_coding	55629	PNRC2	proline rich nuclear receptor coactivator 2
ENSG00000188529	2746	2751	-0.00262451	5	0.102602286401925	-5.00000068880741	7656	38.94	1	23964347	23980927	protein_coding	10772	SRSF10	serine and arginine rich splicing factor 10
ENSG00000158055	6	10	-0.736966	4	0.291429001203369	-4.06732323364947	2551	47.8	1	24199558	24364482	protein_coding	57822	GRHL3	grainyhead like transcription factor 3
ENSG00000010165	154	330	-109953567355091	176	0.925926594464501	-176.00343456506	3368	43.61	1	171781660	171814023	protein_coding	51603	EEF1AKNMT	eEF1A lysine and N-terminal methyltransferase
ENSG00000197959	3238	7139	-114061901633387	3901	0.946799037304452	-3901.00016675362	2030	37.44	1	171817887	172418466	protein_coding	26052	DNM3	dynamin 3
ENSG00000135845	248	120	104730571477836	128	0.911970517448857	128.004284495716	465	38.22	1	172370189	172444086	protein_coding	5279	PIGC	phosphatidylinositol glycan anchor biosynthesis class C
ENSG00000180999	NA	NA	NA	NA	NA	0	988	41.63	1	172420685	172468831	protein_coding	92346	C1orf105	chromosome 1 open reading frame 105
ENSG00000203666	209	103	102085860489766	106	0.901043922984356	106.004915698713	1418	42.37	1	244969682	245127164	protein_coding	84288	EFCAB2	EF-hand calcium binding domain 2
ENSG00000168148	0.5	3	-258496250072116	2.5	0.284894705174489	-3.59611333666426	516	63.37	1	228424845	228425360	protein_coding	8290	H3-4	H3.4 histone
ENSG00000198691	6	0.5	358496250072116	5.5	0.422343561973526	6.56520800367946	7328	46.44	1	93992834	94121148	protein_coding	24	ABCA4	ATP binding cassette subfamily A member 4
ENSG00000198625	1844	1353	0.446677	491	0.779810469314079	491.000203177329	9098	42.52	1	204516379	204558120	protein_coding	4194	MDM4	MDM4 regulator of p53
ENSG00000117713	928	1870	-101084155964743	942	0.942632370637786	-942.000542356881	6521	46.19	1	26693236	26782104	protein_coding	8289	ARID1A	AT-rich interaction domain 1A
ENSG00000085433	1233	1245	-0.0139729	12	0.119521660649819	-12.0000081351274	4134	41.17	1	108970214	109042113	protein_coding	22911	WDR47	WD repeat domain 47
ENSG00000219481	2240	2661	-0.24847	421	0.594311070998797	-421.00007332212	5932	43.99	1	16562319	16613562	protein_coding	55672	NBPF1	NBPF member 1
ENSG00000143811	397	470	-0.243522	73	0.542864019253911	-73.0004061827223	1549	54.97	1	225919877	225924340	protein_coding	29920	PYCR2	pyrroline-5-carboxylate reductase 2
ENSG00000117090	0.5	1	-1	0.5	0.130204572803851	-1.11803398874989	3749	42.2	1	160608106	160647044	protein_coding	6504	SLAMF1	signaling lymphocytic activation molecule family member 1
ENSG00000078618	398	100	199276843076892	298	0.964527677496992	298.006662888632	1660	39.33	1	51789191	51878805	protein_coding	4898	NRDC	nardilysin convertase
ENSG00000127054	10314	5882	0.810225	4432	0.877346570397112	4432.00007405968	2369	60.44	1	1311585	1324687	protein_coding	54973	INTS11	integrator complex subunit 11
ENSG00000134202	2078	1138	0.868695	940	0.882481949458484	940.000401399473	4122	47.16	1	109733932	109741038	protein_coding	2947	GSTM3	glutathione S-transferase mu 3
ENSG00000185104	852	580	0.554801	272	0.810541516245487	272.000565814905	6821	38.27	1	50437028	50960267	protein_coding	11124	FAF1	Fas associated factor 1
ENSG00000117523	1514	1633	-0.10916	119	0.337662454873646	-119.00005006644	10624	38.3	1	171485530	171593511	protein_coding	23215	PRRC2C	proline rich coiled-coil 2C
ENSG00000187017	779	428	0.864013	351	0.875980746089049	351.001063413852	3543	60.15	1	6424776	6461367	protein_coding	83715	ESPN	espin
ENSG00000134365	NA	NA	NA	NA	NA	0	2178	34.11	1	196888014	196918795	protein_coding	10877	CFHR4	complement factor H related 4
ENSG00000160767	1258	672	0.904599	586	0.882533092659446	586.000698206888	2379	57.4	1	155247205	155255483	protein_coding	10712	FAM189B	family with sequence similarity 189 member B
ENSG00000131778	422	1215	-152564140978596	793	0.958564981949458	-793.001467578536	1822	40.27	1	147242654	147295765	protein_coding	9557	CHD1L	chromodomain helicase DNA binding protein 1 like
ENSG00000132128	1002	971	0.0453393	31	0.204909747292419	31.0000331556731	892	47.42	1	46261196	46303616	protein_coding	10489	LRRC41	leucine rich repeat containing 41
ENSG00000142973	0.5	2	-2	1.5	0.217521058965102	-2.5	581	43.78	1	46757838	46819413	protein_coding	1580	CYP4B1	cytochrome P450 family 4 subfamily B member 1
ENSG00000085552	4	0.5	3	3.5	0.338507821901324	4.60977222864644	3563	55.8	1	159927039	159945613	protein_coding	57549	IGSF9	immunoglobulin superfamily member 9
ENSG00000081019	2065	1764	0.227291	301	0.563748495788207	301.000085816099	6621	37.22	1	113761832	113812476	protein_coding	54665	RSBN1	round spermatid basic protein 1
ENSG00000133226	2712	1631	0.7336	1081	0.861811070998797	1081.00024892205	377	41.76	1	24631716	24673281	protein_coding	10250	SRRM1	serine and arginine repetitive matrix 1
ENSG00000143374	658	898	-0.448628	240	0.77148916967509	-240.000419305796	1998	48.52	1	150487414	150507602	protein_coding	80222	TARS2	threonyl-tRNA synthetase 2, mitochondrial
ENSG00000134255	1004	406	13062076367656	598	0.950300842358604	598.001426568859	2113	36.56	1	111139479	111185104	protein_coding	10390	CEPT1	choline/ethanolamine phosphotransferase 1
ENSG00000182134	238	1258	-240209844357135	1020	0.989756317689531	-1020.00282846516	2217	43.72	1	151770107	151791416	protein_coding	11022	TDRKH	tudor and KH domain containing
ENSG00000107404	3671	2189	0.745901	1482	0.869395306859206	1482.00018770867	2926	66.32	1	1335276	1349418	protein_coding	1855	DVL1	dishevelled segment polarity protein 1
ENSG00000187048	4	10	-132192809488736	6	0.419413357400722	-6.1438989158394	2530	48.46	1	46929177	46941484	protein_coding	1579	CYP4A11	cytochrome P450 family 4 subfamily A member 11
ENSG00000263956	233	186	0.325027	47	0.595691937424789	47.0011238457928	4630	45.41	1	148102047	148152322	protein_coding	200030	NBPF11	NBPF member 11
ENSG00000142875	4799	8323	-0.79437	3524	0.873486762936221	-3524.00008953227	4513	34.7	1	84078062	84238498	protein_coding	5567	PRKACB	protein kinase cAMP-activated catalytic subunit beta
ENSG00000134250	266	766	-152591814642377	500	0.956726835138388	-500.002328420768	11425	40	1	119911553	120100779	protein_coding	4853	NOTCH2	notch receptor 2
ENSG00000132849	3668	5094	-0.473805	1426	0.79163357400722	-1426.0000787137	8621	40.65	1	61742477	62178675	protein_coding	10207	PATJ	PATJ crumbs cell polarity complex component
ENSG00000143669	1148	846	0.440393	302	0.770956678700361	302.000321102576	13466	37.77	1	235661041	235883724	protein_coding	1130	LYST	lysosomal trafficking regulator
ENSG00000175206	9	1	316992500144231	8	0.512894103489771	8.60513942448169	855	54.04	1	11845709	11848345	protein_coding	4878	NPPA	natriuretic peptide A
ENSG00000170498	40	11	186249647625007	29	0.761221419975933	29.0597469556093	714	51.68	1	204190341	204196491	protein_coding	3814	KISS1	KiSS-1 metastasis suppressor
ENSG00000120332	4	0.5	3	3.5	0.338507821901324	4.60977222864644	5042	45.69	1	175067833	175148075	protein_coding	63923	TNN	tenascin N
ENSG00000086015	289	50	253106949272595	239	0.979034296028881	239.013401952227	640	41.32	1	45786987	46036122	protein_coding	23139	MAST2	microtubule associated serine/threonine kinase 2
ENSG00000162409	439	624	-0.507325	185	0.791570397111913	-185.000695616925	9355	36.6	1	56645314	56715335	protein_coding	5563	PRKAA2	protein kinase AMP-activated catalytic subunit alpha 2
ENSG00000196189	102	85	0.263034	17	0.415935619735259	17.0020347928903	1057	51.59	1	156147366	156177752	protein_coding	64218	SEMA4A	semaphorin 4A
ENSG00000088280	443	336	0.398845	107	0.710039109506619	107.000743351182	2552	49.67	1	23428563	23484568	protein_coding	55616	ASAP3	ArfGAP with SH3 domain, ankyrin repeat and PH domain 3
ENSG00000221978	9488	9100	0.0602375	388	0.233119735258724	388.000004675969	2792	51.38	1	1385711	1399335	protein_coding	81669	CCNL2	cyclin L2
ENSG00000175707	98	60	0.707819	38	0.701134175691937	38.0065916399847	1855	51.4	1	26949562	26960468	protein_coding	126695	KDF1	keratinocyte differentiation factor 1
ENSG00000168765	605	597	0.0192042	8	0.136326714801444	8.00002305007405	1394	49.95	1	109656099	109674836	protein_coding	2948	GSTM4	glutathione S-transferase mu 4
ENSG00000134258	0.5	4	-3	3.5	0.338507821901324	-4.60977222864644	2581	42.41	1	117143587	117210960	protein_coding	79679	VTCN1	V-set domain containing T cell activation inhibitor 1
ENSG00000143367	351	376	-0.0992616	25	0.290586642599278	-25.0001970566526	2946	45.93	1	151540305	151583583	protein_coding	7286	TUFT1	tuftelin 1
ENSG00000198216	1060	1126	-0.0871426	66	0.293528880866426	-66.0000575289614	2198	43.87	1	181317690	181813262	protein_coding	777	CACNA1E	calcium voltage-gated channel subunit alpha1 E
ENSG00000122482	1162	682	0.768766	480	0.868026474127557	480.000615626496	5702	36.39	1	90915298	91022272	protein_coding	84146	ZNF644	zinc finger protein 644
ENSG00000162365	0.5	4	-3	3.5	0.338507821901324	-4.60977222864644	1539	48.62	1	47137435	47149727	protein_coding	284541	CYP4A22	cytochrome P450 family 4 subfamily A member 22
ENSG00000187961	1213	653	0.893425	560	0.882111913357401	560.000712684914	2567	67.87	1	960584	965719	protein_coding	339451	KLHL17	kelch like family member 17
ENSG00000163462	1741	1151	0.597028	590	0.840321901323706	590.000302070155	2979	57.8	1	155173787	155184971	protein_coding	80128	TRIM46	tripartite motif containing 46
ENSG00000117724	9	2	216992500144231	7	0.476019855595668	7.32861340990807	689	40.92	1	214603195	214664571	protein_coding	1063	CENPF	centromere protein F
ENSG00000116604	3791	7209	-0.927221	3418	0.886462093862816	-3418.00012576627	5598	54.21	1	156463727	156500779	protein_coding	4209	MEF2D	myocyte enhancer factor 2D
ENSG00000171608	535	135	198657948423768	400	0.967617328519856	400.00493309214	525	51.08	1	9629889	9729114	protein_coding	5293	PIK3CD	phosphatidylinositol-4,5-bisphosphate 3-kinase catalytic subunit delta
ENSG00000211452	28	4	28073549220576	24	0.747090854392298	24.1636346946895	710	47.96	1	53891239	53911086	protein_coding	1733	DIO1	iodothyronine deiodinase 1
ENSG00000185499	110	32	178135971352466	78	0.904915764139591	78.0203386459516	1811	68.01	1	155185824	155192916	protein_coding	4582	MUC1	mucin 1, cell surface associated
ENSG00000116329	38	6	266296501272243	32	0.804217809867629	32.11061168304	9317	50.13	1	28812170	28871267	protein_coding	4985	OPRD1	opioid receptor delta 1
ENSG00000116729	488	393	0.312352	95	0.633101684717208	95.0005134916071	2037	41.57	1	68098473	68233120	protein_coding	79971	WLS	Wnt ligand secretion mediator
ENSG00000154451	0.5	1	-1	0.5	0.130204572803851	-1.11803398874989	6812	37.31	1	89256189	89272860	protein_coding	115362	GBP5	guanylate binding protein 5
ENSG00000162595	22	6	187446911791614	16	0.635971720818291	16.1094268822333	2049	44.08	1	68045886	68051717	protein_coding	9077	DIRAS3	DIRAS family GTPase 3
ENSG00000011007	1118	1115	0.00387648	3	0.102424789410349	3.00000250451261	5075	45.21	1	23743448	23762059	protein_coding	6924	ELOA	elongin A
ENSG00000117305	437	266	0.716207	171	0.841759927797834	171.001499854579	1570	46.84	1	23801885	23838620	protein_coding	3155	HMGCL	3-hydroxy-3-methylglutaryl-CoA lyase
ENSG00000179163	135	114	0.243926	21	0.428240072202166	21.0014166115047	2043	45.7	1	23845077	23868290	protein_coding	2517	FUCA1	alpha-L-fucosidase 1
ENSG00000121764	11	7	0.652077	4	0.284735258724428	4.052801995931	946	54.7	1	31617686	31632518	protein_coding	3061	HCRTR1	hypocretin receptor 1
ENSG00000084636	523	138	192214267946877	385	0.967193140794224	385.004798194101	5418	56	1	31652263	31704319	protein_coding	1307	COL16A1	collagen type XVI alpha 1 chain
ENSG00000283683	NA	NA	NA	NA	NA	0	2100	44.29	1	171600621	171638799	protein_coding	110806290	MYOCOS	myocilin opposite strand
ENSG00000143149	748	1036	-0.469914	288	0.783778580024067	-288.000383366074	2395	40.15	1	165662216	165698562	protein_coding	223	ALDH9A1	aldehyde dehydrogenase 9 family member A1
ENSG00000177535	NA	NA	NA	NA	NA	0	3519	45.24	1	247449118	247458105	protein_coding	127623	OR2B11	olfactory receptor family 2 subfamily B member 11
ENSG00000188340	NA	NA	NA	NA	NA	0	3455	37.03	1	158774222	158781204	protein_coding	81442	OR6N2	olfactory receptor family 6 subfamily N member 2
ENSG00000203852	NA	NA	NA	NA	NA	0	518	65.25	1	149852608	149853125	protein_coding	333932	H3C15	H3 clustered histone 15
ENSG00000203814	4	19	-224792751344359	15	0.638002406738869	-15.1675040169995	999	41.91	1	149782689	149812373	protein_coding	440689	H2BC18	H2B clustered histone 18
ENSG00000270276	2	1	1	1	0.206543321299639	1.4142135623731	610	46.89	1	149854045	149861159	protein_coding	554313	H4C15	H4 clustered histone 15
ENSG00000288859	1	2	-1	1	0.206543321299639	-1.4142135623731	534	63.48	1	149851061	149851594	protein_coding	NA	NA	NA
ENSG00000186086	NA	NA	NA	NA	NA	0	3356	44.91	1	108450282	108471920	protein_coding	653149	NBPF6	NBPF member 6
ENSG00000143164	392	483	-0.30117	91	0.6226293622142	-91.0004983672543	724	35.91	1	167935783	168075843	protein_coding	55827	DCAF6	DDB1 and CUL4 associated factor 6
ENSG00000280267	NA	NA	NA	NA	NA	0	1584	47.47	1	13148905	13158116	protein_coding	645359	PRAMEF26	PRAME family member 26
ENSG00000288825	1	1	0	0	0.0992900120336943	0	533	63.41	1	149842218	149842750	protein_coding	NA	NA	NA
ENSG00000184678	913	1130	-0.307636	217	0.661576413959085	-217.000218064206	2224	47.93	1	149884459	149886682	protein_coding	8349	H2BC21	H2B clustered histone 21
ENSG00000270882	1	2	-1	1	0.206543321299639	-1.4142135623731	396	46.9	1	149832657	149839767	protein_coding	8370	H4C14	H4 clustered histone 14
ENSG00000215695	NA	NA	NA	NA	NA	0	2321	41.4	1	15659713	15662033	protein_coding	6248	RSC1A1	regulator of solute carriers 1
ENSG00000122435	402	266	0.595769	136	0.813528880866426	136.001304923909	476	35.8	1	100133150	100150496	protein_coding	54482	TRMT13	tRNA methyltransferase 13 homolog
ENSG00000203811	NA	NA	NA	NA	NA	0	522	65.33	1	149840687	149841208	protein_coding	126961	H3C14	H3 clustered histone 14
ENSG00000175143	NA	NA	NA	NA	NA	0	2104	37.84	1	248403048	248408020	protein_coding	26696	OR2T1	olfactory receptor family 2 subfamily T member 1
ENSG00000120341	10	22	-113750352374993	12	0.550132370637786	-12.0537925262775	811	43.66	1	177923956	177984303	protein_coding	89866	SEC16B	SEC16 homolog B, endoplasmic reticulum export factor
ENSG00000142224	NA	NA	NA	NA	NA	0	3541	44.98	1	206770764	206842981	protein_coding	29949	IL19	interleukin 19
ENSG00000143340	0.5	36	-616992500144231	35.5	0.824816486161251	-36.0321797081917	2781	47.28	1	179743291	179816198	protein_coding	148753	FAM163A	family with sequence similarity 163 member A
ENSG00000187180	NA	NA	NA	NA	NA	0	625	49.5	1	152675279	152676569	protein_coding	353140	LCE2C	late cornified envelope 2C
ENSG00000196242	3	38	-366296501272243	35	0.824533694344164	-35.1911538981663	8467	42.49	1	247524677	247536440	protein_coding	81472	OR2C3	olfactory receptor family 2 subfamily C member 3
ENSG00000187144	5	3	0.736966	2	0.21469614921781	2.13145919195859	661	50.37	1	16387117	16437424	protein_coding	374955	SPATA21	spermatogenesis associated 21
ENSG00000117114	411	250	0.71721	161	0.839720216606498	161.001597478451	2488	36.77	1	81306147	81993932	protein_coding	23266	ADGRL2	adhesion G protein-coupled receptor L2
ENSG00000184908	167	415	-131326323376024	248	0.941636582430806	-248.003477113369	3331	59.04	1	16040252	16057311	protein_coding	1188	CLCNKB	chloride voltage-gated channel Kb
ENSG00000158816	9	8	0.169925	1	0.139386281588448	1.01433451391302	9143	50.52	1	20290875	20359518	protein_coding	127731	VWA5B1	von Willebrand factor A domain containing 5B1
ENSG00000244057	NA	NA	NA	NA	NA	0	431	52.87	1	152600234	152601086	protein_coding	353144	LCE3C	late cornified envelope 3C
ENSG00000117013	209	105	0.993114	104	0.84413357400722	104.004741596963	4324	55.51	1	40783787	40840452	protein_coding	9132	KCNQ4	potassium voltage-gated channel subfamily Q member 4
ENSG00000179862	516	220	122986754189859	296	0.943318291215403	296.00255501291	1310	73.51	1	40861054	40862363	protein_coding	163732	CITED4	Cbp/p300 interacting transactivator with Glu/Asp rich carboxy-terminal domain 4
ENSG00000171790	90	13	279141337818858	77	0.929112515042118	77.0505807158384	1997	57.31	1	41015589	41023237	protein_coding	200172	SLFNL1	schlafen like 1
ENSG00000196482	415	1015	-129029648583825	600	0.950240673886883	-600.001387385914	5194	38.06	1	216503246	217137755	protein_coding	2104	ESRRG	estrogen related receptor gamma
ENSG00000081277	0.5	4	-3	3.5	0.338507821901324	-4.60977222864644	5447	52.25	1	201283452	201332993	protein_coding	5317	PKP1	plakophilin 1
ENSG00000118194	0.5	4	-3	3.5	0.338507821901324	-4.60977222864644	516	54.61	1	201359008	201377764	protein_coding	7139	TNNT2	troponin T2, cardiac type
ENSG00000159166	NA	NA	NA	NA	NA	0	2627	54.89	1	201380833	201399915	protein_coding	3898	LAD1	ladinin 1
ENSG00000159173	NA	NA	NA	NA	NA	0	6142	52.74	1	201403768	201429866	protein_coding	7135	TNNI1	troponin I1, slow skeletal type
ENSG00000174307	919	383	126272046936408	536	0.949389290012034	536.001487370123	2749	57.4	1	201464278	201469237	protein_coding	23612	PHLDA3	pleckstrin homology like domain family A member 3
ENSG00000159176	9582	4650	104309609724963	4932	0.943546931407942	4932.00011030509	1820	50.68	1	201483530	201509456	protein_coding	1465	CSRP1	cysteine and glycine rich protein 1
ENSG00000198700	1806	1920	-0.0883084	114	0.29706678700361	-114.000034203401	838	41.9	1	201829149	201884291	protein_coding	55705	IPO9	importin 9
ENSG00000198892	1320	1046	0.335655	274	0.69781889290012	274.000205591768	914	58.03	1	201888680	201892587	protein_coding	149345	SHISA4	shisa family member 4
ENSG00000134369	955	989	-0.0504698	34	0.205682912154031	-34.0000374587953	13891	47.7	1	201539127	201826969	protein_coding	89796	NAV1	neuron navigator 1
ENSG00000050628	NA	NA	NA	NA	NA	0	1914	38.05	1	70852353	71047816	protein_coding	5733	PTGER3	prostaglandin E receptor 3
ENSG00000186141	505	426	0.24543	79	0.558549939831528	79.0003812387257	4083	42.81	1	145824053	145844402	protein_coding	10623	POLR3C	RNA polymerase III subunit C
ENSG00000186364	56	12	222239242133645	44	0.851413959085439	44.0560895685763	1473	53.98	1	145845630	145848954	protein_coding	200035	NUDT17	nudix hydrolase 17
ENSG00000131788	334	539	-0.690437	205	0.843369434416366	-205.001162688132	2386	52.28	1	145848522	145859836	protein_coding	10401	PIAS3	protein inhibitor of activated STAT 3
ENSG00000289565	10	223	-447897180503294	213	0.986034897713598	-213.047086787006	565	46.2	1	145917714	145926741	protein_coding	NA	NA	NA
ENSG00000265241	1916	2611	-0.446505	695	0.781362815884477	-695.00014342921	1701	44	1	145921556	145927678	protein_coding	9939	RBM8A	RNA binding motif protein 8A
ENSG00000116489	1162	1022	0.185215	140	0.490580625752106	140.000122516193	739	40.14	1	112619805	112671616	protein_coding	829	CAPZA1	capping actin protein of muscle Z-line subunit alpha 1
ENSG00000155366	1470	621	124315098150325	849	0.950147412755716	849.000910143424	1295	57.2	1	112701127	112707434	protein_coding	389	RHOC	ras homolog family member C
ENSG00000271810	142	152	-0.0981804	10	0.244094464500602	-10.0004819578735	792	54.38	1	112702614	112711433	protein_coding	NA	NA	NA
ENSG00000184599	19	14	0.440573	5	0.290445246690734	5.01937288994159	1451	51.88	1	112718905	112727235	protein_coding	284467	TAFA3	TAFA chemokine like family member 3
ENSG00000155363	271	115	12366589904095	156	0.927689530685921	156.004901607156	347	48.6	1	112673141	112700756	protein_coding	4343	MOV10	Mov10 RISC complex RNA helicase
ENSG00000264343	0.5	8	-4	7.5	0.487027677496992	-8.5	278	39.2	1	146146203	146229041	protein_coding	388677	NOTCH2NLA	notch 2 N-terminal like A
ENSG00000286106	0.5	1	-1	0.5	0.130204572803851	-1.11803398874989	1403	39.31	1	120723912	120794851	protein_coding	101929796	NOTCH2NLR	notch 2 N-terminal like R
ENSG00000273136	72	37	0.960472	35	0.712409747292419	35.013176173595	1391	40.7	1	120723949	120842110	protein_coding	101060684	NBPF26	NBPF member 26
ENSG00000120656	310	382	-0.301304	72	0.608176895306859	-72.0006304441508	2373	47.19	1	28587829	28648291	protein_coding	6883	TAF12	TATA-box binding protein associated factor 12
ENSG00000197780	438	858	-0.970047	420	0.883447653429603	-420.001120225591	2637	43.55	1	109062496	109076012	protein_coding	6884	TAF13	TATA-box binding protein associated factor 13
ENSG00000136628	875	1304	-0.575589	429	0.836711793020457	-429.000386133435	4862	38.09	1	219968600	220046530	protein_coding	2058	EPRS1	glutamyl-prolyl-tRNA synthetase 1
ENSG00000162813	273	260	0.0703893	13	0.222924187725632	13.0001905623526	2400	40.42	1	220057482	220090462	protein_coding	10380	BPNT1	3'(2'), 5'-bisphosphate nucleotidase 1
ENSG00000067704	217	313	-0.528468	96	0.765953670276775	-96.001454561999	3530	39.19	1	220094132	220148041	protein_coding	55699	IARS2	isoleucyl-tRNA synthetase 2, mitochondrial
ENSG00000118873	1165	1453	-0.318705	288	0.681771961492178	-288.000176341468	7256	37.82	1	220148293	220272529	protein_coding	25782	RAB3GAP2	RAB3 GTPase activating non-catalytic protein subunit 2
ENSG00000143776	2460	3019	-0.295412	559	0.662063778580024	-559.000078057696	9320	36.66	1	226989865	227318492	protein_coding	8476	CDC42BPA	CDC42 binding protein kinase alpha
ENSG00000132196	152	170	-0.161463	18	0.345147412755716	-18.0007241642348	2541	39.34	1	162790702	162812823	protein_coding	51478	HSD17B7	hydroxysteroid 17-beta dehydrogenase 7
ENSG00000117152	77	78	-0.0186157	1	0.114329121540313	-1.00017325672787	3311	39.47	1	163068775	163076802	protein_coding	5999	RGS4	regulator of G protein signaling 4
ENSG00000127603	4492	2533	0.826511	1959	0.878546931407942	1959.0001743543	834	42.57	1	39081316	39487177	protein_coding	23499	MACF1	microtubule actin crosslinking factor 1
ENSG00000185860	10	5	1	5	0.38135980746089	5.09901951359278	876	39.68	1	162824458	162868761	protein_coding	339512	CCDC190	coiled-coil domain containing 190
ENSG00000117461	2207	4191	-0.925208	1984	0.886398916967509	-1984.00021572822	5596	40.27	1	46040140	46133036	protein_coding	8503	PIK3R3	phosphoinositide-3-kinase regulatory subunit 3
ENSG00000278139	NA	NA	NA	NA	NA	0	1553	42.19	1	46043661	46176488	protein_coding	110117499	LOC110117498-PIK3R3	LOC110117498-PIK3R3 readthrough
ENSG00000117472	51	83	-0.702614	32	0.669930806257521	-32.0077126105348	1071	50.7	1	46175073	46185962	protein_coding	10103	TSPAN1	tetraspanin 1
ENSG00000250719	3	0.5	258496250072116	2.5	0.284894705174489	3.59611333666426	405	54.94	1	46175486	46176488	protein_coding	110117498	P3R3URF	PIK3R3 upstream reading frame
ENSG00000171357	29	246	-308453351021167	217	0.984822503008424	-217.021921351221	1849	46.79	1	46203334	46221256	protein_coding	541468	LURAP1	leucine rich adaptor protein 1
ENSG00000085999	38	94	-130666133823405	56	0.850183513838748	-56.0152422457748	439	46.88	1	46246461	46278480	protein_coding	8438	RAD54L	RAD54 like
ENSG00000085998	2293	1848	0.311272	445	0.670237665463297	445.000108865164	2719	49.38	1	46188683	46220305	protein_coding	55624	POMGNT1	protein O-linked mannose N-acetylglucosaminyltransferase 1 (beta 1,2-)
ENSG00000117475	522	280	0.898623	242	0.873456678700361	242.001668430735	1295	35.78	1	169367970	169396540	protein_coding	8548	BLZF1	basic leucine zipper nuclear factor 1
ENSG00000117477	155	44	181669278663694	111	0.932063778580024	111.014865548182	1914	36.8	1	169394870	169460669	protein_coding	57821	CCDC181	coiled-coil domain containing 181
ENSG00000117479	288	298	-0.0492435	10	0.187132972322503	-10.0001212454732	3612	38.65	1	169463909	169485944	protein_coding	10560	SLC19A2	solute carrier family 19 member 2
ENSG00000198734	35	26	0.428843	9	0.376019855595668	9.01021123919573	9132	38.05	1	169511951	169586588	protein_coding	2153	F5	coagulation factor V
ENSG00000099260	63	11	251784830486262	52	0.878643200962696	52.0609216215608	2334	37.49	1	99646113	99694541	protein_coding	54873	PALMD	palmdelphin
ENSG00000203685	248	815	-171645993873156	567	0.967671480144404	-567.002598084631	7757	49.68	1	226548764	226609230	protein_coding	375057	STUM	stum, mechanosensory transduction mediator homolog
ENSG00000116580	644	424	0.602996	220	0.829142599277978	220.000826372736	7745	44.03	1	155749659	155859400	protein_coding	54856	GON4L	gon-4 like
ENSG00000198626	1275	2692	-10781811628641	1417	0.944196750902527	-1417.00041018859	16583	38.53	1	237042184	237833988	protein_coding	6262	RYR2	ryanodine receptor 2
ENSG00000116996	NA	NA	NA	NA	NA	0	2474	43.82	1	237877864	237890922	protein_coding	57829	ZP4	zona pellucida glycoprotein 4
ENSG00000263353	NA	NA	NA	NA	NA	0	760	45.79	1	120889771	120890530	protein_coding	653505	PPIAL4A	peptidylprolyl isomerase A like 4A
ENSG00000127125	367	511	-0.477543	144	0.767936221419976	-144.000791829541	966	42.3	1	42456117	42473385	protein_coding	79717	PPCS	phosphopantothenoylcysteine synthetase
ENSG00000288867	17	1	408746284125034	16	0.663916967509025	16.5138533504026	760	46.32	1	149583848	149584607	protein_coding	NA	NA	NA
ENSG00000289549	NA	NA	NA	NA	NA	0	760	46.18	1	145241415	145242174	protein_coding	NA	NA	NA
ENSG00000271567	NA	NA	NA	NA	NA	0	760	46.05	1	144372875	144373634	protein_coding	730262	PPIAL4E	peptidylprolyl isomerase A like 4E
ENSG00000279782	NA	NA	NA	NA	NA	0	760	46.05	1	144592893	144593652	protein_coding	728945	PPIAL4F	peptidylprolyl isomerase A like 4F
ENSG00000270629	18	58	-168805599368526	40	0.817358604091456	-40.0356033180195	10080	41.33	1	148531385	148679742	protein_coding	25832	NBPF14	NBPF member 14
ENSG00000286019	0.5	5	-332192809488736	4.5	0.383450661853189	-5.59331800165179	7830	39.13	1	148600285	148679746	protein_coding	100996763	NOTCH2NLB	notch 2 N-terminal like B
ENSG00000236334	5	0.5	332192809488736	4.5	0.383450661853189	5.59331800165179	755	46.09	1	148482548	148483302	protein_coding	644591	PPIAL4G	peptidylprolyl isomerase A like 4G
ENSG00000270339	21	0.5	539231742277876	20.5	0.712761732851986	21.1973367947014	760	45.92	1	146344006	146344765	protein_coding	105371242	PPIAL4H	peptidylprolyl isomerase A like 4H
ENSG00000009307	4147	9572	-120675234963254	5425	0.948790613718412	-5425.0001342167	4006	38.28	1	114716913	114758676	protein_coding	7812	CSDE1	cold shock domain containing E1
ENSG00000156097	27	163	-259384065206761	136	0.966874247894103	-136.024733079423	2834	49.33	1	109539872	109548406	protein_coding	83873	GPR61	G protein-coupled receptor 61
ENSG00000162413	1280	1365	-0.0927571	85	0.295565583634176	-85.0000506110861	4487	54.46	1	6590724	6614607	protein_coding	9903	KLHL21	kelch like family member 21
ENSG00000116273	216	489	-117880315278877	273	0.939425391095066	-273.002545000725	3632	54.94	1	6613731	6624030	protein_coding	148479	PHF13	PHD finger protein 13
ENSG00000117153	495	663	-0.42158	168	0.748243080625752	-168.000528957463	2257	41.92	1	202891116	202928636	protein_coding	59349	KLHL12	kelch like family member 12
ENSG00000159346	1609	1323	0.282351	286	0.633306257521059	286.000139374505	2109	44.28	1	202940826	202958572	protein_coding	51094	ADIPOR1	adiponectin receptor 1
ENSG00000159348	468	430	0.122172	38	0.337117930204573	38.0001963937796	1624	50.27	1	202961873	202967275	protein_coding	51706	CYB5R1	cytochrome b5 reductase 1
ENSG00000163444	815	1418	-0.798986	603	0.87192238267148	-603.000529334708	3031	41.51	1	203007374	203024848	protein_coding	92703	TMEM183A	transmembrane protein 183A
ENSG00000122180	4	5	-0.321928	1	0.150992779783394	-1.05054162139242	1507	58.01	1	203083129	203086012	protein_coding	4656	MYOG	myogenin
ENSG00000163485	700	1251	-0.837655	551	0.876708784596871	-551.000636719991	2896	48.14	1	203090654	203167405	protein_coding	134	ADORA1	adenosine A1 receptor
ENSG00000133055	8	7	0.192645	1	0.14145908543923	1.01838702174342	1818	57.63	1	203167811	203175826	protein_coding	4608	MYBPH	myosin binding protein H
ENSG00000133048	99	25	198550043030488	74	0.901624548736462	74.0266317750493	1920	54.8	1	203178931	203186704	protein_coding	1116	CHI3L1	chitinase 3 like 1
ENSG00000127481	774	779	-0.00928976	5	0.117493983152828	-5.0000086299602	1533	43.74	1	19074510	19210266	protein_coding	23352	UBR4	ubiquitin protein ligase E3 component n-recognin 4
ENSG00000211454	382	80	225550073314839	302	0.980845367027678	302.008422537447	1984	52.23	1	19265982	19274194	protein_coding	246181	AKR7L	aldo-keto reductase family 7 like (gene/pseudogene)
ENSG00000053372	1126	569	0.984706	557	0.885276774969916	557.000870418025	2049	52.85	1	19251805	19260128	protein_coding	51154	MRTO4	MRT4 homolog, ribosome maturation factor
ENSG00000162482	70	35	1	35	0.768255114320096	35.0142828000232	1215	54.24	1	19282573	19288770	protein_coding	22977	AKR7A3	aldo-keto reductase family 7 member A3
ENSG00000053371	383	586	-0.613556	203	0.828664259927798	-203.000927217832	1360	52.86	1	19303965	19312144	protein_coding	8574	AKR7A2	aldo-keto reductase family 7 member A2
ENSG00000040487	934	841	0.151317	93	0.413558965102286	93.0001231007716	2175	54.93	1	19312326	19329300	protein_coding	54896	SLC66A1	solute carrier family 66 member 1
ENSG00000183155	224	399	-0.83289	175	0.859268953068592	-175.001982005278	3119	45.5	1	202878282	202889149	protein_coding	5877	RABIF	RAB interacting factor
ENSG00000133063	8	22	-14594316186373	14	0.594371239470517	-14.0758637621099	5607	45.2	1	203212827	203273641	protein_coding	1118	CHIT1	chitinase 1
ENSG00000143847	9882	12103	-0.29249	2221	0.652557160048135	-2221.0000192594	6503	52.66	1	203026491	203078740	protein_coding	8497	PPFIA4	PTPRF interacting protein alpha 4
ENSG00000143379	713	381	0.904111	332	0.87839651022864	332.00123104718	587	44.16	1	150926263	150964744	protein_coding	9869	SETDB1	SET domain bifurcated histone lysine methyltransferase 1
ENSG00000007923	142	1080	-292706847754615	938	0.995694945848375	-938.00456700907	1357	46.6	1	6634168	6701924	protein_coding	55735	DNAJC11	DnaJ heat shock protein family (Hsp40) member C11
ENSG00000116731	2416	1760	0.457045	656	0.786221419975933	656.000159215038	7279	43.44	1	13700188	13825079	protein_coding	7799	PRDM2	PR/SET domain 2
ENSG00000283580	29	73	-133184356375245	44	0.819623947051745	-44.0201522859509	825	46.37	1	42767292	42794493	protein_coding	79078	C1orf50	chromosome 1 open reading frame 50
ENSG00000188672	10	31	-163226821549951	21	0.692599277978339	-21.0633401797372	1571	46.8	1	25362249	25430192	protein_coding	6006	RHCE	Rh blood group CcEe antigens
ENSG00000127463	1766	2156	-0.287872	390	0.64841155234657	-390.000106243823	6640	46.63	1	19215660	19251552	protein_coding	23065	EMC1	ER membrane protein complex subunit 1
ENSG00000117543	216	127	0.766203	89	0.816862214199759	89.0032980667251	2159	37.71	1	100989623	101026088	protein_coding	51611	DPH5	diphthamide biosynthesis 5
ENSG00000164008	135	262	-0.956607	127	0.855189530685921	-127.003602695854	553	43.47	1	42767245	42779491	protein_coding	79078	C1orf50	chromosome 1 open reading frame 50
ENSG00000162367	98	37	140525647848626	61	0.865532490974729	61.016184293762	4642	53.19	1	47216290	47232225	protein_coding	6886	TAL1	TAL bHLH transcription factor 1, erythroid differentiation factor
ENSG00000116406	357	1102	-162612824454206	745	0.968258122743682	-745.00177469122	6837	34.39	1	184690237	184754907	protein_coding	80267	EDEM3	ER degradation enhancing alpha-mannosidase like protein 3
ENSG00000163352	0.5	5	-332192809488736	4.5	0.383450661853189	-5.59331800165179	649	54.66	1	154993586	154994315	protein_coding	55891	LENEP	lens epithelial protein
ENSG00000116701	17	12	0.5025	5	0.297349578820698	5.02518721961998	3158	46.35	1	183554461	183590905	protein_coding	4688	NCF2	neutrophil cytosolic factor 2
ENSG00000162704	1266	1175	0.107617	91	0.335773164861613	91.0000636337301	7266	38.43	1	183620846	183635783	protein_coding	10092	ARPC5	actin related protein 2/3 complex subunit 5
ENSG00000173627	0.5	6	-358496250072116	5.5	0.422343561973526	-6.56520800367946	2782	38.51	1	183646275	183653316	protein_coding	403314	APOBEC4	apolipoprotein B mRNA editing enzyme catalytic polypeptide like 4
ENSG00000116698	2686	2551	0.0743964	135	0.254590854392298	135.000020499351	1190	40.28	1	183472216	183598246	protein_coding	9887	SMG7	SMG7 nonsense mediated mRNA decay factor
ENSG00000162641	30	15	1	15	0.595126353790614	15.0332963783729	812	41.11	1	108815898	108963484	protein_coding	254268	AKNAD1	AKNA domain containing 1
ENSG00000121940	672	854	-0.345775	182	0.69767448856799	-182.000328461895	2332	39.62	1	108881885	108963527	protein_coding	23155	CLCC1	chloride channel CLIC like 1
ENSG00000117133	157	160	-0.0273073	3	0.137039711191336	-3.00012427928333	724	37.21	1	84479259	84498352	protein_coding	80135	RPF1	ribosome production factor 1 homolog
ENSG00000174021	317	195	0.701009	122	0.825571600481348	122.002013971985	990	40.68	1	84498323	84506581	protein_coding	2787	GNG5	G protein subunit gamma 5
ENSG00000122432	NA	NA	NA	NA	NA	0	563	36.14	1	84506300	84567379	protein_coding	100505741	SPATA1	spermatogenesis associated 1
ENSG00000117151	72	172	-125633975325979	100	0.905869434416366	-100.007891636488	6571	36.59	1	84549611	84574480	protein_coding	1486	CTBS	chitobiase
ENSG00000117155	1046	2269	-11171737574254	1223	0.945430204572804	-1223.00051025223	5752	37.23	1	84643706	84690803	protein_coding	117178	SSX2IP	SSX family member 2 interacting protein
ENSG00000067606	631	3289	-238193709785285	2658	0.990237665463297	-2658.00106727299	2385	56.45	1	2050411	2185395	protein_coding	5590	PRKCZ	protein kinase C zeta
ENSG00000197429	96	127	-0.403722	31	0.575270758122744	-31.0026287853709	1947	42.35	1	45694324	45750653	protein_coding	3652	IPP	intracisternal A particle-promoted polypeptide
ENSG00000184588	600	1307	-112322473529955	707	0.944374247894104	-707.000892243996	3998	37.45	1	65792514	66374579	protein_coding	5142	PDE4B	phosphodiesterase 4B
ENSG00000159377	2120	858	130501471195102	1262	0.951991576413959	1262.0006747476	986	49.12	1	151399560	151401937	protein_coding	5692	PSMB4	proteasome 20S subunit beta 4
ENSG00000143373	1395	870	0.681178	525	0.854518652226233	525.00044190764	893	58	1	151281618	151292176	protein_coding	57592	ZNF687	zinc finger protein 687
ENSG00000163157	9	6	0.584963	3	0.249798435619735	3.05649818047548	441	50.44	1	151169986	151176284	protein_coding	29765	TMOD4	tropomodulin 4
ENSG00000084070	1488	1858	-0.320376	370	0.684458483754513	-370.000138703711	666	41.95	1	40344850	40423326	protein_coding	64744	SMAP2	small ArfGAP2
ENSG00000169885	29	4	285798099512757	25	0.755634777376655	25.1628308297876	769	63.13	1	1915108	1917296	protein_coding	163688	CALML6	calmodulin like 6
ENSG00000127483	3205	3683	-0.200557	478	0.5147412755716	-478.000042074398	6406	40.94	1	20740266	20787323	protein_coding	50809	HP1BP3	heterochromatin protein 1 binding protein 3
ENSG00000164002	63	71	-0.172467	8	0.274611913357401	-8.00185884240017	1892	43.75	1	40508741	40516038	protein_coding	64789	EXO5	exonuclease 5
ENSG00000133056	368	589	-0.678562	221	0.843962093862816	-221.001041731048	7686	49.38	1	204422628	204494805	protein_coding	5287	PIK3C2B	phosphatidylinositol-4-phosphate 3-kinase catalytic subunit type 2 beta
ENSG00000163159	1263	402	165158723260862	861	0.96865523465704	861.001584052194	1511	46.35	1	151176304	151195321	protein_coding	6944	VPS72	vacuolar protein sorting 72 homolog
ENSG00000143434	2942	755	196224869704239	2187	0.972006618531889	2187.00088029702	3817	57.43	1	151131685	151146631	protein_coding	10500	SEMA6C	semaphorin 6C
ENSG00000085465	470	26	417607722842391	444	0.996320697954272	444.019638778532	2196	45.67	1	111414319	111427735	protein_coding	5016	OVGP1	oviductal glycoprotein 1
ENSG00000116455	260	383	-0.558833	123	0.787861010830325	-123.001269481512	2456	44.39	1	111439890	111449256	protein_coding	79084	WDR77	WD repeat domain 77
ENSG00000116459	914	1916	-106783149067811	1002	0.943601083032491	-1002.0005689939	716	39.38	1	111448864	111462773	protein_coding	515	ATP5PB	ATP synthase peripheral stalk-membrane subunit b
ENSG00000143110	682	74	320417456339522	608	0.996531287605295	608.008442979728	1107	41.83	1	111473792	111478512	protein_coding	128346	C1orf162	chromosome 1 open reading frame 162
ENSG00000121933	195	12	402236781302845	183	0.981931407942238	183.044200789927	962	41.45	1	111483348	111563962	protein_coding	57413	TMIGD3	transmembrane and immunoglobulin domain containing 3
ENSG00000282608	76	17	216046467219325	59	0.892178098676294	59.0395427455176	1757	39.38	1	111499429	111503633	protein_coding	140	ADORA3	adenosine A3 receptor
ENSG00000116473	1815	1790	0.02001	25	0.140818291215403	25.0000080079693	1586	39.31	1	111542218	111716691	protein_coding	5906	RAP1A	RAP1A, member of RAS oncogene family
ENSG00000127129	NA	NA	NA	NA	NA	0	1253	56.96	1	41478775	41484683	protein_coding	1907	EDN2	endothelin 2
ENSG00000143153	4426	10167	-119981868640414	5741	0.948736462093863	-5741.00012537579	2608	37.7	1	169105697	169310992	protein_coding	481	ATP1B1	ATPase Na+/K+ transporting subunit beta 1
ENSG00000183291	1113	1947	-0.806799	834	0.876456077015644	-834.000390242772	1542	37.87	1	86862445	86914424	protein_coding	9403	SELENOF	selenoprotein F
ENSG00000153936	506	1025	-10184146196985	519	0.940697954271961	-519.000999197822	6759	36.82	1	86914635	87109982	protein_coding	9653	HS2ST1	heparan sulfate 2-O-sulfotransferase 1
ENSG00000267561	15	3	232192809488736	12	0.591477135980746	12.2225754273732	2013	39.07	1	86993009	87169204	protein_coding	NA	NA	NA
ENSG00000134709	1299	1379	-0.086221	80	0.295189530685921	-80.0000464628949	519	34.38	1	59814786	59876322	protein_coding	51361	HOOK1	hook microtubule tethering protein 1
ENSG00000134716	137	363	-140579365503522	226	0.944473525872443	-226.004372205054	1879	39.77	1	59893308	59926773	protein_coding	1573	CYP2J2	cytochrome P450 family 2 subfamily J member 2
ENSG00000181218	2135	1282	0.73584	853	0.867984356197353	853.000317385769	1615	47.84	1	228434777	228457873	protein_coding	92815	H2AW	H2A.W histone
ENSG00000196890	489	518	-0.0831176	29	0.261353790613718	-29.000119112529	456	44.36	1	228458103	228463104	protein_coding	128312	H2BU1	H2B.U histone 1
ENSG00000168159	3517	7627	-111677036479457	4110	0.945734055354994	-4110.00015172458	3118	51.95	1	228487382	228499899	protein_coding	149603	RNF187	ring finger protein 187
ENSG00000177674	361	98	188114518277196	263	0.962337545126354	263.006727494182	1067	54.37	1	11736084	11754802	protein_coding	57085	AGTRAP	angiotensin II receptor associated protein
ENSG00000177000	1463	1205	0.279897	258	0.631952466907341	258.000151825768	8378	54.64	1	11785723	11806455	protein_coding	4524	MTHFR	methylenetetrahydrofolate reductase
ENSG00000215910	NA	NA	NA	NA	NA	0	4545	55.19	1	11761787	11789585	protein_coding	284498	C1orf167	chromosome 1 open reading frame 167
ENSG00000197520	8	0.5	4	7.5	0.487027677496992	8.5	1677	39.48	1	222737202	222751004	protein_coding	400823	FAM177B	family with sequence similarity 177 member B
ENSG00000188610	10	40	-2	30	0.783598074608905	-30.0665927567458	2396	41.53	1	121167646	121185539	protein_coding	653820	FAM72B	family with sequence similarity 72 member B
ENSG00000137968	12	14	-0.222392	2	0.177551143200963	-2.0123266109327	3896	36.99	1	75202129	75611114	protein_coding	204962	SLC44A5	solute carrier family 44 member 5
ENSG00000225828	1637	130	36544707934457	1507	0.999548736462094	1507.00443103422	941	61.28	1	32361270	32364278	protein_coding	100128071	FAM229A	family with sequence similarity 229 member A
ENSG00000041988	630	573	0.136817	57	0.384768351383875	57.0001641998211	1361	56.78	1	6624868	6635586	protein_coding	90326	THAP3	THAP domain containing 3
ENSG00000069424	2676	5209	-0.960928	2533	0.887361612515042	-2533.00018227067	615	56.04	1	5990927	6101193	protein_coding	8514	KCNAB2	potassium voltage-gated channel subfamily A regulatory beta subunit 2
ENSG00000196420	NA	NA	NA	NA	NA	0	710	52.52	1	153537147	153541765	protein_coding	6276	S100A5	S100 calcium binding protein A5
ENSG00000072694	0.5	3	-258496250072116	2.5	0.284894705174489	-3.59611333666426	1440	47.24	1	161663143	161678654	protein_coding	2213	FCGR2B	Fc fragment of IgG receptor IIb
ENSG00000155367	419	408	0.0383811	11	0.173429602888087	11.0000669592599	1496	57.74	1	112709994	112715332	protein_coding	333926	PPM1J	protein phosphatase, Mg2+/Mn2+ dependent 1J
ENSG00000159450	NA	NA	NA	NA	NA	0	6985	51.46	1	152106317	152115444	protein_coding	7062	TCHH	trichohyalin
ENSG00000160783	1094	1038	0.0758063	56	0.271362815884477	56.000051308854	1019	48.91	1	156212993	156240042	protein_coding	11243	PMF1	polyamine modulated factor 1
ENSG00000066136	1687	1219	0.468762	468	0.788546931407942	468.000234762409	943	42.65	1	40691648	40771603	protein_coding	4802	NFYC	nuclear transcription factor Y subunit gamma
ENSG00000175756	1256	593	108273245434562	663	0.942794825511432	663.000884094107	1072	66.85	1	1373730	1375207	protein_coding	54998	AURKAIP1	aurora kinase A interacting protein 1
ENSG00000134668	NA	NA	NA	NA	NA	0	2472	49.28	1	31790422	31816022	protein_coding	90853	SPOCD1	SPOC domain containing 1
ENSG00000180488	1463	1627	-0.153284	164	0.42003008423586	-164.000071634534	6382	39.53	1	77779624	77879540	protein_coding	374986	MIGA1	mitoguardin 1
ENSG00000142961	467	337	0.470674	130	0.761083032490975	130.000852050959	2738	54.13	1	46607719	46616811	protein_coding	148932	MOB3C	MOB kinase activator 3C
ENSG00000116754	4485	5568	-0.312051	1083	0.673288206979543	-1083.00004495659	2385	37.01	1	70205682	70253052	protein_coding	9295	SRSF11	serine and arginine rich splicing factor 11
ENSG00000283324	NA	NA	NA	NA	NA	0	1229	42.36	1	150887136	150913292	protein_coding	NA	NA	NA
ENSG00000077585	493	597	-0.276143	104	0.608035499398315	-104.000366610478	1107	43.63	1	236142505	236221865	protein_coding	7107	GPR137B	G protein-coupled receptor 137B
ENSG00000086619	746	705	0.0815524	41	0.267512033694344	41.0000811071093	7818	37.46	1	236214681	236282019	protein_coding	56605	ERO1B	endoplasmic reticulum oxidoreductase 1 beta
ENSG00000203786	NA	NA	NA	NA	NA	0	2531	52.55	1	152758025	152762056	protein_coding	448834	KPRP	keratinocyte proline rich protein
ENSG00000225556	31	10	163226821549951	21	0.692599277978339	21.0633401797372	1560	66.28	1	151837818	151840557	protein_coding	100191040	C2CD4D	C2 calcium dependent domain containing 4D
ENSG00000187642	0.5	5	-332192809488736	4.5	0.383450661853189	-5.59331800165179	3520	67.73	1	975198	982117	protein_coding	84808	PERM1	PPARGC1 and ESRR induced regulator, muscle 1
ENSG00000117791	98	109	-0.153474	11	0.292680505415162	-11.0010706031829	758	44.02	1	220748225	220784815	protein_coding	54996	MARC2	mitochondrial amidoxime reducing component 2
ENSG00000186205	308	310	-0.00933786	2	0.113357400722022	-2.00002179880993	2059	45.44	1	220786352	220819659	protein_coding	64757	MARC1	mitochondrial amidoxime reducing component 1
ENSG00000197587	NA	NA	NA	NA	NA	0	5050	51.43	1	46489836	46516216	protein_coding	127343	DMBX1	diencephalon/mesencephalon homeobox 1
ENSG00000123472	1685	2571	-0.609581	886	0.843053549939832	-886.000209700324	4068	41.86	1	46632737	46673867	protein_coding	64756	ATPAF1	ATP synthase mitochondrial F1 complex assembly factor 1
ENSG00000010803	810	462	0.810029	348	0.871666666666667	348.000942738769	3275	39.54	1	41027202	41242306	protein_coding	22955	SCMH1	Scm polycomb group protein homolog 1
ENSG00000196369	442	1886	-209321140128367	1444	0.987478941034898	-1444.00151715085	7120	42.03	1	144887265	145095528	protein_coding	647135	SRGAP2B	SLIT-ROBO Rho GTPase activating protein 2B
ENSG00000143333	183	459	-132665050512977	276	0.947656438026474	-276.003188390212	2408	50.79	1	182598623	182604389	protein_coding	6004	RGS16	regulator of G protein signaling 16
ENSG00000135824	733	1698	-121195135541923	965	0.948173886883273	-965.000761049486	5606	44.69	1	182641816	182684587	protein_coding	85397	RGS8	regulator of G protein signaling 8
ENSG00000031698	735	893	-0.280916	158	0.622478941034898	-158.000249726882	1914	43.12	1	109213918	109238182	protein_coding	6301	SARS1	seryl-tRNA synthetase 1
ENSG00000143126	995	1120	-0.17073	125	0.453558965102286	-125.000116595289	11015	60.19	1	109249539	109275751	protein_coding	1952	CELSR2	cadherin EGF LAG seven-pass G-type receptor 2
ENSG00000134222	352	109	169124729386037	243	0.958598074608905	243.005885355497	1584	53.65	1	109279556	109283186	protein_coding	84722	PSRC1	proline and serine rich coiled-coil 1
ENSG00000221986	4	1	2	3	0.332481949458484	3.60555127546399	451	49.85	1	109292365	109307011	protein_coding	343263	MYBPHL	myosin binding protein H like
ENSG00000134243	1610	1578	0.0289635	32	0.162927196149218	32.0000131075496	6993	42.26	1	109309568	109397918	protein_coding	6272	SORT1	sortilin 1
ENSG00000143106	305	422	-0.468434	117	0.755685920577617	-117.000937732071	3815	40.76	1	109399042	109426448	protein_coding	5686	PSMA5	proteasome 20S subunit alpha 5
ENSG00000185278	367	630	-0.779572	263	0.863074608904934	-263.001155381754	2323	40.41	1	173868082	173903547	protein_coding	84614	ZBTB37	zinc finger and BTB domain containing 37
ENSG00000117143	340	286	0.24952	54	0.534816486161252	54.0005764786865	128	39.26	1	162561722	162601240	protein_coding	6675	UAP1	UDP-N-acetylglucosamine pyrophosphorylase 1
ENSG00000163564	NA	NA	NA	NA	NA	0	771	38.94	1	158930796	158977059	protein_coding	149628	PYHIN1	pyrin and HIN domain family member 1
ENSG00000163565	319	46	279385065770786	273	0.986838146811071	273.014295599145	856	38.34	1	158999968	159055155	protein_coding	3428	IFI16	interferon gamma inducible protein 16
ENSG00000163568	1	3	-158496250072116	2	0.269660048134777	-2.55188285951614	1866	40.53	1	159061599	159187843	protein_coding	9447	AIM2	absent in melanoma 2
ENSG00000162437	639	878	-0.458405	239	0.776468110709988	-239.000439612884	4421	37.21	1	64745075	64833232	protein_coding	55225	RAVER2	ribonucleoprotein, PTB binding 2
ENSG00000222009	18	22	-0.289507	4	0.240105294825511	-4.01046307568087	1214	56.07	1	44808523	44815585	protein_coding	149478	BTBD19	BTB domain containing 19
ENSG00000004455	1535	1846	-0.266164	311	0.622063778580024	-311.000113895832	3597	46.32	1	33007986	33080996	protein_coding	204	AK2	adenylate kinase 2
ENSG00000157131	NA	NA	NA	NA	NA	0	813	40.56	1	56854768	56918223	protein_coding	731	C8A	complement C8 alpha chain
ENSG00000173372	994	114	312421202739754	880	0.997590252707581	880.005545835248	848	55.91	1	22635077	22639678	protein_coding	712	C1QA	complement C1q A chain
ENSG00000159189	985	147	274430756950737	838	0.994849578820698	838.004493558379	1073	54.76	1	22643014	22648110	protein_coding	714	C1QC	complement C1q C chain
ENSG00000173369	876	131	274136405806372	745	0.994545728038508	745.005043658698	677	51.05	1	22652762	22661637	protein_coding	713	C1QB	complement C1q B chain
ENSG00000117335	758	918	-0.276296	160	0.62281889290012	-160.000238561223	3169	38.24	1	207752037	207795513	protein_coding	4179	CD46	CD46 molecule
ENSG00000180667	246	551	-116339400323192	305	0.939879663056558	-305.002218820793	6396	39.45	1	207043849	207052980	protein_coding	55432	YOD1	YOD1 deubiquitinase
ENSG00000123843	NA	NA	NA	NA	NA	0	960	40	1	207088860	207099993	protein_coding	725	C4BPB	complement component 4 binding protein beta
ENSG00000123838	2	0.5	2	1.5	0.217521058965102	2.5	2272	39.23	1	207104233	207144972	protein_coding	722	C4BPA	complement component 4 binding protein alpha
ENSG00000196352	279	281	-0.010305	2	0.113357400722022	-2.00002654812329	1548	36.32	1	207321519	207386804	protein_coding	1604	CD55	CD55 molecule (Cromer blood group)
ENSG00000117322	NA	NA	NA	NA	NA	0	542	39.19	1	207453024	207489895	protein_coding	1380	CR2	complement C3d receptor 2
ENSG00000289694	NA	NA	NA	NA	NA	0	2384	44.01	1	22025142	22092943	protein_coding	NA	NA	NA
ENSG00000070831	359	2111	-25558708295241	1752	0.990315884476534	-1752.00186429002	2274	41.94	1	22052627	22101360	protein_coding	998	CDC42	cell division cycle 42
ENSG00000116785	NA	NA	NA	NA	NA	0	1965	35.68	1	196774813	196795407	protein_coding	10878	CFHR3	complement factor H related 3
ENSG00000123689	40	23	0.798366	17	0.555670878459687	17.0187363952683	876	57.61	1	209675412	209676390	protein_coding	50486	G0S2	G0/G1 switch 2
ENSG00000117594	9	17	-0.917538	8	0.411046931407942	-8.05244532347036	681	40.88	1	209686178	209734949	protein_coding	3290	HSD11B1	hydroxysteroid 11-beta dehydrogenase 1
ENSG00000009790	0.5	3	-258496250072116	2.5	0.284894705174489	-3.59611333666426	1854	45.61	1	209756032	209782320	protein_coding	80342	TRAF3IP3	TRAF3 interacting protein 3
ENSG00000162757	NA	NA	NA	NA	NA	0	4684	44.56	1	209779208	209784559	protein_coding	148304	C1orf74	chromosome 1 open reading frame 74
ENSG00000289700	0.5	100	-764385618977472	99.5	0.953345367027677	-99.7931788122312	5789	45.09	1	209779629	209806179	protein_coding	NA	NA	NA
ENSG00000117595	801	813	-0.0214531	12	0.138534897713598	-12.0000191764811	4478	44.95	1	209785617	209806175	protein_coding	3664	IRF6	interferon regulatory factor 6
ENSG00000117597	254	187	0.44179	67	0.701004813477738	67.0014565409184	8481	41.46	1	209827972	209857565	protein_coding	27042	UTP25	UTP25 small subunit processor component
ENSG00000177181	405	1009	-131693236133437	604	0.954455475330927	-604.001435686079	10577	43.65	1	42380792	42424232	protein_coding	284716	RIMKLA	ribosomal modification protein rimK like family member A
ENSG00000066185	52	64	-0.29956	12	0.380965703971119	-12.0037384327745	1530	42.82	1	42430329	42456253	protein_coding	84217	ZMYND12	zinc finger MYND-type containing 12
ENSG00000134684	1075	2657	-130546156801368	1582	0.952135980746089	-1582.00053863136	2247	46.29	1	32775237	32818031	protein_coding	8565	YARS1	tyrosyl-tRNA synthetase 1
ENSG00000021852	6	1	258496250072116	5	0.419419374247894	5.62867934156269	2040	42.88	1	56929207	56974383	protein_coding	732	C8B	complement C8 beta chain
ENSG00000132716	1809	2359	-0.382983	550	0.735956678700361	-550.00013334179	4106	42.25	1	160215715	160262549	protein_coding	50717	DCAF8	DDB1 and CUL4 associated factor 8
ENSG00000258465	168	1731	-336507258658788	1563	0.999154632972323	-1563.00362242495	2587	43.12	1	160216800	160285130	protein_coding	NA	NA	NA
ENSG00000162735	750	1191	-0.667211	441	0.850048134777377	-441.000504728058	3653	46.35	1	160276807	160286348	protein_coding	5824	PEX19	peroxisomal biogenesis factor 19
ENSG00000162736	1035	1830	-0.822213	795	0.876904332129964	-795.000425178516	4059	46.83	1	160343294	160358952	protein_coding	23385	NCSTN	nicastrin
ENSG00000171786	521	290	0.84523	231	0.869025270758123	231.001546346667	2557	50.1	1	160367071	160372846	protein_coding	4807	NHLH1	nescient helix-loop-helix 1
ENSG00000162739	NA	NA	NA	NA	NA	0	2743	39.67	1	160485030	160523262	protein_coding	114836	SLAMF6	SLAM family member 6
ENSG00000066294	74	21	181713594285019	53	0.862460890493381	53.0311416342775	7885	41.6	1	160541095	160579516	protein_coding	8832	CD84	CD84 molecule
ENSG00000122218	2525	5845	-12109196368925	3320	0.948769554753309	-3320.00022083228	5318	40.7	1	160288594	160343566	protein_coding	1314	COPA	coatomer protein complex subunit alpha
ENSG00000169474	NA	NA	NA	NA	NA	0	648	45.1	1	152984081	152985814	protein_coding	6698	SPRR1A	small proline rich protein 1A
ENSG00000118200	4309	3164	0.445603	1145	0.782400722021661	1145.0000867085	8017	37.86	1	200738893	200860704	protein_coding	23271	CAMSAP2	calmodulin regulated spectrin associated protein family member 2
ENSG00000163362	34	7	228010791919274	27	0.763339350180505	27.0961047407771	570	53.23	1	200891048	200915742	protein_coding	55765	INAVA	innate immunity activator
ENSG00000137975	3	0.5	258496250072116	2.5	0.284894705174489	3.59611333666426	3935	37.96	1	86424171	86456553	protein_coding	9635	CLCA2	chloride channel accessory 2
ENSG00000016490	NA	NA	NA	NA	NA	0	3310	40.09	1	86468368	86500259	protein_coding	1179	CLCA1	chloride channel accessory 1
ENSG00000016602	57	5	351096191927738	52	0.887548134777377	52.1183926613112	3211	37.99	1	86547078	86580754	protein_coding	22802	CLCA4	chloride channel accessory 4
ENSG00000122417	677	728	-0.104783	51	0.309431407942238	-51.000107641031	7560	34.88	1	86346824	86396342	protein_coding	57489	ODF2L	outer dense fiber of sperm tails 2 like
ENSG00000152904	700	377	0.89279	323	0.877909145607702	323.001233859402	1396	43.08	1	235327350	235344532	protein_coding	9453	GGPS1	geranylgeranyl diphosphate synthase 1
ENSG00000285053	4	82	-435755200461808	78	0.934545728038508	-78.1216247877177	988	44.34	1	235328570	235448952	protein_coding	6905	TBCE	tubulin folding cofactor E
ENSG00000131791	708	2185	-162581201430496	1477	0.969271961492178	-1477.00089480836	5343	39.83	1	147155106	147172550	protein_coding	5565	PRKAB2	protein kinase AMP-activated non-catalytic subunit beta 2
ENSG00000268043	485	223	112094103715419	262	0.936113116726835	262.002397906601	7435	44.05	1	146938324	146996202	protein_coding	149013	NBPF12	NBPF member 12
ENSG00000177144	NA	NA	NA	NA	NA	0	3642	40.44	1	148748774	148752415	protein_coding	440672	NUDT4B	nudix hydrolase 4B
ENSG00000178104	4155	5519	-0.409558	1364	0.753134777376655	-1364.00006148757	1955	41	1	148808140	149048286	protein_coding	9659	PDE4DIP	phosphodiesterase 4D interacting protein
ENSG00000162461	1293	445	153884503395649	848	0.958748495788207	848.001396251232	3129	58.97	1	15736258	15741392	protein_coding	284723	SLC25A34	solute carrier family 25 member 34
ENSG00000162460	NA	NA	NA	NA	NA	0	1443	58.77	1	15742499	15747982	protein_coding	388595	TMEM82	transmembrane protein 82
ENSG00000162458	107	53	101354653183795	54	0.83663357400722	54.0095109825316	611	53.53	1	15756607	15786594	protein_coding	54751	FBLIM1	filamin binding LIM protein 1
ENSG00000065526	1732	887	0.965433	845	0.88664861612515	845.000551515041	3123	43.57	1	15836095	15940456	protein_coding	23013	SPEN	spen family transcriptional repressor
ENSG00000142794	18	122	-276081233612057	104	0.952307460890493	-104.036638184609	2133	43.05	1	21440128	21485005	protein_coding	84224	NBPF3	NBPF member 3
ENSG00000076864	9223	4777	0.949131	4446	0.887187123947052	4446.00010131017	3334	56.63	1	21596221	21669357	protein_coding	5909	RAP1GAP	RAP1 GTPase activating protein
ENSG00000090686	1248	891	0.486121	357	0.795809265944645	357.000330970764	4419	41.84	1	21678298	21783606	protein_coding	84196	USP48	ubiquitin specific peptidase 48
ENSG00000186409	118	196	-0.732067	78	0.796838146811071	-78.0034353204523	2280	39.35	1	42463221	42657190	protein_coding	728621	CCDC30	coiled-coil domain containing 30
ENSG00000162510	18	1	416992500144231	17	0.677689530685921	17.5039502546612	3830	56.37	1	30711277	30723585	protein_coding	4146	MATN1	matrilin 1
ENSG00000116560	5452	2512	111794909791358	2940	0.945728038507822	2940.00021255274	440	42.02	1	35176378	35193446	protein_coding	6421	SFPQ	splicing factor proline and glutamine rich
ENSG00000116981	2001	1746	0.196668	255	0.512093862815884	255.000075839495	9068	51.12	1	39651229	39672107	protein_coding	84618	NT5C1A	5'-nucleotidase, cytosolic IA
ENSG00000084072	1071	1250	-0.22297	179	0.543697352587244	-179.000138869916	947	45.04	1	39692182	39763914	protein_coding	10450	PPIE	peptidylprolyl isomerase E
ENSG00000116985	38	97	-135198532874354	59	0.860899518652226	-59.0154883427151	4826	55.56	1	39757182	39788865	protein_coding	656	BMP8B	bone morphogenetic protein 8b
ENSG00000198754	21	21	0	0	0.0992900120336943	0	1826	63.36	1	39769523	39771348	protein_coding	64064	OXCT2	3-oxoacid CoA-transferase 2
ENSG00000043514	739	504	0.552151	235	0.807779783393502	235.000648659358	5930	42.31	1	39838110	39883511	protein_coding	54802	TRIT1	tRNA isopentenyltransferase 1
ENSG00000116990	67	73	-0.123735	6	0.223164861612515	-6.00127573449168	3256	53.68	1	39895426	39902256	protein_coding	4610	MYCL	MYCL proto-oncogene, bHLH transcription factor
ENSG00000168389	129	135	-0.0655883	6	0.191453068592058	-6.00035847517108	1914	53.7	1	39955112	39969968	protein_coding	84879	MFSD2A	major facilitator superfamily domain containing 2A
ENSG00000162624	NA	NA	NA	NA	NA	0	2373	39.78	1	75128434	75161533	protein_coding	431707	LHX8	LIM homeobox 8
ENSG00000162643	NA	NA	NA	NA	NA	0	2905	39.43	1	84999147	85133138	protein_coding	126820	WDR63	WD repeat domain 63
ENSG00000055732	NA	NA	NA	NA	NA	0	2810	40.77	1	85018082	85048500	protein_coding	55283	MCOLN3	mucolipin 3
ENSG00000097096	0.5	3	-258496250072116	2.5	0.284894705174489	-3.59611333666426	5466	36.93	1	85156889	85201724	protein_coding	84144	SYDE2	synapse defective Rho GTPase homolog 2
ENSG00000117598	40	87	-112101540096137	47	0.819208784596871	-47.0133669877961	3983	37.28	1	98890245	99227929	protein_coding	163404	PLPPR5	phospholipid phosphatase related 5
ENSG00000143595	21	0.5	539231742277876	20.5	0.712761732851986	21.1973367947014	882	52.64	1	154321090	154325325	protein_coding	89872	AQP10	aquaporin 10
ENSG00000143515	1907	1767	0.110003	140	0.338501805054152	140.000043216482	5974	52.39	1	154325525	154351304	protein_coding	57198	ATP8B2	ATPase phospholipid transporting 8B2
ENSG00000160753	2127	3640	-0.775118	1513	0.872487966305656	-1513.00019854875	3847	58.03	1	155320894	155331114	protein_coding	23623	RUSC1	RUN and SH3 domain containing 1
ENSG00000116584	3975	5532	-0.476846	1557	0.793953068592058	-1557.00007301939	4080	50.95	1	155946851	156007070	protein_coding	9181	ARHGEF2	Rho/Rac guanine nucleotide exchange factor 2
ENSG00000143297	0.5	2	-2	1.5	0.217521058965102	-2.5	2620	42.98	1	157513377	157552515	protein_coding	83416	FCRL5	Fc receptor like 5
ENSG00000163518	NA	NA	NA	NA	NA	0	3466	42.07	1	157573747	157598085	protein_coding	83417	FCRL4	Fc receptor like 4
ENSG00000160856	NA	NA	NA	NA	NA	0	414	40.66	1	157674321	157700769	protein_coding	115352	FCRL3	Fc receptor like 3
ENSG00000132704	NA	NA	NA	NA	NA	0	4448	40.89	1	157745733	157777132	protein_coding	79368	FCRL2	Fc receptor like 2
ENSG00000162738	931	1120	-0.266646	189	0.614912755716005	-189.0001880949	5354	51.66	1	160400564	160428670	protein_coding	57216	VANGL2	VANGL planar cell polarity protein 2
ENSG00000143258	950	894	0.0876527	56	0.291723826714801	56.0000685981068	1150	53.43	1	161159450	161165723	protein_coding	27005	USP21	ubiquitin specific peptidase 21
ENSG00000254706	12	40	-173696559416621	28	0.752861010830325	-28.0538241506451	541	49.67	1	162365407	162383531	protein_coding	NA	NA	NA
ENSG00000171722	4	11	-14594316186373	7	0.449560770156438	-7.15052030620697	1695	51.92	1	162373203	162376854	protein_coding	284680	SPATA46	spermatogenesis associated 46
ENSG00000239887	242	251	-0.0526803	9	0.184443441636582	-9.00015417733302	1049	51.47	1	162378841	162386812	protein_coding	400793	C1orf226	chromosome 1 open reading frame 226
ENSG00000198574	NA	NA	NA	NA	NA	0	2531	41.4	1	162395268	162412138	protein_coding	117157	SH2D1B	SH2 domain containing 1B
ENSG00000152332	975	1531	-0.651	556	0.849220818291215	-556.000381116063	8117	38.32	1	162497251	162529631	protein_coding	127933	UHMK1	U2AF homology motif kinase 1
ENSG00000162733	568	829	-0.545481	261	0.809798435619735	-261.000570017977	2998	40.47	1	162631373	162787405	protein_coding	4921	DDR2	discoidin domain receptor tyrosine kinase 2
ENSG00000075391	251	351	-0.483784	100	0.748691335740072	-100.001170226332	9843	37	1	178094104	178484147	protein_coding	9462	RASAL2	RAS protein activator like 2
ENSG00000188585	NA	NA	NA	NA	NA	0	1051	49.75	1	178479240	178499634	protein_coding	NA	NA	NA
ENSG00000240021	7	46	-271620703399941	39	0.839446450060168	-39.0944725076519	992	48.37	1	178513109	178548602	protein_coding	84066	TEX35	testis expressed 35
ENSG00000215817	4	6	-0.584963	2	0.210983754512635	-2.08379008713689	4727	42.91	1	219608012	219613105	protein_coding	643136	ZC3H11B	zinc finger CCCH-type containing 11B
ENSG00000196660	208	184	0.176878	24	0.390719013237064	24.0006517774564	1902	39.86	1	219685427	219959018	protein_coding	55532	SLC30A10	solute carrier family 30 member 10
ENSG00000154380	871	804	0.115477	67	0.351007821901324	67.00009951476	13127	38.55	1	225486765	225653142	protein_coding	55740	ENAH	ENAH actin regulator
ENSG00000179456	33549	38810	-0.210159	5261	0.532821901323706	-5261.00000419755	1642	45.97	1	244048547	244057476	protein_coding	10472	ZBTB18	zinc finger and BTB domain containing 18
ENSG00000162676	0.5	2	-2	1.5	0.217521058965102	-2.5	4554	53.67	1	92473043	92486925	protein_coding	2672	GFI1	growth factor independent 1 transcriptional repressor
[truncated: 17,590 more rows]
