# Supplementary material for: ADNP dysregulates methylation and mitochondrial gene expression in the cerebellum of a Helsmoortel–Van der Aa syndrome autopsy case
Source: Acta Neuropathol Commun. 2024 Apr 18;12:62. doi: 10.1186/s40478-024-01743-w (PMC11027339; doi:10.1186/s40478-024-01743-w)
Supplement: Supplementary file 5 — Additional file 5: List of differentially expressed genes in the ADNP patient-derived lymphoblastoid cell lines as compared to age- and sex-matched control lymphoblastoid cell lines using the DESeq2 analysis package. [file 40478_2024_1743_MOESM5_ESM.xls]

## Sheet: S5 DEG list LCLs DESeq2 analysi
gene_name	gene_title	chr	logFC	stars	meta.q	AveExpr0	AveExpr1
AAGAB	alpha and gamma adaptin binding protein	15	1.55689	‚òÖ	0.000181736	4.4927	6.04959
AAK1	AP2 associated kinase 1	2	0.885688	‚òÖ	0.0325146	4.66843	5.55412
AARD	alanine and arginine rich domain containing protei...	8	-0.640271	‚òÖ	0.00327369	0.808017	0.167745
AARS2	alanyl-tRNA synthetase 2, mitochondrial	6	0.92011	‚òÖ	1.15e-08	4.7271	5.64721
AARSD1	alanyl-tRNA synthetase domain containing 1	17	1.20373	‚òÖ	1.59e-05	0.333908	1.53764
AASDHPPT	aminoadipate-semialdehyde dehydrogenase-phosphopan...	11	0.623803	‚òÖ	0.0465062	5.44935	6.07316
AASS	aminoadipate-semialdehyde synthase	7	-0.544357	‚òÖ	0.00233194	1.16073	0.616369
ABCA12	ATP binding cassette subfamily A member 12	2	-1.9806	‚òÖ	8.19e-08	3.41988	1.43928
ABCA3	ATP binding cassette subfamily A member 3	16	-0.872905	‚òÖ	0.0176835	3.31777	2.44487
ABCA7	ATP binding cassette subfamily A member 7	19	2.3804	‚òÖ	2.54e-33	3.46053	5.84093
ABCB1	ATP binding cassette subfamily B member 1	7	1.19401	‚òÖ	0.0481889	0.62182	1.81583
ABCB10	ATP binding cassette subfamily B member 10	1	1.33571	‚òÖ	5.1e-05	4.73616	6.07188
ABCB6	ATP binding cassette subfamily B member 6 (Langere...	2	0.927031	‚òÖ	1.44e-06	1.04926	1.97629
ABCB8	ATP binding cassette subfamily B member 8	7	2.00825	‚òÖ	8.34e-10	3.64751	5.65576
ABCC10	ATP binding cassette subfamily C member 10	6	1.43731	‚òÖ	4.76e-06	2.97773	4.41505
ABCC2	ATP binding cassette subfamily C member 2	10	0.567024	‚òÖ	0.003163	0.19006	0.757084
ABCC5	ATP binding cassette subfamily C member 5	3	1.21544	‚òÖ	0.00391797	2.4525	3.66793
ABCD1	ATP binding cassette subfamily D member 1	X	-0.893738	‚òÖ	6.12e-12	3.92303	3.02929
ABCD2	ATP binding cassette subfamily D member 2	12	1.38134	‚òÖ	0.00146031	2.68127	4.0626
ABCD3	ATP binding cassette subfamily D member 3	1	1.15011	‚òÖ	9.68e-05	4.68876	5.83887
ABCD4	ATP binding cassette subfamily D member 4	14	1.22777	‚òÖ	3.21e-24	3.6326	4.86036
ABCE1	ATP binding cassette subfamily E member 1	4	0.795706	‚òÖ	0.00249712	6.90462	7.70033
ABCF1	ATP binding cassette subfamily F member 1	6	0.802726	‚òÖ	0.000220502	6.68813	7.49085
ABCF2	ATP binding cassette subfamily F member 2	7	0.992504	‚òÖ	0.0418503	4.36422	5.35673
ABCF3	ATP binding cassette subfamily F member 3	3	0.790587	‚òÖ	3.75e-07	5.12565	5.91624
ABCG1	ATP binding cassette subfamily G member 1	21	-1.56582	‚òÖ	0.000876831	3.63204	2.06622
ABHD11	abhydrolase domain containing 11	7	1.34013	‚òÖ	0.0185181	2.56556	3.90569
ABHD14B	abhydrolase domain containing 14B	3	-0.994292	‚òÖ	5.92e-12	6.77131	5.77702
ABHD15	abhydrolase domain containing 15	17	1.50961	‚òÖ	0.0246738	2.23033	3.73994
ABHD16A	abhydrolase domain containing 16A, phospholipase	6	1.03071	‚òÖ	1.15e-05	0.458959	1.48967
ABHD17A	abhydrolase domain containing 17A, depalmitoylase	19	0.65971	‚òÖ	0.00727814	6.24994	6.90965
ABHD18	abhydrolase domain containing 18	4	1.09631	‚òÖ	3.22e-12	3.74814	4.84445
ABHD3	abhydrolase domain containing 3, phospholipase	18	1.81828	‚òÖ	2.99e-15	3.30204	5.12032
ABHD4	abhydrolase domain containing 4, N-acyl phospholip...	14	-0.97648	‚òÖ	0.000265656	5.74322	4.76674
ABHD5	abhydrolase domain containing 5, lysophosphatidic ...	3	0.853431	‚òÖ	0.00190464	3.24403	4.09746
ABHD6	abhydrolase domain containing 6, acylglycerol lipa...	3	-1.45154	‚òÖ	4.7e-05	5.32968	3.87814
ABHD8	abhydrolase domain containing 8	19	-0.52818	‚òÖ	1.54e-06	4.50172	3.97354
ABL1	ABL proto-oncogene 1, non-receptor tyrosine kinase	9	1.12322	‚òÖ	0.000257688	5.65319	6.77641
ACAA1	acetyl-CoA acyltransferase 1	3	1.20875	‚òÖ	7.68e-24	4.66483	5.87358
ACACA	acetyl-CoA carboxylase alpha	17	1.14749	‚òÖ	0.0286805	5.10698	6.25447
ACAD10	acyl-CoA dehydrogenase family member 10	12	1.10897	‚òÖ	7.65e-11	4.14183	5.2508
ACAD8	acyl-CoA dehydrogenase family member 8	11	1.49861	‚òÖ	9.46e-08	3.61005	5.10866
ACAD9	acyl-CoA dehydrogenase family member 9	3	1.51062	‚òÖ	3.83e-07	4.70269	6.21331
ACADM	acyl-CoA dehydrogenase medium chain	1	0.964502	‚òÖ	0.000762227	7.26379	8.22829
ACADS	acyl-CoA dehydrogenase short chain	12	-1.25353	‚òÖ	3.86e-14	5.50647	4.25294
ACAP3	ArfGAP with coiled-coil, ankyrin repeat and PH dom...	1	1.83346	‚òÖ	1.06e-05	3.87202	5.70548
ACCS	1-aminocyclopropane-1-carboxylate synthase homolog...	11	1.86136	‚òÖ	3.18e-05	1.99983	3.86118
ACHE	acetylcholinesterase (Cartwright blood group)	7	-1.76193	‚òÖ	0.000535854	3.81882	2.05689
ACIN1	apoptotic chromatin condensation inducer 1	14	1.25752	‚òÖ	1.23e-14	6.73648	7.994
ACKR1	atypical chemokine receptor 1 (Duffy blood group)	1	-1.80624	‚òÖ	3.88e-07	2.29637	0.490128
ACKR2	atypical chemokine receptor 2	3	1.68835	‚òÖ	0.00519542	3.08139	4.76973
ACKR3	atypical chemokine receptor 3	2	-3.05569	‚òÖ	8.12e-10	5.87817	2.82248
ACOXL	acyl-CoA oxidase like	2	-1.4505	‚òÖ	4.99e-14	3.72698	2.27648
ACP2	acid phosphatase 2, lysosomal	11	1.25992	‚òÖ	6.57e-08	2.86189	4.12181
ACRBP	acrosin binding protein	12	-0.950825	‚òÖ	0.0218723	2.31244	1.36162
ACRV1	acrosomal vesicle protein 1	11	0.634759	‚òÖ	0.00246555	0.309813	0.944573
ACSS1	acyl-CoA synthetase short chain family member 1	20	0.929543	‚òÖ	0.0214399	5.55448	6.48402
ACTL6A	actin like 6A	3	1.18455	‚òÖ	5.24e-05	5.34966	6.53421
ACTN4	actinin alpha 4	19	0.659486	‚òÖ	0.0252406	7.99156	8.65104
ACTR1A	actin related protein 1A	10	0.901314	‚òÖ	0.00259971	6.23511	7.13643
ACTR3	actin related protein 3	2	0.650984	‚òÖ	0.0325372	9.00364	9.65463
ACTR5	actin related protein 5	20	1.12608	‚òÖ	3.5e-07	2.7019	3.82798
ACVR2B	activin A receptor type 2B	3	-2.09365	‚òÖ	2.71e-33	4.59593	2.50228
ACY3	aminoacylase 3	11	2.53693	‚òÖ	4.4e-06	1.27943	3.81636
ACYP1	acylphosphatase 1	14	1.07185	‚òÖ	5.69e-06	2.43746	3.50931
ADA	adenosine deaminase	20	-0.819476	‚òÖ	1.74e-11	7.2396	6.42012
ADAL	adenosine deaminase like	15	0.884066	‚òÖ	1.77e-05	3.26443	4.1485
ADAM12	ADAM metallopeptidase domain 12	10	-0.764878	‚òÖ	2.83e-07	0.874168	0.109291
ADAM17	ADAM metallopeptidase domain 17	2	1.1914	‚òÖ	9.95e-14	3.84073	5.03213
ADAM19	ADAM metallopeptidase domain 19	5	2.36741	‚òÖ	0.00197346	3.19943	5.56684
ADAM9	ADAM metallopeptidase domain 9	8	0.808116	‚òÖ	0.0498857	5.04115	5.84927
ADAMDEC1	ADAM like decysin 1	8	-1.39183	‚òÖ	0.00827356	1.54439	0.152562
ADAMTS13	ADAM metallopeptidase with thrombospondin type 1 m...	9	1.03716	‚òÖ	0.00124212	1.12594	2.1631
ADAMTS16	ADAM metallopeptidase with thrombospondin type 1 m...	5	-0.912045	‚òÖ	0.0159517	1.34307	0.43103
ADAMTS6	ADAM metallopeptidase with thrombospondin type 1 m...	5	1.09137	‚òÖ	0.00443684	1.37578	2.46715
ADAMTS7	ADAM metallopeptidase with thrombospondin type 1 m...	15	-1.30986	‚òÖ	0.00535916	2.57528	1.26542
ADAR	adenosine deaminase RNA specific	1	0.702449	‚òÖ	0.038486	8.95346	9.6559
ADARB1	adenosine deaminase RNA specific B1	21	1.96916	‚òÖ	0.00937273	1.18301	3.15217
ADARB2	adenosine deaminase RNA specific B2 (inactive)	10	-2.00782	‚òÖ	1.05e-06	3.77511	1.76728
ADAT1	adenosine deaminase tRNA specific 1	16	1.37603	‚òÖ	3.76e-05	4.12649	5.50252
ADAT2	adenosine deaminase tRNA specific 2	6	1.38308	‚òÖ	7.22e-06	3.05698	4.44006
ADAT3	adenosine deaminase tRNA specific 3	19	1.33174	‚òÖ	2.29e-06	1.91438	3.24612
ADCK1	aarF domain containing kinase 1	14	1.6815	‚òÖ	0.000814386	1.78944	3.47094
ADCK2	aarF domain containing kinase 2	7	-0.957108	‚òÖ	2.03e-09	5.44649	4.48938
ADCK5	aarF domain containing kinase 5	8	2.07679	‚òÖ	1.47e-08	1.91635	3.99314
ADCY7	adenylate cyclase 7	16	1.3216	‚òÖ	7.4e-13	4.61801	5.93961
ADGRA3	adhesion G protein-coupled receptor A3	4	-1.03549	‚òÖ	0.0240986	2.80228	1.7668
ADGRD1	adhesion G protein-coupled receptor D1	12	-2.77583	‚òÖ	1.66e-07	4.80593	2.0301
ADGRF3	adhesion G protein-coupled receptor F3	2	1.84512	‚òÖ	1.14e-06	0.399552	2.24467
ADGRG1	adhesion G protein-coupled receptor G1	16	-1.27034	‚òÖ	0.00726215	2.72619	1.45585
ADGRG5	adhesion G protein-coupled receptor G5	16	2.76749	‚òÖ	2.52e-05	3.6888	6.45629
ADIPOR2	adiponectin receptor 2	12	0.624072	‚òÖ	0.0207086	6.66352	7.28759
ADM	adrenomedullin	11	-2.17192	‚òÖ	0.00594526	4.36358	2.19166
ADM2	adrenomedullin 2	22	-0.942046	‚òÖ	0.0210287	3.27005	2.328
ADM5	adrenomedullin 5 (putative)	19	0.914985	‚òÖ	5.25e-05	0.378584	1.29357
ADPGK	ADP dependent glucokinase	15	0.768599	‚òÖ	0.0049483	5.57582	6.34442
ADPRH	ADP-ribosylarginine hydrolase	3	-0.549543	‚òÖ	3.95e-05	6.24838	5.69883
ADPRM	ADP-ribose/CDP-alcohol diphosphatase, manganese de...	17	-0.9817	‚òÖ	2.39e-15	3.8804	2.8987
ADRA2A	adrenoceptor alpha 2A	10	-0.968364	‚òÖ	2.08e-10	3.7227	2.75433
ADRM1	adhesion regulating molecule 1	20	0.82352	‚òÖ	0.0144027	5.70054	6.52406
ADSL	adenylosuccinate lyase	22	1.00795	‚òÖ	4.36e-06	4.14597	5.15392
ADTRP	androgen dependent TFPI regulating protein	6	-2.68091	‚òÖ	1.08e-10	3.33611	0.655197
AEBP1	AE binding protein 1	7	-1.28862	‚òÖ	0.032748	2.7949	1.50628
AEN	apoptosis enhancing nuclease	15	0.926663	‚òÖ	1.47e-10	5.73613	6.66279
AFAP1	actin filament associated protein 1	4	-1.30576	‚òÖ	8.28e-06	1.55568	0.249915
AFAP1L2	actin filament associated protein 1 like 2	10	-1.31092	‚òÖ	0.0498297	3.10586	1.79493
AFF1	AF4/FMR2 family member 1	4	-0.58096	‚òÖ	0.00179587	7.87476	7.2938
AGAP1	ArfGAP with GTPase domain, ankyrin repeat and PH d...	2	-1.12361	‚òÖ	0.00469383	1.50392	0.380303
AGAP2	ArfGAP with GTPase domain, ankyrin repeat and PH d...	12	0.984114	‚òÖ	5.85e-06	4.58165	5.56577
AGAP4	ArfGAP with GTPase domain, ankyrin repeat and PH d...	10	1.22049	‚òÖ	3.78e-06	1.47435	2.69484
AGAP6	ArfGAP with GTPase domain, ankyrin repeat and PH d...	10	1.0624	‚òÖ	1.7e-08	0.385639	1.44804
AGAP9	ArfGAP with GTPase domain, ankyrin repeat and PH d...	10	1.26818	‚òÖ	7.21e-06	0.828705	2.09689
AGBL1	ATP/GTP binding protein like 1	15	-1.00615	‚òÖ	6.37e-05	1.29945	0.293301
AGBL2	ATP/GTP binding protein like 2	11	0.709421	‚òÖ	0.00257712	0.832341	1.54176
AGER	advanced glycosylation end-product specific recept...	6	1.82479	‚òÖ	8.57e-20	1.58152	3.40631
AGGF1	angiogenic factor with G-patch and FHA domains 1	5	0.866704	‚òÖ	0.000115458	4.02614	4.89284
AGPAT4	1-acylglycerol-3-phosphate O-acyltransferase 4	6	-0.729015	‚òÖ	0.000482294	2.44776	1.71875
AGPS	alkylglycerone phosphate synthase	2	0.969653	‚òÖ	1.1e-07	5.89813	6.86779
AHCTF1	AT-hook containing transcription factor 1	1	0.942963	‚òÖ	7.88e-08	5.79111	6.73407
AHI1	Abelson helper integration site 1	6	2.2115	‚òÖ	8.62e-05	1.75341	3.96491
AHSA1	activator of HSP90 ATPase activity 1	14	1.21382	‚òÖ	0.000297916	6.62478	7.8386
AIF1	allograft inflammatory factor 1	6	-0.881931	‚òÖ	0.0203605	5.5857	4.70377
AIFM1	apoptosis inducing factor mitochondria associated ...	X	1.51459	‚òÖ	2.02e-09	5.56517	7.07976
AIM2	absent in melanoma 2	1	2.08353	‚òÖ	4.55e-05	2.66731	4.75084
AIMP2	aminoacyl tRNA synthetase complex interacting mult...	7	1.12551	‚òÖ	0.00204592	3.94583	5.07134
AIP	aryl hydrocarbon receptor interacting protein	11	-1.22229	‚òÖ	8.95e-26	7.7016	6.47931
AJUBA	ajuba LIM protein	14	-2.33658	‚òÖ	5.16e-14	3.39364	1.05706
AK4	adenylate kinase 4	1	-0.510289	‚òÖ	0.00583876	8.18592	7.67563
AK5	adenylate kinase 5	1	0.751005	‚òÖ	0.0040899	4.71713	5.46813
AKAP1	A-kinase anchoring protein 1	17	0.884423	‚òÖ	1.33e-05	5.27308	6.15751
AKAP11	A-kinase anchoring protein 11	13	1.07189	‚òÖ	5.57e-06	6.05636	7.12825
AKAP13	A-kinase anchoring protein 13	15	-0.657269	‚òÖ	1.15e-10	8.03317	7.37591
AKAP17A	A-kinase anchoring protein 17A	X	1.09287	‚òÖ	0.016074	5.92987	7.02274
AKAP5	A-kinase anchoring protein 5	14	1.25594	‚òÖ	1.7e-05	2.81151	4.06744
AKAP7	A-kinase anchoring protein 7	6	-0.942292	‚òÖ	0.0028348	2.08968	1.14739
AKAP8	A-kinase anchoring protein 8	19	1.1256	‚òÖ	4.78e-12	5.02336	6.14897
AKAP9	A-kinase anchoring protein 9	7	1.53679	‚òÖ	2.61e-16	4.16598	5.70278
AKNA	AT-hook transcription factor	9	1.06559	‚òÖ	0.000239274	7.23695	8.30253
AKR1B1	aldo-keto reductase family 1 member B	7	1.22224	‚òÖ	0.00010957	5.81985	7.0421
AKR1E2	aldo-keto reductase family 1 member E2	10	0.838275	‚òÖ	0.000159822	0.0108581	0.849133
AKT1S1	AKT1 substrate 1	19	0.721217	‚òÖ	0.000397228	4.53805	5.25926
AKTIP	AKT interacting protein	16	0.79129	‚òÖ	0.0350046	3.0274	3.81869
ALCAM	activated leukocyte cell adhesion molecule	3	0.842431	‚òÖ	0.0341492	5.93339	6.77582
ALDH16A1	aldehyde dehydrogenase 16 family member A1	19	1.99681	‚òÖ	2.58e-16	4.00558	6.00238
ALDH1L1	aldehyde dehydrogenase 1 family member L1	3	-1.13753	‚òÖ	0.00382911	2.77234	1.63481
ALDH1L2	aldehyde dehydrogenase 1 family member L2	12	2.90193	‚òÖ	0.023511	2.66513	5.56706
ALDH6A1	aldehyde dehydrogenase 6 family member A1	14	-0.623093	‚òÖ	1.78e-09	5.42977	4.80667
ALDOA	aldolase, fructose-bisphosphate A	16	-1.33774	‚òÖ	2.46e-09	5.20827	3.87053
ALDOC	aldolase, fructose-bisphosphate C	17	-2.11631	‚òÖ	2.23e-11	9.2118	7.09549
ALG1	ALG1 chitobiosyldiphosphodolichol beta-mannosyltra...	16	1.26791	‚òÖ	3.87e-07	3.41617	4.68408
ALG10	ALG10 alpha-1,2-glucosyltransferase	12	1.08298	‚òÖ	0.00154954	2.51383	3.59681
ALG11	ALG11 alpha-1,2-mannosyltransferase	13	0.83119	‚òÖ	0.00726672	2.73703	3.56822
ALG13	ALG13 UDP-N-acetylglucosaminyltransferase subunit	X	1.10282	‚òÖ	7.05e-10	4.00903	5.11186
ALG14	ALG14 UDP-N-acetylglucosaminyltransferase subunit	1	1.08937	‚òÖ	0.0100108	2.40265	3.49202
ALG5	ALG5 dolichyl-phosphate beta-glucosyltransferase	13	0.691184	‚òÖ	0.0424136	4.57462	5.2658
ALG6	ALG6 alpha-1,3-glucosyltransferase	1	1.04774	‚òÖ	6.78e-05	3.34272	4.39046
ALG8	ALG8 alpha-1,3-glucosyltransferase	11	1.31934	‚òÖ	7.8e-08	4.26388	5.58322
ALKBH5	alkB homolog 5, RNA demethylase	17	-0.992883	‚òÖ	1.47e-07	8.08926	7.09638
ALKBH6	alkB homolog 6	19	1.47119	‚òÖ	1.03e-05	0.717542	2.18874
ALKBH7	alkB homolog 7	19	-1.5476	‚òÖ	1.14e-30	6.99793	5.45032
ALKBH8	alkB homolog 8, tRNA methyltransferase	11	1.09603	‚òÖ	7.07e-05	3.22002	4.31605
ALMS1	ALMS1 centrosome and basal body associated protein	2	1.38359	‚òÖ	0.000464056	3.5738	4.95739
ALOX15B	arachidonate 15-lipoxygenase type B	17	-1.19782	‚òÖ	3.15e-06	1.25895	0.0611304
ALYREF	Aly/REF export factor	17	1.22961	‚òÖ	0.0118731	6.34902	7.57863
AMBP	alpha-1-microglobulin/bikunin precursor	9	-0.7861	‚òÖ	0.00822086	1.01144	0.225342
AMD1	adenosylmethionine decarboxylase 1	6	1.2064	‚òÖ	1.65e-07	6.39033	7.59673
AMER1	APC membrane recruitment protein 1	X	0.911133	‚òÖ	0.000313682	3.75716	4.66829
AMIGO1	adhesion molecule with Ig like domain 1	1	-2.13926	‚òÖ	4.47e-09	2.71467	0.575413
AMMECR1	AMMECR nuclear protein 1	X	1.50436	‚òÖ	2.1e-06	3.67239	5.17675
AMN1	antagonist of mitotic exit network 1 homolog	12	-1.04927	‚òÖ	2.4e-09	3.02554	1.97627
AMPD3	adenosine monophosphate deaminase 3	11	-0.731172	‚òÖ	0.027929	5.97925	5.24808
AMY2B	amylase alpha 2B	1	1.14471	‚òÖ	0.00536629	0.604136	1.74884
AMZ1	archaelysin family metallopeptidase 1	7	2.14035	‚òÖ	0.000583723	1.81319	3.95354
AMZ2	archaelysin family metallopeptidase 2	17	-0.692123	‚òÖ	5.42e-08	6.81335	6.12122
ANAPC1	anaphase promoting complex subunit 1	2	1.05419	‚òÖ	4.94e-06	5.96106	7.01525
ANAPC15	anaphase promoting complex subunit 15	11	1.07278	‚òÖ	0.00189112	2.87334	3.94611
ANAPC2	anaphase promoting complex subunit 2	9	1.36532	‚òÖ	3.07e-10	4.69748	6.0628
ANAPC4	anaphase promoting complex subunit 4	4	1.65896	‚òÖ	6.25e-34	3.9303	5.58925
ANAPC5	anaphase promoting complex subunit 5	12	1.19932	‚òÖ	0.000817258	6.45559	7.6549
ANAPC7	anaphase promoting complex subunit 7	12	1.16375	‚òÖ	0.00118555	4.67184	5.83558
ANGEL2	angel homolog 2	1	0.911804	‚òÖ	8.37e-05	4.58562	5.49742
ANGPTL4	angiopoietin like 4	19	-1.06008	‚òÖ	4.9e-06	1.46625	0.406169
ANK1	ankyrin 1	8	-1.46915	‚òÖ	0.000513578	4.87962	3.41047
ANKDD1B	ankyrin repeat and death domain containing 1B	5	0.882383	‚òÖ	3.1e-07	0.0273734	0.909757
ANKFY1	ankyrin repeat and FYVE domain containing 1	17	1.35917	‚òÖ	8.67e-07	4.50145	5.86062
ANKHD1-EIF4EBP3	ANKHD1-EIF4EBP3 readthrough	5	0.696781	‚òÖ	0.00367251	0.729409	1.42619
ANKIB1	ankyrin repeat and IBR domain containing 1	7	0.724972	‚òÖ	0.0283238	5.90637	6.63135
ANKLE1	ankyrin repeat and LEM domain containing 1	19	2.58831	‚òÖ	3.56e-26	2.35964	4.94795
ANKRD11	ankyrin repeat domain 11	16	0.752775	‚òÖ	0.000393887	6.53162	7.2844
ANKRD12	ankyrin repeat domain 12	18	1.08265	‚òÖ	7.61e-12	4.85666	5.93931
ANKRD13D	ankyrin repeat domain 13D	11	0.800056	‚òÖ	0.00114107	4.53412	5.33417
ANKRD17	ankyrin repeat domain 17	4	0.922719	‚òÖ	0.00319642	6.2543	7.17702
ANKRD26	ankyrin repeat domain 26	10	1.54352	‚òÖ	1.26e-05	3.41053	4.95405
ANKRD28	ankyrin repeat domain 28	3	0.895176	‚òÖ	0.0219764	5.30079	6.19597
ANKRD29	ankyrin repeat domain 29	18	-1.09303	‚òÖ	0.00741774	2.12707	1.03404
ANKRD34A	ankyrin repeat domain 34A	1	1.24632	‚òÖ	0.00222994	1.16092	2.40724
ANKRD36	ankyrin repeat domain 36	2	0.781623	‚òÖ	0.0076114	1.8156	2.59722
ANKRD36B	ankyrin repeat domain 36B	2	0.765774	‚òÖ	0.0397382	1.42216	2.18793
ANKRD37	ankyrin repeat domain 37	4	-1.40332	‚òÖ	0.00127695	6.16443	4.76111
ANKRD49	ankyrin repeat domain 49	11	0.888608	‚òÖ	0.000143688	3.49739	4.38599
ANKRD54	ankyrin repeat domain 54	22	0.835828	‚òÖ	0.00932347	3.95886	4.79468
ANKRD65	ankyrin repeat domain 65	1	-1.16266	‚òÖ	0.000260931	1.68117	0.518514
ANKS3	ankyrin repeat and sterile alpha motif domain cont...	16	1.19532	‚òÖ	9.24e-06	2.3531	3.54842
ANLN	anillin actin binding protein	7	1.24136	‚òÖ	1.35e-07	4.41857	5.65992
ANO3	anoctamin 3	11	-1.90624	‚òÖ	7.33e-09	2.33094	0.424704
ANO6	anoctamin 6	12	-0.567066	‚òÖ	2.81e-12	6.70056	6.1335
ANO7	anoctamin 7	2	-0.540147	‚òÖ	0.0156376	1.97696	1.43681
ANP32E	acidic nuclear phosphoprotein 32 family member E	1	1.09829	‚òÖ	2.76e-08	7.2599	8.35819
ANXA1	annexin A1	9	1.94418	‚òÖ	0.00077108	1.6246	3.56878
ANXA11	annexin A11	10	-0.649164	‚òÖ	0.000281535	8.47666	7.8275
ANXA2	annexin A2	15	2.19593	‚òÖ	1.88e-06	5.81309	8.00902
ANXA2R	annexin A2 receptor	5	0.75263	‚òÖ	0.0425834	1.34847	2.1011
AOC3	amine oxidase copper containing 3	17	0.567314	‚òÖ	0.0361834	0.402859	0.970173
AP1B1	adaptor related protein complex 1 subunit beta 1	22	1.22854	‚òÖ	6.96e-14	6.815	8.04355
AP1G1	adaptor related protein complex 1 subunit gamma 1	16	0.640282	‚òÖ	0.0436797	6.55757	7.19785
AP1G2	adaptor related protein complex 1 subunit gamma 2	14	1.93804	‚òÖ	4.45e-26	3.54222	5.48026
AP2M1	adaptor related protein complex 2 subunit mu 1	3	0.901463	‚òÖ	7.3e-08	7.18561	8.08707
AP3B1	adaptor related protein complex 3 subunit beta 1	5	1.12896	‚òÖ	1.06e-08	5.45158	6.58053
AP3D1	adaptor related protein complex 3 subunit delta 1	19	0.823411	‚òÖ	0.0374034	7.29679	8.1202
AP3M1	adaptor related protein complex 3 subunit mu 1	10	0.911597	‚òÖ	2.14e-05	6.04029	6.95189
AP3S1	adaptor related protein complex 3 subunit sigma 1	5	-0.847381	‚òÖ	2.49e-06	7.67002	6.82264
AP4B1	adaptor related protein complex 4 subunit beta 1	1	1.8689	‚òÖ	1.92e-60	3.35355	5.22245
AP4E1	adaptor related protein complex 4 subunit epsilon ...	15	1.58603	‚òÖ	1.64e-12	4.20476	5.79079
AP4S1	adaptor related protein complex 4 subunit sigma 1	14	1.36692	‚òÖ	1.51e-06	2.36018	3.7271
AP5B1	adaptor related protein complex 5 subunit beta 1	11	1.06453	‚òÖ	0.000436227	4.82475	5.88928
AP5M1	adaptor related protein complex 5 subunit mu 1	14	1.05222	‚òÖ	0.000284612	4.94878	6.001
AP5S1	adaptor related protein complex 5 subunit sigma 1	20	0.984879	‚òÖ	0.00445663	3.01943	4.00431
AP5Z1	adaptor related protein complex 5 subunit zeta 1	7	0.65635	‚òÖ	0.0130134	5.17129	5.82764
APAF1	apoptotic peptidase activating factor 1	12	1.27286	‚òÖ	1.1e-08	4.62056	5.89342
APBB3	amyloid beta precursor protein binding family B me...	5	1.80826	‚òÖ	1.33e-28	2.07552	3.88379
APC	APC regulator of WNT signaling pathway	5	0.874668	‚òÖ	0.0159793	4.3354	5.21007
APEH	acylaminoacyl-peptide hydrolase	3	0.786012	‚òÖ	0.0314117	6.73554	7.52155
APELA	apelin receptor early endogenous ligand	4	1.25473	‚òÖ	0.0130179	0.526547	1.78128
APEX2	apurinic/apyrimidinic endodeoxyribonuclease 2	X	0.809324	‚òÖ	0.00454399	5.36561	6.17494
API5	apoptosis inhibitor 5	11	1.07547	‚òÖ	3.88e-07	6.65641	7.73188
APOBR	apolipoprotein B receptor	16	2.11162	‚òÖ	6.57e-06	1.85982	3.97144
APOC1	apolipoprotein C1	19	-1.59316	‚òÖ	3.98e-07	2.27317	0.680006
APOE	apolipoprotein E	19	-1.35124	‚òÖ	1.24e-06	1.66461	0.313373
APOL6	apolipoprotein L6	22	1.13201	‚òÖ	0.023116	5.16633	6.29834
APOM	apolipoprotein M	6	0.918739	‚òÖ	0.00518612	1.133	2.05174
APTX	aprataxin	9	1.16401	‚òÖ	4.63e-13	4.70995	5.87396
AQP3	aquaporin 3 (Gill blood group)	9	1.94285	‚òÖ	0.0443461	0.556476	2.49933
AQP9	aquaporin 9	15	-0.863636	‚òÖ	0.0194086	1.22292	0.359287
AQR	aquarius intron-binding spliceosomal factor	15	0.908433	‚òÖ	6.83e-07	5.63208	6.54051
AREL1	apoptosis resistant E3 ubiquitin protein ligase 1	14	0.836521	‚òÖ	0.00859127	5.45817	6.29469
ARFGEF1	ADP ribosylation factor guanine nucleotide exchang...	8	0.767275	‚òÖ	0.0330185	5.57443	6.3417
ARFGEF2	ADP ribosylation factor guanine nucleotide exchang...	20	0.889227	‚òÖ	5.24e-07	5.99769	6.88691
ARFIP1	ADP ribosylation factor interacting protein 1	4	0.750363	‚òÖ	0.0192887	3.99445	4.74481
ARFRP1	ADP ribosylation factor related protein 1	20	0.94692	‚òÖ	0.0304269	5.11793	6.06485
ARGLU1	arginine and glutamate rich 1	13	2.45756	‚òÖ	1.11e-21	5.0766	7.53417
ARHGAP11A	Rho GTPase activating protein 11A	15	1.36923	‚òÖ	2.65e-09	4.87876	6.248
ARHGAP11B	Rho GTPase activating protein 11B	15	1.33254	‚òÖ	1.06e-06	0.718717	2.05126
ARHGAP18	Rho GTPase activating protein 18	6	0.880196	‚òÖ	0.0455814	5.13796	6.01815
ARHGAP19	Rho GTPase activating protein 19	10	0.890471	‚òÖ	0.00458818	5.32672	6.2172
ARHGAP20	Rho GTPase activating protein 20	11	-0.86993	‚òÖ	1.02e-06	1.07565	0.205721
ARHGAP27	Rho GTPase activating protein 27	17	2.01024	‚òÖ	1.26e-55	4.09907	6.10931
ARHGAP30	Rho GTPase activating protein 30	1	1.05769	‚òÖ	0.00026905	7.4962	8.55389
ARHGAP35	Rho GTPase activating protein 35	19	0.856963	‚òÖ	5.4e-05	5.87802	6.73498
ARHGAP4	Rho GTPase activating protein 4	X	1.38627	‚òÖ	2.48e-11	5.85917	7.24544
ARHGAP9	Rho GTPase activating protein 9	12	1.32559	‚òÖ	6.54e-05	5.31703	6.64262
ARHGEF1	Rho guanine nucleotide exchange factor 1	19	0.89082	‚òÖ	0.000920551	7.16722	8.05804
ARHGEF10L	Rho guanine nucleotide exchange factor 10 like	1	-1.61337	‚òÖ	1.62e-05	2.22409	0.610726
ARHGEF25	Rho guanine nucleotide exchange factor 25	12	-1.60337	‚òÖ	1.97e-25	2.65693	1.05356
ARHGEF3	Rho guanine nucleotide exchange factor 3	3	1.51847	‚òÖ	0.00284853	3.93752	5.45599
ARHGEF35	Rho guanine nucleotide exchange factor 35	7	1.4894	‚òÖ	0.000864152	1.34813	2.83753
ARHGEF39	Rho guanine nucleotide exchange factor 39	9	1.85848	‚òÖ	8.16e-21	3.3088	5.16727
ARHGEF6	Rac/Cdc42 guanine nucleotide exchange factor 6	X	1.6536	‚òÖ	7.24e-08	4.34264	5.99624
ARID5B	AT-rich interaction domain 5B	10	-0.99817	‚òÖ	0.00817827	5.63238	4.63421
ARIH2	ariadne RBR E3 ubiquitin protein ligase 2	3	0.953213	‚òÖ	7.37e-06	5.57765	6.53086
ARL11	ADP ribosylation factor like GTPase 11	13	0.697754	‚òÖ	0.0262077	3.54141	4.23916
ARL13B	ADP ribosylation factor like GTPase 13B	3	1.2764	‚òÖ	1.52e-05	2.8375	4.11389
ARL2	ADP ribosylation factor like GTPase 2	11	-0.843835	‚òÖ	3.11e-08	5.69005	4.84621
ARL5A	ADP ribosylation factor like GTPase 5A	2	0.974602	‚òÖ	3.93e-05	5.60414	6.57874
ARL6IP5	ADP ribosylation factor like GTPase 6 interacting ...	3	-0.676905	‚òÖ	4.71e-08	8.05376	7.37685
ARL8A	ADP ribosylation factor like GTPase 8A	1	-0.689575	‚òÖ	1.89e-26	5.64841	4.95883
ARMC6	armadillo repeat containing 6	19	1.01549	‚òÖ	0.017266	5.02856	6.04406
ARMC8	armadillo repeat containing 8	3	0.705181	‚òÖ	0.000440552	5.04533	5.75051
ARMCX2	armadillo repeat containing X-linked 2	X	-1.06398	‚òÖ	0.000297231	4.87604	3.81207
ARMT1	acidic residue methyltransferase 1	6	1.09875	‚òÖ	7.89e-08	4.79666	5.89541
ARNT2	aryl hydrocarbon receptor nuclear translocator 2	15	-0.841623	‚òÖ	1.91e-05	0.960359	0.118736
ARNTL	aryl hydrocarbon receptor nuclear translocator lik...	11	1.03067	‚òÖ	0.000580923	3.32806	4.35873
ARPC1B	actin related protein 2/3 complex subunit 1B	7	1.04882	‚òÖ	5.07e-09	3.0487	4.09753
ARPC2	actin related protein 2/3 complex subunit 2	2	0.864012	‚òÖ	3.75e-09	8.57797	9.44198
ARPC4	actin related protein 2/3 complex subunit 4	3	0.865896	‚òÖ	0.0498421	6.99439	7.86029
ARPC5	actin related protein 2/3 complex subunit 5	1	1.02415	‚òÖ	0.000863976	7.92453	8.94868
ARPC5L	actin related protein 2/3 complex subunit 5 like	9	1.32573	‚òÖ	0.000161893	6.04849	7.37422
ARRB1	arrestin beta 1	11	-1.74042	‚òÖ	0.00351287	4.92661	3.18619
ARV1	ARV1 homolog, fatty acid homeostasis modulator	1	1.86903	‚òÖ	1.03e-08	2.93466	4.80369
ASAH1	N-acylsphingosine amidohydrolase 1	8	-2.40303	‚òÖ	3.66e-35	8.61752	6.21449
ASB1	ankyrin repeat and SOCS box containing 1	2	0.657672	‚òÖ	0.0276649	5.05279	5.71046
ASB16	ankyrin repeat and SOCS box containing 16	17	1.47165	‚òÖ	3.74e-10	0.340828	1.81248
ASB2	ankyrin repeat and SOCS box containing 2	14	2.24738	‚òÖ	0.000630289	1.73679	3.98416
ASB6	ankyrin repeat and SOCS box containing 6	9	0.796204	‚òÖ	0.000103157	4.09846	4.89466
ASB9	ankyrin repeat and SOCS box containing 9	X	-0.729125	‚òÖ	0.0358256	1.29153	0.562405
ASCC3	activating signal cointegrator 1 complex subunit 3	6	0.744272	‚òÖ	0.0111895	6.44019	7.18447
ASCL1	achaete-scute family bHLH transcription factor 1	12	-1.92854	‚òÖ	0.00176684	5.31016	3.38162
ASF1A	anti-silencing function 1A histone chaperone	6	1.68837	‚òÖ	1.22e-19	3.57374	5.26211
ASF1B	anti-silencing function 1B histone chaperone	19	1.52249	‚òÖ	7.97e-11	5.87484	7.39734
ASH2L	ASH2 like, histone lysine methyltransferase comple...	8	0.738646	‚òÖ	0.000438682	5.42709	6.16574
ASIC1	acid sensing ion channel subunit 1	12	-1.05301	‚òÖ	2.97e-10	1.45053	0.397515
ASPM	assembly factor for spindle microtubules	1	2.78584	‚òÖ	8e-65	4.26945	7.05529
ASS1	argininosuccinate synthase 1	9	-2.94148	‚òÖ	2.27e-07	4.37021	1.42873
ASTE1	asteroid homolog 1	3	0.73862	‚òÖ	0.0228389	2.6922	3.43082
ASTL	astacin like metalloendopeptidase	2	-0.547927	‚òÖ	0.00221842	1.17001	0.622081
ATAD2	ATPase family AAA domain containing 2	8	1.4777	‚òÖ	4.17e-19	5.99312	7.47082
ATAD2B	ATPase family AAA domain containing 2B	2	1.2639	‚òÖ	8.44e-27	4.3768	5.6407
ATAD3A	ATPase family AAA domain containing 3A	1	1.83746	‚òÖ	4.32e-06	4.25615	6.09361
ATAD3B	ATPase family AAA domain containing 3B	1	2.88318	‚òÖ	1.27e-11	3.21613	6.09931
ATAD5	ATPase family AAA domain containing 5	17	2.7119	‚òÖ	1.81e-42	2.83001	5.54191
ATF3	activating transcription factor 3	1	-1.04893	‚òÖ	2.35e-12	5.14148	4.09254
ATF5	activating transcription factor 5	19	-2.03873	‚òÖ	0.000999931	8.63348	6.59476
ATF7IP2	activating transcription factor 7 interacting prot...	16	1.22972	‚òÖ	0.000419285	2.96414	4.19386
ATG16L1	autophagy related 16 like 1	2	1.0378	‚òÖ	1.62e-07	3.79325	4.83106
ATG16L2	autophagy related 16 like 2	11	1.79527	‚òÖ	2.59e-15	3.66958	5.46484
ATG2B	autophagy related 2B	14	1.27584	‚òÖ	1.03e-10	4.16471	5.44055
ATG3	autophagy related 3	3	0.724768	‚òÖ	0.0089808	5.50202	6.22678
ATG4B	autophagy related 4B cysteine peptidase	2	0.889144	‚òÖ	0.00381373	5.35115	6.2403
ATG4C	autophagy related 4C cysteine peptidase	1	1.16535	‚òÖ	4.59e-06	3.82676	4.99211
ATG5	autophagy related 5	6	0.907928	‚òÖ	0.000249358	4.46612	5.37405
ATG7	autophagy related 7	3	0.979418	‚òÖ	5.01e-05	3.9337	4.91312
ATL2	atlastin GTPase 2	2	0.703764	‚òÖ	0.0201605	5.33759	6.04136
ATM	ATM serine/threonine kinase	11	1.05455	‚òÖ	0.00185526	5.82257	6.87712
ATN1	atrophin 1	12	-0.603224	‚òÖ	1.05e-05	7.26999	6.66676
ATP10A	ATPase phospholipid transporting 10A (putative)	15	1.70166	‚òÖ	9.11e-05	0.0512899	1.75295
ATP13A1	ATPase 13A1	19	1.41614	‚òÖ	1.04e-14	5.55502	6.97116
ATP13A3	ATPase 13A3	3	1.15619	‚òÖ	1.92e-06	6.62136	7.77755
ATP1B1	ATPase Na+/K+ transporting subunit beta 1	1	-1.90108	‚òÖ	0.00617215	6.57133	4.67025
ATP1B3	ATPase Na+/K+ transporting subunit beta 3	3	1.07104	‚òÖ	3.46e-05	6.2347	7.30574
ATP2A1	ATPase sarcoplasmic/endoplasmic reticulum Ca2+ tra...	16	0.737128	‚òÖ	0.00437839	0.890634	1.62776
ATP2A2	ATPase sarcoplasmic/endoplasmic reticulum Ca2+ tra...	12	1.17629	‚òÖ	2.03e-07	7.38802	8.56431
ATP2A3	ATPase sarcoplasmic/endoplasmic reticulum Ca2+ tra...	17	1.51008	‚òÖ	3.2e-13	6.66991	8.17999
ATP2B1	ATPase plasma membrane Ca2+ transporting 1	12	1.41184	‚òÖ	2.28e-08	5.24598	6.65782
ATP4A	ATPase H+/K+ transporting subunit alpha	19	-1.95449	‚òÖ	7.05e-12	2.39512	0.440625
ATP6AP1	ATPase H+ transporting accessory protein 1	X	-0.541097	‚òÖ	6.5e-19	6.70477	6.16367
ATP6V0C	ATPase H+ transporting V0 subunit c	16	-0.671867	‚òÖ	4.22e-08	3.96136	3.28949
ATP6V0D1	ATPase H+ transporting V0 subunit d1	16	1.09462	‚òÖ	1.39e-09	5.73875	6.83337
ATP6V0E1	ATPase H+ transporting V0 subunit e1	5	-0.761751	‚òÖ	2.81e-22	7.65845	6.8967
ATP6V0E2	ATPase H+ transporting V0 subunit e2	7	0.848752	‚òÖ	0.0116039	4.09335	4.9421
ATP6V1C1	ATPase H+ transporting V1 subunit C1	8	0.904482	‚òÖ	0.00481052	4.30259	5.20707
ATP6V1C2	ATPase H+ transporting V1 subunit C2	2	0.938029	‚òÖ	0.000942953	0.705455	1.64348
ATP6V1E1	ATPase H+ transporting V1 subunit E1	22	-0.669497	‚òÖ	1.3e-17	7.22747	6.55797
ATP6V1F	ATPase H+ transporting V1 subunit F	7	-0.540981	‚òÖ	5.1e-13	6.68879	6.14781
ATP7B	ATPase copper transporting beta	13	-0.654391	‚òÖ	0.000738159	1.16751	0.51312
ATP8B1	ATPase phospholipid transporting 8B1	18	1.24183	‚òÖ	0.0144196	0.380777	1.62261
ATP8B2	ATPase phospholipid transporting 8B2	1	2.24182	‚òÖ	7.5e-05	3.84449	6.08631
ATR	ATR serine/threonine kinase	3	2.07845	‚òÖ	2.05e-13	4.08329	6.16174
ATRAID	all-trans retinoic acid induced differentiation fa...	2	-0.77544	‚òÖ	1.07e-25	6.57173	5.79629
ATRIP	ATR interacting protein	3	1.75858	‚òÖ	1.43e-26	2.9338	4.69237
ATRX	ATRX chromatin remodeler	X	0.915283	‚òÖ	2.03e-06	6.38797	7.30325
ATXN7L1	ataxin 7 like 1	7	-0.771968	‚òÖ	0.0018135	3.31171	2.53975
ATXN7L2	ataxin 7 like 2	1	0.875129	‚òÖ	0.000210245	2.54701	3.42214
ATXN7L3	ataxin 7 like 3	17	0.946941	‚òÖ	1.06e-10	6.0732	7.02014
AUNIP	aurora kinase A and ninein interacting protein	1	1.76159	‚òÖ	2.33e-07	1.97336	3.73496
AURKA	aurora kinase A	20	1.43079	‚òÖ	2.37e-07	5.44004	6.87083
AURKB	aurora kinase B	17	1.3503	‚òÖ	8.91e-09	5.63425	6.98455
AUTS2	activator of transcription and developmental regul...	7	-0.985432	‚òÖ	7.3e-07	6.09208	5.10665
AVEN	apoptosis and caspase activation inhibitor	15	1.2987	‚òÖ	0.00174204	3.4705	4.7692
AVPI1	arginine vasopressin induced 1	10	-0.846654	‚òÖ	0.00420441	1.83438	0.987722
B2M	beta-2-microglobulin	15	-0.903013	‚òÖ	9.41e-09	12.6716	11.7686
B3GALNT2	beta-1,3-N-acetylgalactosaminyltransferase 2	1	0.957024	‚òÖ	0.00261886	3.50249	4.45952
B3GLCT	beta 3-glucosyltransferase	13	1.58059	‚òÖ	1.26e-05	0.291517	1.87211
B3GNT2	UDP-GlcNAc:betaGal beta-1,3-N-acetylglucosaminyltr...	2	-1.39668	‚òÖ	4.48e-21	8.68752	7.29084
B3GNTL1	UDP-GlcNAc:betaGal beta-1,3-N-acetylglucosaminyltr...	17	0.805614	‚òÖ	0.038486	2.11241	2.91803
B4GALT6	beta-1,4-galactosyltransferase 6	18	-0.514387	‚òÖ	2.62e-06	5.81993	5.30555
BACE2	beta-secretase 2	21	-1.91752	‚òÖ	5.58e-06	2.56957	0.652058
BACH1	BTB domain and CNC homolog 1	21	-1.16283	‚òÖ	2.91e-08	5.70646	4.54363
BAD	BCL2 associated agonist of cell death	11	-0.675888	‚òÖ	2.24e-17	4.92866	4.25277
BAG1	BAG cochaperone 1	9	0.724345	‚òÖ	0.017538	5.95999	6.68434
BAG2	BAG cochaperone 2	6	1.13943	‚òÖ	0.000643933	4.61364	5.75307
BAG3	BAG cochaperone 3	10	-1.36881	‚òÖ	0.00699886	2.63485	1.26604
BAG5	BAG cochaperone 5	14	0.739971	‚òÖ	1.95e-07	5.26649	6.00646
BAMBI	BMP and activin membrane bound inhibitor	10	-1.27735	‚òÖ	0.000683941	1.63828	0.36093
BARD1	BRCA1 associated RING domain 1	2	0.801912	‚òÖ	0.000545941	4.95112	5.75304
BATF	basic leucine zipper ATF-like transcription factor	14	-0.576872	‚òÖ	0.000409214	6.33801	5.76114
BATF3	basic leucine zipper ATF-like transcription factor...	1	1.60105	‚òÖ	0.00707575	2.78938	4.39043
BAZ1A	bromodomain adjacent to zinc finger domain 1A	14	1.58678	‚òÖ	1.62e-12	5.59342	7.1802
BAZ1B	bromodomain adjacent to zinc finger domain 1B	7	1.27663	‚òÖ	9.79e-27	6.7612	8.03783
BBC3	BCL2 binding component 3	19	-1.53799	‚òÖ	1.85e-16	5.75848	4.22048
BBS10	Bardet-Biedl syndrome 10	12	0.753614	‚òÖ	0.0450213	2.9419	3.69552
BBS4	Bardet-Biedl syndrome 4	15	0.988211	‚òÖ	0.0021874	2.91396	3.90217
BBS7	Bardet-Biedl syndrome 7	4	0.859786	‚òÖ	2.75e-05	3.30603	4.16581
BBS9	Bardet-Biedl syndrome 9	7	-0.623879	‚òÖ	1.41e-05	3.38419	2.76031
BCAR3	BCAR3 adaptor protein, NSP family member	1	2.60899	‚òÖ	2.25e-06	1.68629	4.29528
BCAS2	BCAS2 pre-mRNA processing factor	1	0.677506	‚òÖ	0.0481013	4.96235	5.63986
BCAS3	BCAS3 microtubule associated cell migration factor	17	-0.858382	‚òÖ	0.0325798	4.26281	3.40443
BCAT1	branched chain amino acid transaminase 1	12	-0.649681	‚òÖ	0.00168929	7.92521	7.27553
BCCIP	BRCA2 and CDKN1A interacting protein	10	1.17635	‚òÖ	6.98e-09	5.61278	6.78913
BCDIN3D	BCDIN3 domain containing RNA methyltransferase	12	1.23043	‚òÖ	0.00347918	1.89731	3.12774
BCL2	BCL2 apoptosis regulator	18	-1.76135	‚òÖ	9.21e-27	9.16442	7.40307
BCL2L10	BCL2 like 10	15	-0.985568	‚òÖ	0.00655987	4.42339	3.43782
BCL2L11	BCL2 like 11	2	-0.820044	‚òÖ	0.00168633	5.7855	4.96545
BCL2L12	BCL2 like 12	19	0.904613	‚òÖ	0.00421507	5.17416	6.07877
BCL3	BCL3 transcription coactivator	19	-1.02195	‚òÖ	0.000284082	5.60555	4.5836
BCLAF1	BCL2 associated transcription factor 1	6	1.39155	‚òÖ	1.74e-29	6.54445	7.936
BCORL1	BCL6 corepressor like 1	X	-0.660394	‚òÖ	0.000314961	4.22115	3.56076
BCS1L	BCS1 homolog, ubiquinol-cytochrome c reductase com...	2	1.1248	‚òÖ	5.62e-05	4.2197	5.34451
BDKRB2	bradykinin receptor B2	14	-1.37	‚òÖ	3.31e-10	1.40376	0.0337613
BEGAIN	brain enriched guanylate kinase associated	14	-0.914445	‚òÖ	4.53e-06	1.23154	0.317098
BEND6	BEN domain containing 6	6	0.668961	‚òÖ	0.0221933	0.740177	1.40914
BEX1	brain expressed X-linked 1	X	-1.3244	‚òÖ	0.000815472	2.40679	1.08239
BEX5	brain expressed X-linked 5	X	-1.2811	‚òÖ	2.63e-06	1.42689	0.145793
BHLHA15	basic helix-loop-helix family member a15	7	3.1353	‚òÖ	1.25e-05	0.69941	3.83471
BHLHE23	basic helix-loop-helix family member e23	20	-1.25087	‚òÖ	0.000119576	1.49463	0.243759
BHLHE40	basic helix-loop-helix family member e40	3	-2.19234	‚òÖ	1.4e-07	8.73819	6.54584
BICDL1	BICD family like cargo adaptor 1	12	1.91842	‚òÖ	2.88e-05	1.73493	3.65335
BICDL2	BICD family like cargo adaptor 2	16	-1.04567	‚òÖ	4.8e-05	1.23595	0.190277
BIK	BCL2 interacting killer	22	2.81556	‚òÖ	1.93e-09	0.832292	3.64785
BIN2	bridging integrator 2	12	2.00127	‚òÖ	1.01e-05	3.70257	5.70384
BIN3	bridging integrator 3	8	0.87452	‚òÖ	0.0237895	4.11848	4.993
BIRC5	baculoviral IAP repeat containing 5	17	1.35502	‚òÖ	4.95e-07	6.10366	7.45869
BIRC6	baculoviral IAP repeat containing 6	2	0.931861	‚òÖ	0.000578927	6.27528	7.20714
BIRC7	baculoviral IAP repeat containing 7	20	-2.26082	‚òÖ	1.29e-05	3.11149	0.850673
BIVM	basic, immunoglobulin-like variable motif containi...	13	0.877838	‚òÖ	0.00659474	3.39207	4.26991
BLK	BLK proto-oncogene, Src family tyrosine kinase	8	-0.520287	‚òÖ	0.0259589	7.25912	6.73883
BLM	BLM RecQ like helicase	15	2.38552	‚òÖ	1.06e-16	3.65102	6.03654
BLOC1S1	biogenesis of lysosomal organelles complex 1 subun...	12	1.04025	‚òÖ	9.27e-06	3.16216	4.20241
BLVRA	biliverdin reductase A	7	-0.575329	‚òÖ	0.00164078	5.66066	5.08534
BLVRB	biliverdin reductase B	19	-0.728126	‚òÖ	0.000693892	5.6538	4.92567
BLZF1	basic leucine zipper nuclear factor 1	1	1.06761	‚òÖ	0.000227414	3.2983	4.36591
BMP2K	BMP2 inducible kinase	4	1.38456	‚òÖ	0.027617	3.30261	4.68717
BMP4	bone morphogenetic protein 4	14	-1.48295	‚òÖ	0.000171554	1.95626	0.473311
BMP6	bone morphogenetic protein 6	6	1.51089	‚òÖ	0.00512481	0.580637	2.09153
BMP8A	bone morphogenetic protein 8a	1	1.57946	‚òÖ	0.00468663	0.734352	2.31381
BMP8B	bone morphogenetic protein 8b	1	2.04739	‚òÖ	0.026902	2.33945	4.38684
BMS1	BMS1 ribosome biogenesis factor	10	0.959275	‚òÖ	0.000349527	6.15209	7.11136
BMT2	base methyltransferase of 25S rRNA 2 homolog	7	-1.18925	‚òÖ	1.1e-11	5.44467	4.25543
BNIP3	BCL2 interacting protein 3	10	-1.59558	‚òÖ	2.16e-10	8.65626	7.06068
BNIP3L	BCL2 interacting protein 3 like	8	-1.41358	‚òÖ	7.83e-09	8.19167	6.77809
BOD1L1	biorientation of chromosomes in cell division 1 li...	4	0.929098	‚òÖ	0.00217823	5.51124	6.44034
BORA	BORA aurora kinase A activator	13	1.66871	‚òÖ	5.6e-11	3.28781	4.95651
BORCS8	BLOC-1 related complex subunit 8	19	1.44412	‚òÖ	2.21e-05	2.4117	3.85582
BPNT1	3'(2'), 5'-bisphosphate nucleotidase 1	1	1.23369	‚òÖ	5.42e-06	5.2398	6.47349
BPTF	bromodomain PHD finger transcription factor	17	1.17579	‚òÖ	8.31e-07	5.97589	7.15167
BRCA1	BRCA1 DNA repair associated	17	2.75002	‚òÖ	7.5e-59	3.99534	6.74537
BRCA2	BRCA2 DNA repair associated	13	2.18357	‚òÖ	3.83e-16	3.61245	5.79603
BRD2	bromodomain containing 2	6	1.15082	‚òÖ	4.1e-29	7.27999	8.43081
BRD7	bromodomain containing 7	16	0.7368	‚òÖ	0.018243	6.00281	6.73961
BRD9	bromodomain containing 9	5	1.14107	‚òÖ	0.00897992	4.75531	5.89638
BRI3	brain protein I3	7	-2.24483	‚òÖ	1.12e-44	7.07975	4.83492
BRI3BP	BRI3 binding protein	12	0.804058	‚òÖ	0.0102325	6.64816	7.45222
BRICD5	BRICHOS domain containing 5	16	1.33625	‚òÖ	2.08e-09	0.255778	1.59203
BRIX1	biogenesis of ribosomes BRX1	5	0.964014	‚òÖ	0.00614061	4.95089	5.9149
BRSK1	BR serine/threonine kinase 1	19	-0.610477	‚òÖ	1.75e-05	1.1873	0.576824
BSG	basigin (Ok blood group)	19	-0.787764	‚òÖ	7.43e-07	9.15039	8.36262
BTAF1	B-TFIID TATA-box binding protein associated factor...	10	1.61261	‚òÖ	1.01e-13	5.62044	7.23305
BTBD19	BTB domain containing 19	1	1.01714	‚òÖ	0.0290017	0.791152	1.80829
BTBD2	BTB domain containing 2	19	-1.111	‚òÖ	6.67e-22	7.53371	6.42272
BTF3	basic transcription factor 3	5	-0.500969	‚òÖ	9.52e-18	9.91943	9.41846
BTG1	BTG anti-proliferation factor 1	12	-0.615951	‚òÖ	4.94e-10	8.90672	8.29077
BTG2	BTG anti-proliferation factor 2	1	1.25394	‚òÖ	1.57e-05	7.02823	8.28216
BTK	Bruton tyrosine kinase	X	1.37402	‚òÖ	4.96e-21	6.44229	7.81631
BTN1A1	butyrophilin subfamily 1 member A1	6	0.822848	‚òÖ	0.00264926	0.113889	0.936737
BTN3A2	butyrophilin subfamily 3 member A2	6	-0.575315	‚òÖ	2.13e-05	7.10818	6.53286
BUB1	BUB1 mitotic checkpoint serine/threonine kinase	2	1.22653	‚òÖ	3.28e-07	6.60421	7.83074
BUB1B	BUB1 mitotic checkpoint serine/threonine kinase B	15	2.12061	‚òÖ	5.75e-20	4.84154	6.96215
BUB3	BUB3 mitotic checkpoint protein	10	1.13557	‚òÖ	0.000989858	7.14363	8.2792
BUD13	BUD13 homolog	11	0.780663	‚òÖ	0.000148259	4.48873	5.26939
BZW1	basic leucine zipper and W2 domains 1	2	0.853114	‚òÖ	0.00283923	7.48266	8.33577
BZW2	basic leucine zipper and W2 domains 2	7	1.96922	‚òÖ	0.0189142	1.26732	3.23654
C11orf1	chromosome 11 open reading frame 1	11	-0.541136	‚òÖ	5.21e-06	4.93704	4.3959
C11orf24	chromosome 11 open reading frame 24	11	1.26342	‚òÖ	1.16e-06	5.00233	6.26576
C11orf45	chromosome 11 open reading frame 45	11	-0.762615	‚òÖ	0.000852545	1.12083	0.358212
C11orf68	chromosome 11 open reading frame 68	11	-0.660044	‚òÖ	4.47e-18	5.46941	4.80936
C11orf71	chromosome 11 open reading frame 71	11	1.29183	‚òÖ	6.38e-15	0.896999	2.18883
C11orf95	chromosome 11 open reading frame 95	11	1.11884	‚òÖ	6.21e-07	3.00493	4.12377
C11orf96	chromosome 11 open reading frame 96	11	-0.63313	‚òÖ	0.01817	0.829645	0.196515
C12orf4	chromosome 12 open reading frame 4	12	1.02513	‚òÖ	0.000173852	4.14282	5.16795
C12orf43	chromosome 12 open reading frame 43	12	0.952505	‚òÖ	0.00085719	4.16159	5.11409
C12orf60	chromosome 12 open reading frame 60	12	1.28662	‚òÖ	3.62e-09	0.656842	1.94346
C12orf73	chromosome 12 open reading frame 73	12	-0.712135	‚òÖ	3.61e-12	4.32956	3.61743
C14orf132	chromosome 14 open reading frame 132	14	-4.27786	‚òÖ	5.67e-28	4.72084	0.442975
C15orf40	chromosome 15 open reading frame 40	15	0.698462	‚òÖ	0.0346815	3.86534	4.5638
C16orf70	chromosome 16 open reading frame 70	16	0.691494	‚òÖ	0.0210271	3.66083	4.35233
C16orf87	chromosome 16 open reading frame 87	16	-0.524151	‚òÖ	9.4e-09	5.79871	5.27456
C16orf95	chromosome 16 open reading frame 95	16	0.699036	‚òÖ	0.0297749	1.03921	1.73825
C17orf80	chromosome 17 open reading frame 80	17	1.32777	‚òÖ	3.02e-20	3.51585	4.84362
C18orf54	chromosome 18 open reading frame 54	18	1.77486	‚òÖ	6.21e-07	2.12128	3.89614
C19orf38	chromosome 19 open reading frame 38	19	-0.809292	‚òÖ	1.97e-05	4.52448	3.71518
C19orf47	chromosome 19 open reading frame 47	19	1.24291	‚òÖ	1.33e-10	4.0269	5.26981
C19orf71	chromosome 19 open reading frame 71	19	0.956307	‚òÖ	3.67e-05	0.594509	1.55082
C1D	C1D nuclear receptor corepressor	2	0.895007	‚òÖ	0.000185796	4.89896	5.79397
C1GALT1C1	C1GALT1 specific chaperone 1	X	0.850107	‚òÖ	0.0156108	3.83902	4.68912
C1orf109	chromosome 1 open reading frame 109	1	0.644844	‚òÖ	0.0145071	4.3073	4.95214
C1orf112	chromosome 1 open reading frame 112	1	1.87832	‚òÖ	6.51e-26	3.16068	5.03901
C1orf115	chromosome 1 open reading frame 115	1	-2.85091	‚òÖ	0.000225396	4.26243	1.41152
C1orf127	chromosome 1 open reading frame 127	1	0.929195	‚òÖ	0.0352583	0.668678	1.59787
C1orf131	chromosome 1 open reading frame 131	1	1.56911	‚òÖ	1.26e-13	3.33462	4.90373
C1orf159	chromosome 1 open reading frame 159	1	0.979079	‚òÖ	0.00289276	3.12495	4.10402
C1orf198	chromosome 1 open reading frame 198	1	-0.924589	‚òÖ	1.55e-09	2.57076	1.64617
C1orf43	chromosome 1 open reading frame 43	1	-0.757811	‚òÖ	2.52e-14	8.3268	7.56899
C1orf50	chromosome 1 open reading frame 50	1	0.641841	‚òÖ	0.032561	2.02143	2.66328
C1orf52	chromosome 1 open reading frame 52	1	0.964293	‚òÖ	8.02e-07	3.63198	4.59627
C1orf56	chromosome 1 open reading frame 56	1	-0.537733	‚òÖ	2.49e-09	2.60152	2.06379
C1QTNF1	C1q and TNF related 1	17	-0.998664	‚òÖ	0.00041494	1.08542	0.0867539
C20orf27	chromosome 20 open reading frame 27	20	0.825223	‚òÖ	0.0348343	4.99319	5.81841
C20orf96	chromosome 20 open reading frame 96	20	0.912827	‚òÖ	0.00133178	2.51967	3.4325
C21orf58	chromosome 21 open reading frame 58	21	2.88388	‚òÖ	1.06e-33	2.26635	5.15022
C22orf46	CTA-216E10.6	22	1.7118	‚òÖ	2.27e-54	3.31056	5.02236
C2CD3	C2 domain containing 3 centriole elongation regula...	11	0.986251	‚òÖ	5.15e-06	4.24705	5.23331
C2CD4D	C2 calcium dependent domain containing 4D	1	-0.882073	‚òÖ	0.00980284	1.82939	0.947316
C2CD5	C2 calcium dependent domain containing 5	12	1.01752	‚òÖ	8.31e-15	4.83194	5.84946
C2orf72	chromosome 2 open reading frame 72	2	-0.598506	‚òÖ	0.0316071	1.08588	0.487373
C2orf81	chromosome 2 open reading frame 81	2	0.846929	‚òÖ	0.00051603	0.518977	1.36591
C2orf88	chromosome 2 open reading frame 88	2	2.04136	‚òÖ	0.00120792	1.91185	3.95321
C3	complement C3	19	-2.44684	‚òÖ	4.19e-11	2.93128	0.48444
C3orf18	chromosome 3 open reading frame 18	3	-0.69873	‚òÖ	1.45e-09	1.69119	0.992459
C3orf38	chromosome 3 open reading frame 38	3	-0.560053	‚òÖ	1.28e-09	5.94794	5.38789
C4orf3	chromosome 4 open reading frame 3	4	-0.889991	‚òÖ	2.82e-11	6.99253	6.10254
C4orf46	chromosome 4 open reading frame 46	4	0.871853	‚òÖ	0.0204766	4.60772	5.47958
C5AR1	complement C5a receptor 1	19	-1.97979	‚òÖ	0.0226898	3.03598	1.05619
C5orf34	chromosome 5 open reading frame 34	5	1.53911	‚òÖ	4.29e-09	2.05461	3.59371
C5orf63	chromosome 5 open reading frame 63	5	0.822696	‚òÖ	0.000969656	2.27819	3.10088
C6orf223	chromosome 6 open reading frame 223	6	-1.31879	‚òÖ	0.00309942	6.677	5.35821
C6orf52	chromosome 6 open reading frame 52	6	0.743438	‚òÖ	2.3e-05	0.378098	1.12154
C6orf62	chromosome 6 open reading frame 62	6	0.757932	‚òÖ	0.00665984	6.89567	7.6536
C6orf89	chromosome 6 open reading frame 89	6	0.693723	‚òÖ	0.00203673	5.60642	6.30014
C8orf88	chromosome 8 open reading frame 88	8	-0.716371	‚òÖ	0.00830061	3.46349	2.74712
C9orf16	chromosome 9 open reading frame 16	9	-0.531215	‚òÖ	2.9e-09	6.15426	5.62305
C9orf40	chromosome 9 open reading frame 40	9	1.21112	‚òÖ	2.48e-08	4.36294	5.57407
C9orf78	chromosome 9 open reading frame 78	9	0.716724	‚òÖ	0.0183419	5.15983	5.87655
C9orf85	chromosome 9 open reading frame 85	9	0.833434	‚òÖ	0.00128627	3.44027	4.27371
CA11	carbonic anhydrase 11	19	-1.10974	‚òÖ	5.14e-07	3.45765	2.34791
CA14	carbonic anhydrase 14	1	-0.64607	‚òÖ	2.66e-05	1.24538	0.599307
CA9	carbonic anhydrase 9	9	-2.36471	‚òÖ	5.41e-06	2.66941	0.304706
CAB39L	calcium binding protein 39 like	13	-1.58476	‚òÖ	2.87e-22	4.22206	2.6373
CABIN1	calcineurin binding protein 1	22	0.745849	‚òÖ	6.79e-05	6.11057	6.85642
CABLES1	Cdk5 and Abl enzyme substrate 1	18	-0.708754	‚òÖ	5.2e-07	6.78092	6.07217
CABLES2	Cdk5 and Abl enzyme substrate 2	20	1.17787	‚òÖ	1.07e-10	4.00926	5.18713
CACFD1	calcium channel flower domain containing 1	9	-1.2618	‚òÖ	5.05e-06	3.49345	2.23165
CACNA1D	calcium voltage-gated channel subunit alpha1 D	3	-1.19152	‚òÖ	0.00225435	3.09019	1.89868
CACNA1E	calcium voltage-gated channel subunit alpha1 E	1	-1.36133	‚òÖ	3.47e-05	5.15399	3.79267
CACNA1F	calcium voltage-gated channel subunit alpha1 F	X	-1.31452	‚òÖ	3.63e-15	1.55492	0.240391
CACNA1G	calcium voltage-gated channel subunit alpha1 G	17	-1.2083	‚òÖ	3.09e-07	1.28786	0.0795626
CACNA2D4	calcium voltage-gated channel auxiliary subunit al...	12	0.674089	‚òÖ	0.00387644	0.948404	1.62249
CACNB1	calcium voltage-gated channel auxiliary subunit be...	17	1.03503	‚òÖ	3.98e-05	2.29748	3.33251
CACNB3	calcium voltage-gated channel auxiliary subunit be...	12	-0.909723	‚òÖ	0.0167606	2.58506	1.67533
CACNB4	calcium voltage-gated channel auxiliary subunit be...	2	-1.52154	‚òÖ	0.00904547	5.63681	4.11526
CACTIN	cactin, spliceosome C complex subunit	19	1.38443	‚òÖ	1.99e-07	3.81199	5.19642
CAD	carbamoyl-phosphate synthetase 2, aspartate transc...	2	1.15301	‚òÖ	0.0391769	6.41908	7.57209
CADM1	cell adhesion molecule 1	11	2.23474	‚òÖ	2.44e-10	0.444178	2.67892
CADM2	cell adhesion molecule 2	3	0.75365	‚òÖ	0.00265385	0.0675408	0.821191
CADM3	cell adhesion molecule 3	1	-0.969852	‚òÖ	9.49e-09	1.04797	0.0781225
CALCRL	calcitonin receptor like receptor	2	-0.583173	‚òÖ	0.0118477	3.11722	2.53404
CALM1	calmodulin 1	14	1.42868	‚òÖ	7.86e-07	6.94829	8.37697
CALN1	calneuron 1	7	-1.37107	‚òÖ	0.000131642	1.41564	0.0445759
CAMK1D	calcium/calmodulin dependent protein kinase ID	10	-0.53399	‚òÖ	0.0102236	6.41615	5.88216
CAMKK1	calcium/calmodulin dependent protein kinase kinase...	17	-0.960672	‚òÖ	2.04e-05	2.56503	1.60436
CAMLG	calcium modulating ligand	5	-0.890196	‚òÖ	1.32e-14	6.445	5.5548
CAMP	cathelicidin antimicrobial peptide	3	1.42578	‚òÖ	0.00017541	0.946086	2.37187
CAMSAP3	calmodulin regulated spectrin associated protein f...	19	-1.19492	‚òÖ	0.00374882	3.78569	2.59077
CAND1	cullin associated and neddylation dissociated 1	12	0.637508	‚òÖ	0.0128885	7.58281	8.22032
CAND2	cullin associated and neddylation dissociated 2 (p...	3	-1.06444	‚òÖ	0.0226899	2.17747	1.11303
CAPG	capping actin protein, gelsolin like	2	-1.06205	‚òÖ	0.00297412	7.1996	6.13755
CAPN10	calpain 10	2	1.92946	‚òÖ	6.38e-08	3.30482	5.23427
CAPN15	calpain 15	16	0.964104	‚òÖ	7.46e-06	5.83601	6.80011
CAPN3	calpain 3	15	1.31632	‚òÖ	2.88e-05	0.35721	1.67353
CAPRIN2	caprin family member 2	12	0.90147	‚òÖ	0.0292582	2.2662	3.16767
CAPS	calcyphosine	19	0.664599	‚òÖ	0.0135466	1.25594	1.92054
CAPZA1	capping actin protein of muscle Z-line subunit alp...	1	0.763517	‚òÖ	0.0260495	8.0091	8.77262
CARD6	caspase recruitment domain family member 6	5	1.91886	‚òÖ	2.02e-05	1.10608	3.02494
CARD8	caspase recruitment domain family member 8	19	0.921267	‚òÖ	1.07e-09	5.55885	6.48011
CARD9	caspase recruitment domain family member 9	9	0.927205	‚òÖ	0.00077989	0.119423	1.04663
CARHSP1	calcium regulated heat stable protein 1	16	0.649094	‚òÖ	0.0223241	4.66363	5.31273
CARS2	cysteinyl-tRNA synthetase 2, mitochondrial	13	1.42357	‚òÖ	0.00029854	5.40309	6.82666
CASD1	CAS1 domain containing 1	7	0.848188	‚òÖ	0.000205342	3.65836	4.50654
CASKIN1	CASK interacting protein 1	16	-0.912521	‚òÖ	0.000454893	1.70677	0.794246
CASP1	caspase 1	11	-1.12982	‚òÖ	0.0204137	5.08647	3.95665
CASP10	caspase 10	2	1.55425	‚òÖ	0.000299957	3.06971	4.62396
CASP2	caspase 2	7	1.30367	‚òÖ	2.17e-09	5.09381	6.39748
CASP3	caspase 3	4	1.28586	‚òÖ	5.37e-06	5.99857	7.28443
CASP6	caspase 6	4	1.12477	‚òÖ	0.00524816	3.3845	4.50927
CASP7	caspase 7	10	1.43105	‚òÖ	3.01e-08	4.19473	5.62578
CASP8AP2	caspase 8 associated protein 2	6	2.17126	‚òÖ	3.78e-32	3.46495	5.63622
CATSPER2	cation channel sperm associated 2	15	1.1391	‚òÖ	0.00154306	0.692407	1.83151
CAV1	caveolin 1	7	-1.47979	‚òÖ	0.00371998	4.76757	3.28778
CBFB	core-binding factor subunit beta	16	0.856567	‚òÖ	1.97e-09	6.60703	7.46359
CBLB	Cbl proto-oncogene B	3	-0.565246	‚òÖ	0.00989956	6.1379	5.57266
CBR1	carbonyl reductase 1	21	1.5389	‚òÖ	1.65e-06	3.27694	4.81584
CBR4	carbonyl reductase 4	4	0.963027	‚òÖ	1.91e-05	4.38545	5.34848
CBWD1	COBW domain containing 1	9	1.20309	‚òÖ	0.0463413	4.14063	5.34372
CBWD2	COBW domain containing 2	2	1.44614	‚òÖ	0.00232285	4.01838	5.46453
CBWD5	COBW domain containing 5	9	1.86243	‚òÖ	2.76e-33	2.82298	4.68541
CBX3	chromobox 3	7	1.05893	‚òÖ	5.99e-15	7.54399	8.60293
CBX5	chromobox 5	12	1.21411	‚òÖ	3.27e-12	7.45051	8.66462
CBX7	chromobox 7	22	-0.691397	‚òÖ	2.6e-05	4.79092	4.09953
CC2D1A	coiled-coil and C2 domain containing 1A	19	0.754202	‚òÖ	0.00925849	4.72555	5.47976
CC2D1B	coiled-coil and C2 domain containing 1B	1	1.55632	‚òÖ	4.59e-19	4.17141	5.72773
CCAR1	cell division cycle and apoptosis regulator 1	10	2.1442	‚òÖ	3.02e-80	5.17664	7.32084
CCAR2	cell cycle and apoptosis regulator 2	8	0.922369	‚òÖ	0.000153982	6.17914	7.10151
CCDC106	coiled-coil domain containing 106	19	-1.29027	‚òÖ	1.98e-19	7.2589	5.96863
CCDC112	coiled-coil domain containing 112	5	-1.03693	‚òÖ	0.00245402	2.98493	1.948
CCDC115	coiled-coil domain containing 115	2	-0.797257	‚òÖ	1.4e-11	5.75622	4.95896
CCDC120	coiled-coil domain containing 120	X	-0.684804	‚òÖ	0.0445293	3.35513	2.67032
CCDC125	coiled-coil domain containing 125	5	1.26464	‚òÖ	0.00182877	3.16009	4.42473
CCDC134	coiled-coil domain containing 134	22	1.32266	‚òÖ	0.00016797	4.14635	5.46901
CCDC136	coiled-coil domain containing 136	7	0.874854	‚òÖ	0.0242409	0.390734	1.26559
CCDC137	coiled-coil domain containing 137	17	1.51278	‚òÖ	7.83e-07	4.61333	6.12612
CCDC138	coiled-coil domain containing 138	2	1.11595	‚òÖ	0.00246021	2.82454	3.94049
CCDC14	coiled-coil domain containing 14	3	2.38365	‚òÖ	9.26e-19	3.42516	5.80881
CCDC142	coiled-coil domain containing 142	2	2.27627	‚òÖ	7.77e-24	1.55218	3.82845
CCDC144A	coiled-coil domain containing 144A	17	1.20822	‚òÖ	0.0230081	0.297616	1.50584
CCDC15	coiled-coil domain containing 15	11	1.42069	‚òÖ	1.54e-12	1.69265	3.11334
CCDC150	coiled-coil domain containing 150	2	2.39641	‚òÖ	1.98e-27	0.717348	3.11376
CCDC151	coiled-coil domain containing 151	19	-2.30657	‚òÖ	2.89e-11	3.25073	0.944154
CCDC152	coiled-coil domain containing 152	5	2.66381	‚òÖ	0.000425414	1.98509	4.6489
CCDC157	coiled-coil domain containing 157	22	0.781052	‚òÖ	1.79e-06	0.447516	1.22857
CCDC171	coiled-coil domain containing 171	9	-0.752184	‚òÖ	1.64e-07	2.68547	1.93328
CCDC18	coiled-coil domain containing 18	1	3.34351	‚òÖ	4.73e-197	2.12646	5.46997
CCDC183	coiled-coil domain containing 183	9	0.718269	‚òÖ	4.99e-05	0.521496	1.23976
CCDC186	coiled-coil domain containing 186	10	1.32269	‚òÖ	2.4e-11	3.80253	5.12521
CCDC189	coiled-coil domain containing 189	16	0.982871	‚òÖ	0.000538925	0.313552	1.29642
CCDC25	coiled-coil domain containing 25	8	0.681703	‚òÖ	0.00750376	5.55874	6.24044
CCDC28A	coiled-coil domain containing 28A	6	-0.742641	‚òÖ	1.89e-07	5.1393	4.39666
CCDC34	coiled-coil domain containing 34	11	1.10089	‚òÖ	1.11e-06	4.09903	5.19993
CCDC39	coiled-coil domain containing 39	3	0.960973	‚òÖ	1.71e-06	0.17029	1.13126
CCDC51	coiled-coil domain containing 51	3	0.847202	‚òÖ	1.8e-05	4.33839	5.18559
CCDC61	coiled-coil domain containing 61	19	0.764956	‚òÖ	0.0117368	3.88819	4.65314
CCDC65	coiled-coil domain containing 65	12	0.71528	‚òÖ	0.000492146	0.592055	1.30734
CCDC66	coiled-coil domain containing 66	3	2.18358	‚òÖ	6.4e-22	1.72596	3.90954
CCDC77	coiled-coil domain containing 77	12	1.03713	‚òÖ	5.75e-08	3.38852	4.42565
CCDC78	coiled-coil domain containing 78	16	2.51875	‚òÖ	5.91e-07	1.07386	3.59261
CCDC82	coiled-coil domain containing 82	11	1.55687	‚òÖ	7.4e-13	4.02049	5.57736
CCDC86	coiled-coil domain containing 86	11	1.07678	‚òÖ	0.00025837	4.80841	5.88519
CCDC88A	coiled-coil domain containing 88A	2	1.67012	‚òÖ	1.52e-15	5.13818	6.80829
CCDC88B	coiled-coil domain containing 88B	11	1.26133	‚òÖ	1.67e-08	6.09481	7.35614
CCDC88C	coiled-coil domain containing 88C	14	0.889864	‚òÖ	0.0125493	6.14918	7.03904
CCDC92	coiled-coil domain containing 92	12	-0.782765	‚òÖ	0.000827268	3.44582	2.66305
CCDC97	coiled-coil domain containing 97	19	0.715557	‚òÖ	1.71e-09	5.30459	6.02014
CCL19	C-C motif chemokine ligand 19	9	-2.21588	‚òÖ	2.4e-10	2.2932	0.077312
CCL20	C-C motif chemokine ligand 20	2	-1.51	‚òÖ	1.23e-05	2.01645	0.506444
CCL5	C-C motif chemokine ligand 5	17	-1.88433	‚òÖ	1.15e-07	7.03853	5.1542
CCNA2	cyclin A2	4	1.35544	‚òÖ	1.55e-07	6.22318	7.57863
CCNB1	cyclin B1	5	1.80823	‚òÖ	2.04e-15	5.92123	7.72946
CCNB1IP1	cyclin B1 interacting protein 1	14	-1.22201	‚òÖ	4.24e-17	7.12043	5.89842
CCNB2	cyclin B2	15	1.11369	‚òÖ	0.00597767	5.82845	6.94214
CCND1	cyclin D1	11	-3.36934	‚òÖ	9.26e-05	5.9635	2.59416
CCND2	cyclin D2	12	-0.627094	‚òÖ	0.0042662	8.16861	7.54151
CCNE1	cyclin E1	19	2.30393	‚òÖ	9.98e-06	3.04116	5.3451
CCNE2	cyclin E2	8	2.11192	‚òÖ	5.34e-10	1.54958	3.66151
CCNF	cyclin F	16	1.53116	‚òÖ	2.2e-19	5.21897	6.75013
CCNG1	cyclin G1	5	-1.17364	‚òÖ	7.35e-09	9.00115	7.82751
CCNG2	cyclin G2	4	-1.36755	‚òÖ	1.56e-07	6.42351	5.05596
CCNI	cyclin I	4	-1.16877	‚òÖ	1.9e-14	9.59172	8.42295
CCNI2	cyclin I family member 2	5	-1.49666	‚òÖ	1.77e-06	5.17465	3.67799
CCNJ	cyclin J	10	0.801017	‚òÖ	0.0224997	2.63501	3.43603
CCNJL	cyclin J like	5	-1.28994	‚òÖ	0.00207566	1.71838	0.42844
CCNL2	cyclin L2	1	1.93918	‚òÖ	2e-48	4.75232	6.6915
CCNT2	cyclin T2	2	0.986859	‚òÖ	1.68e-05	4.31393	5.30079
CCP110	centriolar coiled-coil protein 110	16	1.47362	‚òÖ	1.09e-08	4.70898	6.1826
CCR1	C-C motif chemokine receptor 1	3	2.77762	‚òÖ	0.0010272	2.42398	5.2016
CCR2	C-C motif chemokine receptor 2	3	1.67114	‚òÖ	2.19e-09	0.0603569	1.7315
CCR5	C-C motif chemokine receptor 5	3	0.729486	‚òÖ	3.41e-06	0	0.729486
CCR7	C-C motif chemokine receptor 7	17	-1.49895	‚òÖ	4.39e-07	8.03531	6.53636
CCR8	C-C motif chemokine receptor 8	3	-0.648184	‚òÖ	0.0482288	1.49151	0.843326
CCRL2	C-C motif chemokine receptor like 2	3	1.25129	‚òÖ	0.0197511	0.696987	1.94828
CCSER2	coiled-coil serine rich protein 2	10	-0.607563	‚òÖ	0.000204256	4.93733	4.32976
CCT2	chaperonin containing TCP1 subunit 2	12	0.95476	‚òÖ	0.00115036	7.57557	8.53033
CCT5	chaperonin containing TCP1 subunit 5	5	1.18255	‚òÖ	0.0025324	7.56793	8.75048
CCT6A	chaperonin containing TCP1 subunit 6A	7	1.04793	‚òÖ	0.000393789	8.05922	9.10715
CCZ1B	CCZ1 homolog B, vacuolar protein trafficking and b...	7	0.927075	‚òÖ	0.00336509	3.54532	4.4724
CD101	CD101 molecule	1	1.48815	‚òÖ	1.27e-05	0.084753	1.5729
CD109	CD109 molecule	6	-0.871097	‚òÖ	0.000473296	4.78253	3.91143
CD180	CD180 molecule	5	2.94827	‚òÖ	1.2e-18	2.60239	5.55065
CD19	CD19 molecule	16	1.52277	‚òÖ	3.59e-06	5.91506	7.43782
CD1C	CD1c molecule	1	2.12411	‚òÖ	0.00718844	0.239285	2.36339
CD200	CD200 molecule	3	-1.43685	‚òÖ	0.000571516	6.02612	4.58928
CD200R1	CD200 receptor 1	3	1.2605	‚òÖ	0.010214	1.69201	2.95251
CD226	CD226 molecule	18	-0.735691	‚òÖ	0.0162272	7.88744	7.15174
CD244	CD244 molecule	1	-2.14702	‚òÖ	0.000120146	3.43806	1.29104
CD27	CD27 molecule	12	-0.511835	‚òÖ	0.0113858	6.36418	5.85234
CD274	CD274 molecule	9	-1.43141	‚òÖ	1.94e-09	6.34787	4.91646
CD276	CD276 molecule	15	-1.20717	‚òÖ	0.0166661	3.15165	1.94449
CD28	CD28 molecule	2	-1.50457	‚òÖ	0.00367681	5.44173	3.93716
CD300A	CD300a molecule	17	-1.45973	‚òÖ	1.85e-17	7.97127	6.51154
CD37	CD37 molecule	19	-1.28133	‚òÖ	2.64e-15	9.2925	8.01117
CD4	CD4 molecule	12	-2.95171	‚òÖ	3.73e-08	4.34244	1.39073
CD40	CD40 molecule	20	-1.12042	‚òÖ	3.02e-14	7.82387	6.70344
CD48	CD48 molecule	1	-2.11492	‚òÖ	1.03e-79	9.86362	7.74869
CD55	CD55 molecule (Cromer blood group)	1	-2.11948	‚òÖ	3.31e-18	6.78193	4.66245
CD6	CD6 molecule	11	-0.610124	‚òÖ	0.00925885	3.23138	2.62126
CD63	CD63 molecule	12	-0.883053	‚òÖ	5.34e-10	7.60068	6.71763
CD70	CD70 molecule	19	-1.34167	‚òÖ	3.18e-25	9.02179	7.68012
CD74	CD74 molecule	5	-0.810914	‚òÖ	0.000164739	13.1129	12.3019
CD79A	CD79a molecule	19	-0.746509	‚òÖ	2.84e-16	9.53266	8.78615
CD80	CD80 molecule	3	-1.13719	‚òÖ	7.27e-07	5.98583	4.84864
CD81	CD81 molecule	11	-1.01755	‚òÖ	5.11e-11	8.49218	7.47463
CD82	CD82 molecule	11	-1.15238	‚òÖ	4.71e-07	8.85821	7.70582
CD84	CD84 molecule	1	-1.70436	‚òÖ	1.34e-05	5.27536	3.57099
CD93	CD93 molecule	20	-2.4732	‚òÖ	0.00727814	3.38011	0.906906
CD99	CD99 molecule (Xg blood group)	X	-0.595385	‚òÖ	3.41e-05	8.03811	7.44273
CDAN1	codanin 1	15	0.807312	‚òÖ	0.00223709	3.79831	4.60563
CDC123	cell division cycle 123	10	1.19201	‚òÖ	0.000401706	5.87059	7.0626
CDC14B	cell division cycle 14B	9	-1.01038	‚òÖ	1.26e-05	1.38716	0.376779
CDC16	cell division cycle 16	13	1.26638	‚òÖ	0.000116355	5.00804	6.27441
CDC20	cell division cycle 20	1	1.77956	‚òÖ	3.32e-13	6.13959	7.91915
CDC23	cell division cycle 23	5	0.803835	‚òÖ	8.17e-05	5.65671	6.46054
CDC25A	cell division cycle 25A	3	2.5361	‚òÖ	5.68e-09	3.72904	6.26514
CDC27	cell division cycle 27	17	0.872848	‚òÖ	3.12e-07	6.48486	7.35771
CDC34	cell division cycle 34, ubiqiutin conjugating enzy...	19	-0.654226	‚òÖ	5.44e-36	6.1594	5.50518
CDC37	cell division cycle 37, HSP90 cochaperone	19	1.1366	‚òÖ	1.2e-08	6.88755	8.02415
CDC42EP3	CDC42 effector protein 3	2	-0.827641	‚òÖ	1.88e-08	6.91881	6.09117
CDC42EP4	CDC42 effector protein 4	17	-1.29597	‚òÖ	0.0129734	4.68886	3.39289
CDC42EP5	CDC42 effector protein 5	19	-3.17712	‚òÖ	1.31e-18	3.48297	0.305857
CDC45	cell division cycle 45	22	2.54294	‚òÖ	8.97e-13	3.51995	6.06288
CDC6	cell division cycle 6	17	2.68658	‚òÖ	1.15e-10	3.79009	6.47666
CDC7	cell division cycle 7	1	2.10704	‚òÖ	2.51e-07	3.46161	5.56865
CDCA2	cell division cycle associated 2	8	1.74558	‚òÖ	2.55e-09	4.60554	6.35112
CDCA3	cell division cycle associated 3	12	1.56559	‚òÖ	1.76e-05	4.54937	6.11497
CDCA4	cell division cycle associated 4	14	0.828795	‚òÖ	0.0195681	5.66682	6.49561
CDCA5	cell division cycle associated 5	11	1.70778	‚òÖ	2.09e-15	5.57704	7.28482
CDCA7	cell division cycle associated 7	2	2.50894	‚òÖ	1.52e-05	4.2681	6.77704
CDCA8	cell division cycle associated 8	1	1.41882	‚òÖ	4.23e-17	5.52858	6.94741
CDH11	cadherin 11	16	-1.03223	‚òÖ	3.81e-07	1.12916	0.096936
CDH18	cadherin 18	5	-1.15936	‚òÖ	0.000297413	2.50421	1.34485
CDH23	cadherin related 23	10	0.84076	‚òÖ	0.0418782	0.520648	1.36141
CDHR1	cadherin related family member 1	10	-1.04999	‚òÖ	0.000620832	2.10033	1.05034
CDHR3	cadherin related family member 3	7	-0.725527	‚òÖ	0.000951748	0.996752	0.271224
CDIPT	CDP-diacylglycerol--inositol 3-phosphatidyltransfe...	16	-0.629995	‚òÖ	1.45e-13	5.79898	5.16899
CDK1	cyclin dependent kinase 1	10	1.29539	‚òÖ	1.93e-06	6.05362	7.34901
CDK10	cyclin dependent kinase 10	16	1.81477	‚òÖ	8.59e-66	3.8787	5.69347
CDK11A	cyclin dependent kinase 11A	1	1.44294	‚òÖ	2.95e-07	0.85512	2.29806
CDK11B	cyclin dependent kinase 11B	1	0.86322	‚òÖ	3.24e-05	4.91635	5.77957
CDK12	cyclin dependent kinase 12	17	0.963397	‚òÖ	6.05e-05	6.10075	7.06415
CDK14	cyclin dependent kinase 14	7	1.28553	‚òÖ	0.00366581	4.08856	5.37409
CDK18	cyclin dependent kinase 18	1	-4.62749	‚òÖ	2.5e-21	4.83132	0.203838
CDK2	cyclin dependent kinase 2	12	1.0976	‚òÖ	0.000191957	5.69848	6.79608
CDK2AP1	cyclin dependent kinase 2 associated protein 1	12	1.03426	‚òÖ	0.0401699	4.80169	5.83594
CDK2AP2	cyclin dependent kinase 2 associated protein 2	11	0.990142	‚òÖ	0.00639475	5.61537	6.60551
CDK5R1	cyclin dependent kinase 5 regulatory subunit 1	17	-1.14025	‚òÖ	5.49e-06	6.90893	5.76868
CDK5RAP1	CDK5 regulatory subunit associated protein 1	20	1.07172	‚òÖ	1.77e-09	4.35021	5.42193
CDK5RAP2	CDK5 regulatory subunit associated protein 2	9	0.902217	‚òÖ	1.98e-09	5.71493	6.61715
CDK5RAP3	CDK5 regulatory subunit associated protein 3	17	3.04377	‚òÖ	2.04e-24	1.49497	4.53874
CDK9	cyclin dependent kinase 9	9	0.832833	‚òÖ	3.57e-13	5.72517	6.558
CDKL1	cyclin dependent kinase like 1	14	0.859275	‚òÖ	0.00566905	2.55097	3.41025
CDKL5	cyclin dependent kinase like 5	X	-0.819392	‚òÖ	0.00141715	4.41484	3.59544
CDKN1B	cyclin dependent kinase inhibitor 1B	12	-0.799694	‚òÖ	8.28e-08	6.94245	6.14275
CDKN1C	cyclin dependent kinase inhibitor 1C	11	-4.03978	‚òÖ	1.21e-17	4.38644	0.346655
CDKN2C	cyclin dependent kinase inhibitor 2C	1	1.18687	‚òÖ	0.000364254	5.29785	6.48471
CDKN3	cyclin dependent kinase inhibitor 3	14	0.881129	‚òÖ	0.0396222	4.62777	5.5089
CECR2	CECR2 histone acetyl-lysine reader	22	-1.29951	‚òÖ	2.76e-11	1.44301	0.143495
CEND1	cell cycle exit and neuronal differentiation 1	11	2.02843	‚òÖ	0.00998154	0.854999	2.88343
CENPA	centromere protein A	2	1.23889	‚òÖ	1.07e-05	4.29452	5.53341
CENPB	centromere protein B	20	1.09145	‚òÖ	0.000122021	6.05215	7.14361
CENPBD1	CENPB DNA-binding domain containing 1	16	1.06548	‚òÖ	0.0433261	2.75107	3.81655
CENPC	centromere protein C	4	1.23538	‚òÖ	5.27e-07	4.09633	5.33171
CENPE	centromere protein E	4	3.36967	‚òÖ	7.55e-97	3.49327	6.86295
CENPF	centromere protein F	1	1.89016	‚òÖ	1.71e-15	5.67198	7.56214
CENPI	centromere protein I	X	2.36335	‚òÖ	1.15e-33	3.08086	5.44421
CENPJ	centromere protein J	13	2.35872	‚òÖ	1.1e-68	3.37874	5.73746
CENPK	centromere protein K	5	2.00753	‚òÖ	3.81e-07	3.41841	5.42595
CENPL	centromere protein L	1	1.14519	‚òÖ	1.94e-12	3.66953	4.81472
CENPM	centromere protein M	22	1.22425	‚òÖ	0.000516372	4.9633	6.18755
CENPN	centromere protein N	16	1.75727	‚òÖ	4.07e-08	4.10695	5.86421
CENPO	centromere protein O	2	2.3294	‚òÖ	9.2e-26	2.82803	5.15742
CENPP	centromere protein P	9	1.38111	‚òÖ	6.04e-19	2.64385	4.02496
CENPQ	centromere protein Q	6	0.934256	‚òÖ	0.00896325	3.43628	4.37053
CENPT	centromere protein T	16	1.65428	‚òÖ	3.76e-19	3.47611	5.13039
CENPU	centromere protein U	4	2.26538	‚òÖ	1.42e-09	3.90795	6.17333
CENPW	centromere protein W	6	1.46053	‚òÖ	2.87e-13	3.69479	5.15532
CEP104	centrosomal protein 104	1	0.844363	‚òÖ	1.63e-07	4.63144	5.47581
CEP128	centrosomal protein 128	14	1.72465	‚òÖ	9.77e-22	2.06703	3.79168
CEP135	centrosomal protein 135	4	1.02202	‚òÖ	3.68e-05	3.84938	4.87139
CEP152	centrosomal protein 152	15	2.35484	‚òÖ	4.03e-79	3.13535	5.49019
CEP162	centrosomal protein 162	6	1.50651	‚òÖ	5.45e-07	2.20087	3.70738
CEP164	centrosomal protein 164	11	1.75479	‚òÖ	3.55e-16	3.92361	5.6784
CEP192	centrosomal protein 192	18	1.26919	‚òÖ	1.09e-14	4.78264	6.05184
CEP250	centrosomal protein 250	20	1.65033	‚òÖ	1.38e-40	4.8401	6.49042
CEP290	centrosomal protein 290	12	1.4217	‚òÖ	5.2e-11	3.58917	5.01087
CEP295	centrosomal protein 295	11	2.36165	‚òÖ	2.91e-25	2.57764	4.93929
CEP55	centrosomal protein 55	10	1.49499	‚òÖ	2.22e-12	5.1731	6.6681
CEP57L1	centrosomal protein 57 like 1	6	0.919001	‚òÖ	2.12e-09	3.74106	4.66006
CEP63	centrosomal protein 63	3	1.01191	‚òÖ	0.00030611	2.64517	3.65708
CEP68	centrosomal protein 68	2	-1.01694	‚òÖ	5.15e-14	5.16899	4.15205
CEP72	centrosomal protein 72	5	0.994128	‚òÖ	0.00353972	2.75364	3.74776
CEP76	centrosomal protein 76	18	0.858259	‚òÖ	0.000758976	3.30415	4.16241
CEP78	centrosomal protein 78	9	1.58397	‚òÖ	2.78e-08	4.17927	5.76324
CEP83	centrosomal protein 83	12	1.45765	‚òÖ	1.14e-07	3.07462	4.53227
CEP85	centrosomal protein 85	1	0.986725	‚òÖ	1.23e-08	4.35472	5.34144
CEP85L	centrosomal protein 85 like	6	0.715593	‚òÖ	0.0350245	3.86506	4.58066
CEP95	centrosomal protein 95	17	1.25436	‚òÖ	1.05e-07	3.52334	4.7777
CEP97	centrosomal protein 97	3	1.07621	‚òÖ	9.18e-09	3.84561	4.92182
CERCAM	cerebral endothelial cell adhesion molecule	9	-1.14566	‚òÖ	0.0016587	2.85804	1.71238
CERK	ceramide kinase	22	1.24961	‚òÖ	7.26e-06	5.6154	6.86501
CERS4	ceramide synthase 4	19	-0.607283	‚òÖ	2.18e-08	5.65027	5.04299
CES1	carboxylesterase 1	16	1.32339	‚òÖ	5.21e-07	4.36313	5.68651
CETP	cholesteryl ester transfer protein	16	-1.74334	‚òÖ	2.5e-11	3.75026	2.00692
CFAP157	cilia and flagella associated protein 157	9	1.03081	‚òÖ	3.5e-05	0.566793	1.5976
CFAP36	cilia and flagella associated protein 36	2	-0.885809	‚òÖ	6.61e-08	5.21051	4.3247
CFAP44	cilia and flagella associated protein 44	3	2.23545	‚òÖ	5.71e-10	0.198131	2.43358
CFAP45	cilia and flagella associated protein 45	1	-0.869426	‚òÖ	8.67e-09	1.55379	0.684369
CFAP70	cilia and flagella associated protein 70	10	0.929736	‚òÖ	4.74e-06	0.140586	1.07032
CFDP1	craniofacial development protein 1	16	-1.05431	‚òÖ	1.69e-07	5.96658	4.91226
CFL1	cofilin 1	11	1.04928	‚òÖ	0.00235671	9.16234	10.2116
CFP	complement factor properdin	X	-1.9846	‚òÖ	3.53e-10	3	1.0154
CGN	cingulin	1	-1.2866	‚òÖ	0.00148894	2.77098	1.48437
CGREF1	cell growth regulator with EF-hand domain 1	2	-0.796901	‚òÖ	0.0473061	1.62659	0.829692
CHAC2	ChaC glutathione specific gamma-glutamylcyclotrans...	2	2.51628	‚òÖ	2.85e-12	2.14606	4.66234
CHAF1A	chromatin assembly factor 1 subunit A	19	2.20727	‚òÖ	1.85e-21	4.54629	6.75355
CHAF1B	chromatin assembly factor 1 subunit B	21	1.16805	‚òÖ	0.0153549	4.46538	5.63344
CHAMP1	chromosome alignment maintaining phosphoprotein 1	13	0.976678	‚òÖ	0.00012717	5.60931	6.58598
CHCHD6	coiled-coil-helix-coiled-coil-helix domain contain...	3	-1.48945	‚òÖ	8.68e-22	3.98149	2.49204
CHCHD7	coiled-coil-helix-coiled-coil-helix domain contain...	8	1.00743	‚òÖ	1.02e-06	4.85259	5.86002
CHD1	chromodomain helicase DNA binding protein 1	5	1.40444	‚òÖ	2.37e-14	5.39874	6.80318
CHD7	chromodomain helicase DNA binding protein 7	8	1.16709	‚òÖ	0.0394499	4.77659	5.94368
CHD8	chromodomain helicase DNA binding protein 8	14	0.725304	‚òÖ	0.00136362	6.32313	7.04843
CHD9	chromodomain helicase DNA binding protein 9	16	0.900115	‚òÖ	0.00235833	5.36613	6.26624
CHDH	choline dehydrogenase	3	-0.627608	‚òÖ	0.0211527	5.80609	5.17849
CHEK1	checkpoint kinase 1	11	1.74872	‚òÖ	6.52e-19	4.69407	6.44279
CHI3L1	chitinase 3 like 1	1	-2.716	‚òÖ	2.21e-08	3.12093	0.404934
CHIC2	cysteine rich hydrophobic domain 2	4	-0.536284	‚òÖ	1.53e-13	3.89706	3.36078
CHIT1	chitinase 1	1	1.30233	‚òÖ	2.07e-09	0.14438	1.44671
CHKB	choline kinase beta	22	-1.1809	‚òÖ	0.000167653	4.19317	3.01227
CHML	CHM like Rab escort protein	1	1.1464	‚òÖ	0.0263571	4.32486	5.47125
CHMP2A	charged multivesicular body protein 2A	19	-0.533283	‚òÖ	3.78e-08	7.11889	6.58561
CHMP4C	charged multivesicular body protein 4C	8	-0.761131	‚òÖ	0.0101789	1.75524	0.994104
CHMP5	charged multivesicular body protein 5	9	-0.505104	‚òÖ	2.1e-05	7.02885	6.52375
CHODL	chondrolectin	21	0.655571	‚òÖ	0.00522662	0.215099	0.87067
CHORDC1	cysteine and histidine rich domain containing 1	11	1.96996	‚òÖ	3.3e-19	4.80306	6.77302
CHPF	chondroitin polymerizing factor	2	1.95321	‚òÖ	0.0126807	2.83218	4.78539
CHPT1	choline phosphotransferase 1	12	-0.591782	‚òÖ	0.0264164	4.96453	4.37275
CHRAC1	chromatin accessibility complex subunit 1	8	1.06135	‚òÖ	1.67e-05	4.87433	5.93568
CHRM4	cholinergic receptor muscarinic 4	11	-1.64455	‚òÖ	2.64e-05	2.26461	0.620054
CHRNA10	cholinergic receptor nicotinic alpha 10 subunit	11	0.797289	‚òÖ	9.67e-07	0.0636732	0.860962
CHST14	carbohydrate sulfotransferase 14	15	-0.590077	‚òÖ	1.85e-10	4.78252	4.19244
CHTF18	chromosome transmission fidelity factor 18	16	2.78639	‚òÖ	7.64e-139	3.35841	6.1448
CHTF8	chromosome transmission fidelity factor 8	16	0.583111	‚òÖ	0.00302765	0.323672	0.906783
CHTOP	chromatin target of PRMT1	1	0.828727	‚òÖ	0.0158665	5.72556	6.55429
CHUK	component of inhibitor of nuclear factor kappa B k...	10	1.21408	‚òÖ	7.26e-12	4.73834	5.95242
CIAPIN1	cytokine induced apoptosis inhibitor 1	16	1.01823	‚òÖ	0.000494172	4.92457	5.9428
CIART	circadian associated repressor of transcription	1	-0.759401	‚òÖ	8.18e-06	2.046	1.2866
CILP2	cartilage intermediate layer protein 2	19	-0.695099	‚òÖ	0.00113098	1.08072	0.385617
CISD1	CDGSH iron sulfur domain 1	10	0.723659	‚òÖ	0.0140698	4.50826	5.23192
CIT	citron rho-interacting serine/threonine kinase	12	1.34836	‚òÖ	2.52e-14	4.63848	5.98684
CITED4	Cbp/p300 interacting transactivator with Glu/Asp r...	1	-1.20653	‚òÖ	1.51e-11	1.30116	0.094637
CKAP2	cytoskeleton associated protein 2	13	0.942507	‚òÖ	0.0111841	5.78805	6.73056
CKAP2L	cytoskeleton associated protein 2 like	2	1.39098	‚òÖ	1.99e-08	4.04564	5.43662
CKAP5	cytoskeleton associated protein 5	11	0.735814	‚òÖ	0.00745198	7.08541	7.82123
CLASP1	cytoplasmic linker associated protein 1	2	0.679676	‚òÖ	0.0418503	6.20991	6.88959
CLASP2	cytoplasmic linker associated protein 2	3	0.836863	‚òÖ	0.000196832	5.183	6.01987
CLCC1	chloride channel CLIC like 1	1	0.64985	‚òÖ	0.0229265	4.40458	5.05443
CLDN10	claudin 10	13	-0.783212	‚òÖ	0.00726537	0.941995	0.158782
CLDN14	claudin 14	21	-1.42203	‚òÖ	0.000203034	2.28125	0.859222
CLDN15	claudin 15	7	1.80145	‚òÖ	9.45e-17	1.95208	3.75354
CLDN16	claudin 16	3	-1.24831	‚òÖ	1.02e-06	1.33598	0.0876701
CLEC2B	C-type lectin domain family 2 member B	12	-1.21846	‚òÖ	0.00140035	4.1591	2.94064
CLECL1	C-type lectin like 1	12	2.61969	‚òÖ	0.00507032	2.57699	5.19668
CLGN	calmegin	4	1.03507	‚òÖ	0.000535333	0.0792813	1.11435
CLHC1	clathrin heavy chain linker domain containing 1	2	1.31263	‚òÖ	9.05e-12	0.92468	2.23731
CLIC2	chloride intracellular channel 2	X	-1.64275	‚òÖ	0.00048452	5.35042	3.70768
CLINT1	clathrin interactor 1	5	1.54775	‚òÖ	1.38e-06	5.12553	6.67328
CLIP2	CAP-Gly domain containing linker protein 2	7	-0.639402	‚òÖ	5.69e-07	7.78525	7.14585
CLIP3	CAP-Gly domain containing linker protein 3	19	-2.00309	‚òÖ	9.66e-12	4.0609	2.05782
CLK2	CDC like kinase 2	1	1.53239	‚òÖ	1.07e-22	4.74261	6.275
CLN3	CLN3 lysosomal/endosomal transmembrane protein, ba...	16	0.88308	‚òÖ	3.14e-05	0.636293	1.51937
CLN6	CLN6 transmembrane ER protein	15	1.14552	‚òÖ	0.00778305	4.73356	5.87907
CLNK	cytokine dependent hematopoietic cell linker	4	1.24413	‚òÖ	0.00167825	2.28411	3.52824
CLOCK	clock circadian regulator	4	1.23518	‚òÖ	1.23e-18	3.47651	4.71169
CLPB	caseinolytic mitochondrial matrix peptidase chaper...	11	0.751985	‚òÖ	0.000948244	4.87671	5.6287
CLPTM1L	CLPTM1 like	5	1.46577	‚òÖ	3.02e-05	5.84775	7.31352
CLSPN	claspin	1	2.97036	‚òÖ	2.13e-22	3.29921	6.26958
CLSTN3	calsyntenin 3	12	1.48014	‚òÖ	1.93e-19	4.14371	5.62385
CLUH	clustered mitochondria homolog	17	1.30709	‚òÖ	1.11e-09	6.77005	8.07714
CLVS1	clavesin 1	8	-0.926639	‚òÖ	0.000272288	1.40508	0.47844
CLYBL	citramalyl-CoA lyase	13	-0.585591	‚òÖ	0.00930216	2.77416	2.18857
CMBL	carboxymethylenebutenolidase homolog	5	-0.637238	‚òÖ	0.00774866	4.9827	4.34547
CMTM3	CKLF like MARVEL transmembrane domain containing 3	16	-1.70157	‚òÖ	0.000709196	5.62651	3.92494
CMTM6	CKLF like MARVEL transmembrane domain containing 6	3	1.26478	‚òÖ	0.00433233	5.55776	6.82254
CNBP	CCHC-type zinc finger nucleic acid binding protein	3	-0.884283	‚òÖ	1.11e-13	9.59612	8.71184
CNGB1	cyclic nucleotide gated channel subunit beta 1	16	1.28845	‚òÖ	1.38e-06	4.62423	5.91268
CNIH1	cornichon family AMPA receptor auxiliary protein 1	14	-0.651853	‚òÖ	3.57e-16	7.02388	6.37202
CNIH3	cornichon family AMPA receptor auxiliary protein 3	1	-1.41841	‚òÖ	3.1e-11	2.47132	1.05291
CNKSR1	connector enhancer of kinase suppressor of Ras 1	1	1.86973	‚òÖ	0.000126921	0.689536	2.55927
CNN2	calponin 2	19	1.20179	‚òÖ	2.77e-06	7.57383	8.77562
CNNM2	cyclin and CBS domain divalent metal cation transp...	10	-1.11474	‚òÖ	1.91e-07	4.56078	3.44604
CNNM4	cyclin and CBS domain divalent metal cation transp...	2	-0.762955	‚òÖ	3.08e-07	5.88821	5.12526
CNOT10	CCR4-NOT transcription complex subunit 10	3	0.714326	‚òÖ	0.0126022	5.09825	5.81258
CNOT9	CCR4-NOT transcription complex subunit 9	2	0.869928	‚òÖ	4.66e-08	6.56901	7.43893
CNPY2	canopy FGF signaling regulator 2	12	1.23916	‚òÖ	0.00031833	1.56311	2.80226
CNPY4	canopy FGF signaling regulator 4	7	1.40871	‚òÖ	8.42e-05	1.82049	3.2292
CNTF	ciliary neurotrophic factor	11	0.876694	‚òÖ	1.42e-08	0.0967942	0.973488
CNTRL	centriolin	9	1.81753	‚òÖ	4.1e-40	4.92421	6.74174
CNTROB	centrobin, centriole duplication and spindle assem...	17	0.757629	‚òÖ	0.0218297	4.80588	5.56351
COA5	cytochrome c oxidase assembly factor 5	2	0.745043	‚òÖ	0.00869778	4.19509	4.94013
COA7	cytochrome c oxidase assembly factor 7 (putative)	1	1.45802	‚òÖ	1.38e-08	4.28635	5.74437
COG2	component of oligomeric golgi complex 2	1	0.880615	‚òÖ	5.79e-09	4.22346	5.10407
COG3	component of oligomeric golgi complex 3	13	1.03136	‚òÖ	8.31e-07	4.42599	5.45735
COG4	component of oligomeric golgi complex 4	16	0.70685	‚òÖ	0.00134509	5.50451	6.21136
COL1A1	collagen type I alpha 1 chain	17	-1.99431	‚òÖ	1.9e-07	3.46288	1.46857
COL24A1	collagen type XXIV alpha 1 chain	1	1.20932	‚òÖ	0.000285943	2.75796	3.96728
COL4A3	collagen type IV alpha 3 chain	2	1.29965	‚òÖ	0.017556	0.984664	2.28432
COL7A1	collagen type VII alpha 1 chain	3	-0.616062	‚òÖ	0.00191069	1.76719	1.15113
COL9A2	collagen type IX alpha 2 chain	1	1.47651	‚òÖ	1.27e-19	5.05146	6.52796
COLEC10	collectin subfamily member 10	8	-1.97596	‚òÖ	0.00265656	2.04637	0.0704106
COLEC12	collectin subfamily member 12	18	-1.18175	‚òÖ	0.000652606	1.35199	0.170241
COLGALT1	collagen beta(1-O)galactosyltransferase 1	19	1.00638	‚òÖ	0.000285157	5.57887	6.58525
COMMD3	COMM domain containing 3	10	0.858496	‚òÖ	0.00823924	3.36725	4.22575
COMMD4	COMM domain containing 4	15	1.27133	‚òÖ	4.58e-12	4.83054	6.10187
COMMD6	COMM domain containing 6	13	-0.949162	‚òÖ	3.85e-37	6.9888	6.03963
COMMD8	COMM domain containing 8	4	0.871406	‚òÖ	0.0199319	5.00375	5.87515
COMTD1	catechol-O-methyltransferase domain containing 1	10	1.19292	‚òÖ	0.00477505	3.7863	4.97922
COPB2	COPI coat complex subunit beta 2	3	0.731904	‚òÖ	0.00104395	6.86215	7.59405
COPS5	COP9 signalosome subunit 5	8	0.69843	‚òÖ	0.0339557	5.41745	6.11588
COPS7B	COP9 signalosome subunit 7B	2	0.837138	‚òÖ	0.000859498	5.01798	5.85512
COQ2	coenzyme Q2, polyprenyltransferase	4	2.17147	‚òÖ	1.56e-10	2.69446	4.86594
COQ3	coenzyme Q3, methyltransferase	6	1.15091	‚òÖ	0.00983249	3.12728	4.27819
COQ4	coenzyme Q4	9	0.668373	‚òÖ	0.000117364	4.86982	5.5382
CORO1A	coronin 1A	16	1.65674	‚òÖ	7.12e-07	8.94877	10.6055
CORO1B	coronin 1B	11	-0.728762	‚òÖ	1.5e-12	6.69245	5.96369
CORO2A	coronin 2A	9	-1.88939	‚òÖ	0.0017528	2.7985	0.909106
CORO6	coronin 6	17	2.3409	‚òÖ	2.66e-13	0.386273	2.72718
COX11	cytochrome c oxidase copper chaperone COX11	17	0.91185	‚òÖ	0.0022681	4.82505	5.7369
COX17	cytochrome c oxidase copper chaperone COX17	3	-0.514718	‚òÖ	7.5e-08	6.89606	6.38134
COX19	cytochrome c oxidase assembly factor COX19	7	0.916474	‚òÖ	5.35e-08	3.93891	4.85538
COX4I1	cytochrome c oxidase subunit 4I1	16	-0.833358	‚òÖ	1.9e-17	9.25325	8.41989
COX4I2	cytochrome c oxidase subunit 4I2	20	-0.969796	‚òÖ	8.86e-08	0.998061	0.0282647
COX6B1	cytochrome c oxidase subunit 6B1	19	-0.553829	‚òÖ	1.11e-18	7.97247	7.41864
COX7A2L	cytochrome c oxidase subunit 7A2 like	2	-0.757251	‚òÖ	1.39e-12	7.83448	7.07723
COX7C	cytochrome c oxidase subunit 7C	5	-0.889106	‚òÖ	2.4e-29	9.43317	8.54407
CPA2	carboxypeptidase A2	7	-1.92425	‚òÖ	8.18e-11	1.9397	0.0154508
CPA4	carboxypeptidase A4	7	-1.41358	‚òÖ	0.0273938	1.84103	0.427447
CPEB2	cytoplasmic polyadenylation element binding protei...	4	-0.85574	‚òÖ	9.67e-08	4.6315	3.77576
CPNE5	copine 5	6	2.14921	‚òÖ	0.0269222	4.30175	6.45096
CPNE7	copine 7	16	1.90519	‚òÖ	0.000731602	2.70763	4.61282
CPQ	carboxypeptidase Q	8	-0.773572	‚òÖ	1.77e-09	0.915428	0.141855
CPSF1	cleavage and polyadenylation specific factor 1	8	0.895001	‚òÖ	0.0102532	6.19016	7.08516
CPSF2	cleavage and polyadenylation specific factor 2	14	0.876514	‚òÖ	0.00422354	6.29138	7.16789
CPSF3	cleavage and polyadenylation specific factor 3	2	1.0879	‚òÖ	0.0014838	5.69446	6.78236
CPSF4	cleavage and polyadenylation specific factor 4	7	0.85235	‚òÖ	0.0270573	5.12559	5.97794
CPSF6	cleavage and polyadenylation specific factor 6	12	0.851668	‚òÖ	0.000444	6.62738	7.47905
CPSF7	cleavage and polyadenylation specific factor 7	11	0.89133	‚òÖ	3.61e-12	6.47762	7.36895
CPT1A	carnitine palmitoyltransferase 1A	11	2.39796	‚òÖ	2.31e-15	3.58693	5.98489
CPT1B	carnitine palmitoyltransferase 1B	22	0.982281	‚òÖ	0.00167524	0.547397	1.52968
CPT2	carnitine palmitoyltransferase 2	1	0.727911	‚òÖ	0.0070279	4.41944	5.14735
CR1L	complement C3b/C4b receptor 1 like	1	-0.790842	‚òÖ	0.00278982	0.990314	0.199473
CRABP1	cellular retinoic acid binding protein 1	15	1.70412	‚òÖ	2.65e-11	0.648484	2.35261
CRACR2A	calcium release activated channel regulator 2A	12	1.49355	‚òÖ	2.14e-28	3.08863	4.58218
CRACR2B	calcium release activated channel regulator 2B	11	2.43375	‚òÖ	4.41e-12	0.630987	3.06474
CRADD	CASP2 and RIPK1 domain containing adaptor with dea...	12	0.851857	‚òÖ	0.000700054	2.39645	3.24831
CRAT	carnitine O-acetyltransferase	9	-1.9575	‚òÖ	2.83e-07	4.55006	2.59256
CRB2	crumbs cell polarity complex component 2	9	1.31059	‚òÖ	1.19e-07	0.282598	1.59319
CRCP	CGRP receptor component	7	1.05249	‚òÖ	2.04e-12	4.5218	5.57429
CREB3L1	cAMP responsive element binding protein 3 like 1	11	-2.43344	‚òÖ	1.35e-05	5.14885	2.71541
CREB3L2	cAMP responsive element binding protein 3 like 2	7	1.06341	‚òÖ	0.0204837	6.30128	7.36469
CREBL2	cAMP responsive element binding protein like 2	12	-0.699376	‚òÖ	6.04e-08	5.72126	5.02188
CREBRF	CREB3 regulatory factor	5	-1.94446	‚òÖ	6.57e-15	5.67126	3.7268
CRELD2	cysteine rich with EGF like domains 2	22	1.53649	‚òÖ	0.00131195	5.14792	6.68441
CREM	cAMP responsive element modulator	10	1.85441	‚òÖ	4.8e-05	4.01301	5.86742
CRIP2	cysteine rich protein 2	14	-0.890356	‚òÖ	0.000889855	1.19955	0.309198
CROT	carnitine O-octanoyltransferase	7	0.931065	‚òÖ	0.0151996	2.91664	3.8477
CRTAM	cytotoxic and regulatory T cell molecule	11	-0.72066	‚òÖ	0.0438241	1.47763	0.756966
CRYGS	crystallin gamma S	3	0.86218	‚òÖ	2.46e-05	0.238889	1.10107
CRYL1	crystallin lambda 1	13	-2.61766	‚òÖ	3.63e-29	5.49827	2.88061
CRYZ	crystallin zeta	1	-0.539513	‚òÖ	2.43e-05	6.81042	6.2709
CSAD	cysteine sulfinic acid decarboxylase	12	1.76552	‚òÖ	1.88e-16	1.05438	2.8199
CSDE1	cold shock domain containing E1	1	-1.14643	‚òÖ	4.41e-18	10.4923	9.34591
CSE1L	chromosome segregation 1 like	20	1.53587	‚òÖ	2.92e-16	6.48016	8.01603
CSGALNACT2	chondroitin sulfate N-acetylgalactosaminyltransfer...	10	-1.13347	‚òÖ	5.98e-08	5.84381	4.71034
CSNK1G2	casein kinase 1 gamma 2	19	0.741922	‚òÖ	0.0198118	6.0783	6.82022
CSPP1	centrosome and spindle pole associated protein 1	8	2.00385	‚òÖ	6.35e-75	2.30143	4.30528
CSRNP1	cysteine and serine rich nuclear protein 1	3	-1.75395	‚òÖ	1.03e-13	6.82149	5.06754
CSRNP2	cysteine and serine rich nuclear protein 2	12	-0.703828	‚òÖ	1.23e-14	4.64148	3.93765
CSRNP3	cysteine and serine rich nuclear protein 3	2	-0.948482	‚òÖ	0.00158797	1.58642	0.637941
CSRP1	cysteine and glycine rich protein 1	1	0.913829	‚òÖ	0.0292373	5.57597	6.4898
CST3	cystatin C	20	-1.2229	‚òÖ	9.42e-05	6.67177	5.44887
CST7	cystatin F	20	-2.57532	‚òÖ	5.7e-05	2.9826	0.407282
CSTF2	cleavage stimulation factor subunit 2	X	1.04395	‚òÖ	0.00874246	4.58533	5.62928
CSTF2T	cleavage stimulation factor subunit 2 tau variant	10	0.662161	‚òÖ	0.0232446	5.33214	5.9943
CSTF3	cleavage stimulation factor subunit 3	11	1.39067	‚òÖ	8.18e-10	4.5025	5.89318
CTBP2	C-terminal binding protein 2	10	-0.84172	‚òÖ	0.0228346	1.65931	0.817592
CTCF	CCCTC-binding factor	16	0.683349	‚òÖ	0.0461908	6.253	6.93635
CTDP1	CTD phosphatase subunit 1	18	0.760288	‚òÖ	3.54e-07	5.221	5.98129
CTDSP1	CTD small phosphatase 1	2	0.778691	‚òÖ	0.000536118	6.11812	6.89681
CTIF	cap binding complex dependent translation initiati...	18	-0.79653	‚òÖ	0.0313462	4.02275	3.22622
CTNNAL1	catenin alpha like 1	9	1.72721	‚òÖ	2.03e-09	4.13456	5.86176
CTPS1	CTP synthase 1	1	1.92389	‚òÖ	0.000101581	5.20644	7.13032
CTR9	CTR9 homolog, Paf1/RNA polymerase II complex compo...	11	0.92964	‚òÖ	8.64e-07	6.0896	7.01924
CTSB	cathepsin B	8	-1.57334	‚òÖ	5.82e-11	7.26413	5.69079
CTSD	cathepsin D	11	-1.21941	‚òÖ	7.85e-09	5.92014	4.70074
CTSF	cathepsin F	11	-1.48872	‚òÖ	4.45e-05	1.93248	0.443763
CTSS	cathepsin S	1	-0.963674	‚òÖ	9.26e-11	7.7282	6.76452
CTSZ	cathepsin Z	20	1.46187	‚òÖ	0.0266894	7.14644	8.60831
CTTN	cortactin	11	-1.45059	‚òÖ	0.000137628	5.58784	4.13725
CTU1	cytosolic thiouridylase subunit 1	19	-0.502208	‚òÖ	3.72e-08	4.42431	3.9221
CTU2	cytosolic thiouridylase subunit 2	16	0.761653	‚òÖ	0.046103	4.19649	4.95815
CUL1	cullin 1	7	0.857979	‚òÖ	0.000396771	6.05153	6.90951
CUL2	cullin 2	10	0.70751	‚òÖ	0.000270572	5.61054	6.31805
CUL9	cullin 9	6	1.35445	‚òÖ	1.79e-13	4.29798	5.65243
CUTA	cutA divalent cation tolerance homolog	6	-0.710321	‚òÖ	1.72e-10	7.36951	6.65919
CUX2	cut like homeobox 2	12	-1.71407	‚òÖ	0.00206652	2.4031	0.689022
CWC22	CWC22 spliceosome associated protein homolog	2	0.640401	‚òÖ	0.000438682	5.10466	5.74507
CWC25	CWC25 spliceosome associated protein homolog	17	0.969935	‚òÖ	4.34e-06	4.32127	5.2912
CWF19L1	CWF19 like cell cycle control factor 1	10	1.06525	‚òÖ	1.17e-21	4.68221	5.74746
CX3CR1	C-X3-C motif chemokine receptor 1	3	-0.508982	‚òÖ	0.0219472	0.742376	0.233395
CXCL12	C-X-C motif chemokine ligand 12	10	-3.22924	‚òÖ	2.48e-06	4.2838	1.05456
CXCL16	C-X-C motif chemokine ligand 16	17	-1.38335	‚òÖ	3.27e-10	1.83156	0.448212
CXCR2	C-X-C motif chemokine receptor 2	2	0.584888	‚òÖ	7e-06	0	0.584888
CXCR3	C-X-C motif chemokine receptor 3	X	2.7104	‚òÖ	1.87e-05	2.48109	5.19148
CXorf38	chromosome X open reading frame 38	X	-0.788505	‚òÖ	5.16e-12	6.48858	5.70007
CXorf56	chromosome X open reading frame 56	X	0.613695	‚òÖ	0.0470841	4.40404	5.01774
CXXC1	CXXC finger protein 1	18	1.51121	‚òÖ	0.00209535	5.81167	7.32288
CYB561	cytochrome b561	17	1.20254	‚òÖ	0.0472124	2.26288	3.46542
CYB561A3	cytochrome b561 family member A3	11	1.79211	‚òÖ	8.6e-06	4.67245	6.46456
CYB561D1	cytochrome b561 family member D1	1	0.668696	‚òÖ	0.0359633	3.45037	4.11907
CYB561D2	cytochrome b561 family member D2	3	0.931034	‚òÖ	0.00547486	3.0647	3.99573
CYB5A	cytochrome b5 type A	18	-1.3564	‚òÖ	1.86e-13	6.02272	4.66633
CYB5B	cytochrome b5 type B	16	0.819786	‚òÖ	0.00605747	6.9679	7.78769
CYB5R2	cytochrome b5 reductase 2	11	-0.929724	‚òÖ	0.00836126	4.46176	3.53204
CYB5R4	cytochrome b5 reductase 4	6	0.78751	‚òÖ	7.91e-05	4.99148	5.77899
CYB5RL	cytochrome b5 reductase like	1	1.27794	‚òÖ	0.0029549	2.69036	3.96831
CYBB	cytochrome b-245 beta chain	X	1.75955	‚òÖ	1.76e-06	5.62307	7.38262
CYBRD1	cytochrome b reductase 1	2	-1.02494	‚òÖ	4.81e-05	6.71302	5.68808
CYCS	cytochrome c, somatic	7	1.29706	‚òÖ	0.0052125	7.52925	8.82631
CYP11A1	cytochrome P450 family 11 subfamily A member 1	15	-2.439	‚òÖ	7.86e-14	2.76708	0.328077
CYP20A1	cytochrome P450 family 20 subfamily A member 1	2	1.20122	‚òÖ	1.44e-06	3.25944	4.46066
CYP27A1	cytochrome P450 family 27 subfamily A member 1	2	-1.27079	‚òÖ	0.000431637	1.80245	0.531655
CYP27B1	cytochrome P450 family 27 subfamily B member 1	12	2.19161	‚òÖ	0.000125268	2.35097	4.54258
CYP2S1	cytochrome P450 family 2 subfamily S member 1	19	-1.53202	‚òÖ	0.00127494	2.23515	0.703131
CYP2U1	cytochrome P450 family 2 subfamily U member 1	4	-1.16577	‚òÖ	1.69e-06	3.37927	2.2135
CYP3A5	cytochrome P450 family 3 subfamily A member 5	7	0.760933	‚òÖ	0.0140505	1.26427	2.0252
CYP4V2	cytochrome P450 family 4 subfamily V member 2	4	1.3899	‚òÖ	0.000405573	2.01658	3.40648
CYSLTR1	cysteinyl leukotriene receptor 1	X	2.51584	‚òÖ	1.33e-10	2.40794	4.92378
CYSTM1	cysteine rich transmembrane module containing 1	5	-1.047	‚òÖ	2.2e-11	6.01106	4.96405
CYTH3	cytohesin 3	7	-2.24496	‚òÖ	1.07e-12	7.33249	5.08753
CYTIP	cytohesin 1 interacting protein	2	-1.20977	‚òÖ	1.63e-07	8.38339	7.17362
D2HGDH	D-2-hydroxyglutarate dehydrogenase	2	0.992923	‚òÖ	0.0289811	4.15955	5.15247
DAB2IP	DAB2 interacting protein	9	-0.824771	‚òÖ	0.00246555	1.3789	0.554128
DALRD3	DALR anticodon binding domain containing 3	3	-0.540938	‚òÖ	4.29e-13	4.81184	4.2709
DAPP1	dual adaptor of phosphotyrosine and 3-phosphoinosi...	4	0.932111	‚òÖ	0.00474656	5.496	6.42811
DARS2	aspartyl-tRNA synthetase 2, mitochondrial	1	1.44546	‚òÖ	1.33e-07	5.09027	6.53573
DAXX	death domain associated protein	6	0.857631	‚òÖ	0.00172028	5.76267	6.6203
DAZAP1	DAZ associated protein 1	19	0.937566	‚òÖ	0.000424328	7.50716	8.44473
DBF4	DBF4 zinc finger	7	1.04229	‚òÖ	2.48e-10	5.13643	6.17872
DBF4B	DBF4 zinc finger B	17	2.11277	‚òÖ	8.15e-79	3.22807	5.34084
DBNDD1	dysbindin domain containing 1	16	-1.74452	‚òÖ	0.00223622	5.49822	3.7537
DBNL	drebrin like	7	0.968334	‚òÖ	0.0107648	7.08706	8.05539
DBP	D-box binding PAR bZIP transcription factor	19	-1.66322	‚òÖ	1.39e-12	5.16822	3.50499
DBR1	debranching RNA lariats 1	3	0.807347	‚òÖ	3.1e-05	4.08361	4.89096
DCAF1	DDB1 and CUL4 associated factor 1	3	0.596494	‚òÖ	0.0137091	5.75684	6.35333
DCAF13	DDB1 and CUL4 associated factor 13	8	1.36043	‚òÖ	4.79e-09	5.1762	6.53663
DCAF8	DDB1 and CUL4 associated factor 8	1	0.831026	‚òÖ	7.76e-07	4.58402	5.41505
DCBLD1	discoidin, CUB and LCCL domain containing 1	6	0.899395	‚òÖ	0.00164744	2.75549	3.65489
DCK	deoxycytidine kinase	4	0.834113	‚òÖ	0.0105978	5.26187	6.09598
DCLRE1A	DNA cross-link repair 1A	10	0.842748	‚òÖ	4.14e-07	3.90886	4.75161
DCLRE1B	DNA cross-link repair 1B	1	1.03404	‚òÖ	1.63e-05	3.85027	4.88431
DCLRE1C	DNA cross-link repair 1C	10	2.40426	‚òÖ	1.87e-31	3.28217	5.68643
DCTN1	dynactin subunit 1	2	0.673207	‚òÖ	0.00402596	6.65586	7.32907
DCTPP1	dCTP pyrophosphatase 1	16	0.840036	‚òÖ	0.0129569	5.39012	6.23016
DCUN1D1	defective in cullin neddylation 1 domain containin...	3	0.689175	‚òÖ	0.00408341	5.17681	5.86599
DCUN1D2	defective in cullin neddylation 1 domain containin...	13	0.857916	‚òÖ	0.018451	2.72346	3.58137
DCUN1D4	defective in cullin neddylation 1 domain containin...	4	1.33838	‚òÖ	5.73e-17	3.61663	4.95501
DDAH1	dimethylarginine dimethylaminohydrolase 1	1	-0.774134	‚òÖ	0.0291686	1.23539	0.461259
DDHD2	DDHD domain containing 2	8	-0.544876	‚òÖ	4.65e-34	6.27804	5.73317
DDI2	DNA damage inducible 1 homolog 2	1	1.52747	‚òÖ	2.41e-06	4.88334	6.41081
DDIAS	DNA damage induced apoptosis suppressor	11	2.33148	‚òÖ	9.7e-21	2.02291	4.3544
DDIT4L	DNA damage inducible transcript 4 like	4	-1.98107	‚òÖ	1.43e-07	2.15857	0.177497
DDN	dendrin	12	1.56643	‚òÖ	0.00247955	2.95075	4.51718
DDR1	discoidin domain receptor tyrosine kinase 1	6	-0.521427	‚òÖ	0.0172536	4.92699	4.40557
DDR2	discoidin domain receptor tyrosine kinase 2	1	-0.687311	‚òÖ	3.67e-21	9.23762	8.55031
DDTL	D-dopachrome tautomerase like	22	1.06985	‚òÖ	0.0027043	1.14868	2.21854
DDX1	DEAD-box helicase 1	2	1.2433	‚òÖ	2.55e-08	6.16005	7.40335
DDX17	DEAD-box helicase 17	22	0.77843	‚òÖ	0.000255572	8.52711	9.30554
DDX19A	DEAD-box helicase 19A	16	0.827424	‚òÖ	0.0052072	3.97546	4.80288
DDX20	DEAD-box helicase 20	1	1.02695	‚òÖ	5.23e-07	4.43653	5.46348
DDX21	DExD-box helicase 21	10	1.13478	‚òÖ	6.34e-05	7.61752	8.7523
DDX23	DEAD-box helicase 23	12	0.84759	‚òÖ	2.46e-05	6.73387	7.58146
DDX27	DEAD-box helicase 27	20	0.961519	‚òÖ	3.92e-14	5.75233	6.71385
DDX28	DEAD-box helicase 28	16	1.099	‚òÖ	0.00164086	3.93114	5.03014
DDX31	DEAD-box helicase 31	9	0.934085	‚òÖ	0.0079864	4.35242	5.28651
DDX39A	DExD-box helicase 39A	19	1.53389	‚òÖ	1.3e-07	6.4788	8.01269
DDX39B	DExD-box helicase 39B	6	2.28013	‚òÖ	3.9e-17	4.457	6.73713
DDX3X	DEAD-box helicase 3 X-linked	X	1.01234	‚òÖ	3.45e-05	7.90295	8.91529
DDX42	DEAD-box helicase 42	17	0.698409	‚òÖ	0.00142908	6.84832	7.54673
DDX46	DEAD-box helicase 46	5	1.72613	‚òÖ	4.63e-08	5.78453	7.51066
DDX47	DEAD-box helicase 47	12	0.659996	‚òÖ	0.00329512	0.566579	1.22657
DDX49	DEAD-box helicase 49	19	0.778401	‚òÖ	0.0232722	5.46007	6.23847
DDX5	DEAD-box helicase 5	17	1.56924	‚òÖ	1.65e-06	8.07029	9.63953
DDX52	DExD-box helicase 52	17	1.36946	‚òÖ	3.26e-07	4.56253	5.93199
DDX55	DEAD-box helicase 55	12	1.37628	‚òÖ	1.1e-12	4.07559	5.45187
DDX56	DEAD-box helicase 56	7	0.818207	‚òÖ	0.00191583	5.79846	6.61666
DDX58	DExD/H-box helicase 58	9	1.08255	‚òÖ	8.9e-05	0.522969	1.60552
DDX59	DEAD-box helicase 59	1	-0.635066	‚òÖ	3.39e-10	5.41479	4.77972
DDX60L	DExD/H-box 60 like	4	1.20253	‚òÖ	0.0389681	2.85875	4.06128
DECR1	2,4-dienoyl-CoA reductase 1	8	0.926151	‚òÖ	0.00184413	5.58403	6.51018
DEDD2	death effector domain containing 2	19	-0.674432	‚òÖ	1.94e-06	5.57145	4.89702
DEF8	differentially expressed in FDCP 8 homolog	16	1.88976	‚òÖ	1.11e-09	3.97358	5.86334
DEGS1	delta 4-desaturase, sphingolipid 1	1	0.753806	‚òÖ	0.000117052	5.5521	6.3059
DEK	DEK proto-oncogene	6	1.39864	‚òÖ	5.95e-08	7.55398	8.95262
DENND4B	DENN domain containing 4B	1	0.88473	‚òÖ	0.000763086	6.24352	7.12825
DENND5B	DENN domain containing 5B	12	2.40814	‚òÖ	0.0393175	3.48117	5.88931
DENND6A	DENN domain containing 6A	3	0.887775	‚òÖ	0.000212398	4.02052	4.9083
DEPDC1	DEP domain containing 1	1	1.19595	‚òÖ	0.000766201	4.48717	5.68312
DEPDC1B	DEP domain containing 1B	5	1.63719	‚òÖ	2.2e-14	5.24271	6.8799
DEPDC5	DEP domain containing 5, GATOR1 subcomplex subunit	22	1.02828	‚òÖ	0.0160682	3.56574	4.59402
DERL3	derlin 3	22	2.0396	‚òÖ	1.43e-06	1.61741	3.65701
DESI1	desumoylating isopeptidase 1	22	1.10978	‚òÖ	7.99e-12	6.31351	7.42329
DFFB	DNA fragmentation factor subunit beta	1	1.24976	‚òÖ	7.34e-10	2.37109	3.62085
DGCR8	DGCR8 microprocessor complex subunit	22	1.536	‚òÖ	2.78e-08	4.28507	5.82107
DGKA	diacylglycerol kinase alpha	12	0.76691	‚òÖ	0.0386695	4.31053	5.07744
DGKD	diacylglycerol kinase delta	2	1.17053	‚òÖ	0.0162703	6.59292	7.76345
DGKE	diacylglycerol kinase epsilon	17	1.05897	‚òÖ	5.12e-10	4.01724	5.07621
DGKG	diacylglycerol kinase gamma	3	1.53687	‚òÖ	0.00771136	1.11706	2.65393
DGKZ	diacylglycerol kinase zeta	11	0.845748	‚òÖ	0.00369427	6.18511	7.03086
DHCR24	24-dehydrocholesterol reductase	1	1.52336	‚òÖ	1.28e-05	6.91187	8.43522
DHDDS	dehydrodolichyl diphosphate synthase subunit	1	1.06318	‚òÖ	4.42e-06	4.49445	5.55763
DHFR	dihydrofolate reductase	5	2.4772	‚òÖ	3.24e-09	5.08547	7.56267
DHFR2	dihydrofolate reductase 2	3	1.0441	‚òÖ	0.00233433	2.36824	3.41235
DHPS	deoxyhypusine synthase	19	1.48899	‚òÖ	1.25e-07	0.618395	2.10739
DHRS1	dehydrogenase/reductase 1	14	0.938369	‚òÖ	0.00292129	3.6312	4.56957
DHRS2	dehydrogenase/reductase 2	14	0.710103	‚òÖ	0.000739105	0.203774	0.913877
DHRS7	dehydrogenase/reductase 7	14	-0.852846	‚òÖ	1.4e-11	6.50917	5.65633
DHRS9	dehydrogenase/reductase 9	2	2.64871	‚òÖ	1.07e-11	0.135836	2.78454
DHRSX	dehydrogenase/reductase X-linked	X	-0.911829	‚òÖ	1.14e-12	5.28969	4.37786
DHX15	DEAH-box helicase 15	4	1.00802	‚òÖ	1.48e-09	7.23173	8.23975
DHX16	DEAH-box helicase 16	6	0.795586	‚òÖ	3.02e-05	5.58849	6.38408
DHX29	DExH-box helicase 29	5	1.31198	‚òÖ	1.66e-09	4.48193	5.79391
DHX33	DEAH-box helicase 33	17	1.57586	‚òÖ	1.48e-11	4.94406	6.51992
DHX34	DExH-box helicase 34	19	1.6534	‚òÖ	2.25e-16	3.51786	5.17126
DHX35	DEAH-box helicase 35	20	1.11664	‚òÖ	0.0160591	3.59905	4.71569
DHX36	DEAH-box helicase 36	3	0.71605	‚òÖ	0.00289013	5.61481	6.33086
DHX38	DEAH-box helicase 38	16	0.7196	‚òÖ	0.00102708	6.19057	6.91017
DHX57	DExH-box helicase 57	2	0.898036	‚òÖ	0.00101185	4.22993	5.12797
DHX9	DExH-box helicase 9	1	1.42031	‚òÖ	3.79e-08	7.13586	8.55616
DIAPH1	diaphanous related formin 1	5	1.21201	‚òÖ	3.1e-05	7.51229	8.7243
DIAPH3	diaphanous related formin 3	13	1.5393	‚òÖ	0.000220513	4.12948	5.66878
DICER1	dicer 1, ribonuclease III	14	0.989216	‚òÖ	0.00169093	5.71571	6.70493
DIDO1	death inducer-obliterator 1	20	1.2643	‚òÖ	2.8e-14	5.64426	6.90856
DIMT1	DIMT1 rRNA methyltransferase and ribosome maturati...	5	0.947402	‚òÖ	0.00173571	4.05951	5.00691
DIP2A	disco interacting protein 2 homolog A	21	1.29352	‚òÖ	2.09e-20	4.03326	5.32679
DIRAS1	DIRAS family GTPase 1	19	-2.0424	‚òÖ	0.0071277	3.16022	1.11782
DIS3L	DIS3 like exosome 3'-5' exoribonuclease	15	0.873143	‚òÖ	0.00613081	4.53716	5.41031
DIS3L2	DIS3 like 3'-5' exoribonuclease 2	2	0.614632	‚òÖ	0.0155139	4.26091	4.87554
DKC1	dyskerin pseudouridine synthase 1	X	1.27578	‚òÖ	0.00271874	6.27338	7.54916
DLD	dihydrolipoamide dehydrogenase	7	0.962187	‚òÖ	0.013823	6.53806	7.50025
DLG1	discs large MAGUK scaffold protein 1	3	0.899306	‚òÖ	0.00262374	5.23686	6.13616
DLG4	discs large MAGUK scaffold protein 4	17	-1.2147	‚òÖ	0.00116298	3.75366	2.53896
DLGAP1	DLG associated protein 1	18	-0.737458	‚òÖ	0.032771	4.19501	3.45755
DLGAP4	DLG associated protein 4	20	-0.854461	‚òÖ	9.05e-17	6.25369	5.39923
DLGAP5	DLG associated protein 5	14	1.73698	‚òÖ	4.41e-13	5.48425	7.22123
DLL1	delta like canonical Notch ligand 1	6	-0.834298	‚òÖ	0.00971422	2.62509	1.7908
DLL3	delta like canonical Notch ligand 3	19	-1.2565	‚òÖ	3.97e-05	2.01571	0.759214
DLL4	delta like canonical Notch ligand 4	15	-1.52903	‚òÖ	9.42e-09	1.89812	0.36909
DMAP1	DNA methyltransferase 1 associated protein 1	1	0.98863	‚òÖ	0.0118196	4.41411	5.40274
DMC1	DNA meiotic recombinase 1	22	1.72981	‚òÖ	1.04e-05	1.27315	3.00296
DMD	dystrophin	X	-0.648464	‚òÖ	0.00407963	5.64942	5.00096
DMKN	dermokine	19	-2.18569	‚òÖ	0.0008033	5.47891	3.29321
DMPK	DM1 protein kinase	19	0.939215	‚òÖ	0.0153359	3.61535	4.55456
DMTF1	cyclin D binding myb like transcription factor 1	7	1.8795	‚òÖ	3.94e-46	3.9029	5.7824
DMXL1	Dmx like 1	5	0.819665	‚òÖ	0.0133124	5.99061	6.81027
DNA2	DNA replication helicase/nuclease 2	10	2.03881	‚òÖ	1.6e-10	3.55516	5.59396
DNAH1	dynein axonemal heavy chain 1	3	2.21577	‚òÖ	2.65e-19	1.41348	3.62925
DNAH6	dynein axonemal heavy chain 6	2	-1.49911	‚òÖ	8.14e-06	2.1439	0.644786
DNAH7	dynein axonemal heavy chain 7	2	-0.767251	‚òÖ	0.000201788	1.12767	0.360415
DNAJA3	DnaJ heat shock protein family (Hsp40) member A3	16	0.882773	‚òÖ	0.000237147	6.1138	6.99658
DNAJB1	DnaJ heat shock protein family (Hsp40) member B1	19	-1.31345	‚òÖ	9.28e-12	7.77247	6.45902
DNAJB11	DnaJ heat shock protein family (Hsp40) member B11	3	1.74555	‚òÖ	3.24e-09	4.90176	6.64731
DNAJB12	DnaJ heat shock protein family (Hsp40) member B12	10	0.770962	‚òÖ	0.0417707	5.02475	5.79571
DNAJB2	DnaJ heat shock protein family (Hsp40) member B2	2	-0.861098	‚òÖ	3.74e-08	6.44009	5.57899
DNAJB6	DnaJ heat shock protein family (Hsp40) member B6	7	0.710908	‚òÖ	0.0149402	6.37775	7.08866
DNAJB9	DnaJ heat shock protein family (Hsp40) member B9	7	-1.01999	‚òÖ	0.000345375	5.8043	4.78431
DNAJC10	DnaJ heat shock protein family (Hsp40) member C10	2	1.27102	‚òÖ	6.87e-08	5.41677	6.68778
DNAJC11	DnaJ heat shock protein family (Hsp40) member C11	1	1.50273	‚òÖ	4.16e-11	4.61396	6.11669
DNAJC12	DnaJ heat shock protein family (Hsp40) member C12	10	-1.2264	‚òÖ	7.75e-05	1.66578	0.439373
DNAJC13	DnaJ heat shock protein family (Hsp40) member C13	3	1.07663	‚òÖ	4.66e-10	5.75181	6.82844
DNAJC2	DnaJ heat shock protein family (Hsp40) member C2	7	1.13846	‚òÖ	2.12e-08	4.35604	5.4945
DNAJC30	DnaJ heat shock protein family (Hsp40) member C30	7	1.00815	‚òÖ	0.000201434	3.21382	4.22198
DNAJC4	DnaJ heat shock protein family (Hsp40) member C4	11	-1.15959	‚òÖ	6.54e-15	5.99775	4.83817
DNAJC6	DnaJ heat shock protein family (Hsp40) member C6	1	1.26823	‚òÖ	0.0184268	0.793987	2.06221
DNAJC7	DnaJ heat shock protein family (Hsp40) member C7	17	1.16084	‚òÖ	1.41e-07	5.63753	6.79837
DNAJC9	DnaJ heat shock protein family (Hsp40) member C9	10	1.81524	‚òÖ	4.12e-54	3.90935	5.72459
DNAL4	dynein axonemal light chain 4	22	-0.566664	‚òÖ	1.22e-05	3.51023	2.94357
DNASE1	deoxyribonuclease 1	16	1.53684	‚òÖ	1.88e-09	2.52687	4.06371
DNASE1L2	deoxyribonuclease 1 like 2	16	0.806785	‚òÖ	1.8e-06	0.0273734	0.834158
DNASE1L3	deoxyribonuclease 1 like 3	3	-2.01863	‚òÖ	0.000144819	5.11882	3.10019
DNASE2	deoxyribonuclease 2, lysosomal	19	-0.675815	‚òÖ	0.00217863	5.6708	4.99498
DNHD1	dynein heavy chain domain 1	11	1.81636	‚òÖ	3e-08	2.9815	4.79785
DNM3	dynamin 3	1	-1.88172	‚òÖ	0.0203762	2.82528	0.943557
DNMT1	DNA methyltransferase 1	19	1.7913	‚òÖ	2.81e-13	6.6764	8.4677
DNMT3B	DNA methyltransferase 3 beta	20	1.18042	‚òÖ	0.00309939	0.628267	1.80869
DNTTIP1	deoxynucleotidyltransferase terminal interacting p...	20	0.745668	‚òÖ	5.69e-05	4.45443	5.20009
DNTTIP2	deoxynucleotidyltransferase terminal interacting p...	1	1.02842	‚òÖ	4.17e-08	5.57627	6.6047
DOCK8	dedicator of cytokinesis 8	9	0.898043	‚òÖ	0.0118956	7.07294	7.97099
DOK4	docking protein 4	16	-1.81992	‚òÖ	0.00181181	3.77549	1.95558
DOLK	dolichol kinase	9	1.20648	‚òÖ	0.000544184	2.65179	3.85827
DOLPP1	dolichyldiphosphatase 1	9	0.790089	‚òÖ	0.0120891	3.90511	4.6952
DONSON	DNA replication fork stabilization factor DONSON	21	1.56317	‚òÖ	1.61e-09	3.88165	5.44482
DPAGT1	dolichyl-phosphate N-acetylglucosaminephosphotrans...	11	1.39235	‚òÖ	4.36e-16	3.83087	5.22322
DPEP1	dipeptidase 1	16	1.14554	‚òÖ	0.00831377	6.13112	7.27666
DPEP2	dipeptidase 2	16	-0.691928	‚òÖ	0.0159847	1.64762	0.955696
DPEP3	dipeptidase 3	16	3.02182	‚òÖ	2.17e-09	0.0273734	3.0492
DPF1	double PHD fingers 1	19	1.20607	‚òÖ	0.000552265	0.539813	1.74589
DPH2	diphthamide biosynthesis 2	1	1.31794	‚òÖ	9.59e-12	4.76216	6.0801
DPH7	diphthamide biosynthesis 7	9	1.50892	‚òÖ	3.61e-11	3.50952	5.01845
DPM1	dolichyl-phosphate mannosyltransferase subunit 1, ...	20	0.900139	‚òÖ	1.3e-06	5.27174	6.17188
DPM2	dolichyl-phosphate mannosyltransferase subunit 2, ...	9	0.670642	‚òÖ	0.00182764	4.99801	5.66865
DPP3	dipeptidyl peptidase 3	11	1.10546	‚òÖ	0.0051299	5.82858	6.93405
DPP7	dipeptidyl peptidase 7	9	-0.542492	‚òÖ	6.26e-08	7.30026	6.75776
DPP8	dipeptidyl peptidase 8	15	0.742921	‚òÖ	0.00487845	5.23093	5.97385
DPP9	dipeptidyl peptidase 9	19	1.00532	‚òÖ	5.51e-11	6.01962	7.02494
DPY19L3	dpy-19 like C-mannosyltransferase 3	19	1.67675	‚òÖ	1.1e-29	3.63045	5.30721
DPYSL3	dihydropyrimidinase like 3	5	-1.53139	‚òÖ	1.6e-05	2.05902	0.527627
DRAM2	DNA damage regulated autophagy modulator 2	1	-1.69064	‚òÖ	1.64e-16	7.6933	6.00266
DROSHA	drosha ribonuclease III	5	1.08169	‚òÖ	1e-07	5.2073	6.289
DSC2	desmocollin 2	18	-1.55999	‚òÖ	0.0202418	4.45247	2.89248
DSCAML1	DS cell adhesion molecule like 1	11	-0.623713	‚òÖ	0.0172126	1.55244	0.928725
DSCC1	DNA replication and sister chromatid cohesion 1	8	1.58073	‚òÖ	3.63e-05	3.52554	5.10627
DSE	dermatan sulfate epimerase	6	1.03158	‚òÖ	0.0480272	5.4734	6.50498
DSN1	DSN1 component of MIS12 kinetochore complex	20	1.31586	‚òÖ	1.18e-39	3.85525	5.17111
DSTN	destrin, actin depolymerizing factor	20	-0.573568	‚òÖ	3.69e-06	6.13488	5.56131
DTX1	deltex E3 ubiquitin ligase 1	12	-2.33159	‚òÖ	4.51e-05	5.47285	3.14126
DTX4	deltex E3 ubiquitin ligase 4	11	-2.34064	‚òÖ	2.58e-17	8.06644	5.7258
DTYMK	deoxythymidylate kinase	2	1.75732	‚òÖ	1.64e-10	4.82532	6.58264
DUOX1	dual oxidase 1	15	-2.11146	‚òÖ	4.02e-17	3.24091	1.12945
DUS1L	dihydrouridine synthase 1 like	17	1.26277	‚òÖ	3.97e-05	5.84909	7.11187
DUS2	dihydrouridine synthase 2	16	0.876475	‚òÖ	0.0295113	4.24031	5.11679
DUS3L	dihydrouridine synthase 3 like	19	1.0717	‚òÖ	4.08e-06	4.07278	5.14448
DUSP1	dual specificity phosphatase 1	5	-1.90067	‚òÖ	9.64e-24	4.23864	2.33797
DUSP12	dual specificity phosphatase 12	1	0.981353	‚òÖ	2.01e-06	3.72746	4.70882
DUSP15	dual specificity phosphatase 15	20	-1.70452	‚òÖ	8.73e-06	1.92951	0.224992
DUSP16	dual specificity phosphatase 16	12	-1.45217	‚òÖ	9.65e-10	7.5406	6.08843
DUSP19	dual specificity phosphatase 19	2	-0.629309	‚òÖ	7.11e-06	2.65794	2.02863
DUSP2	dual specificity phosphatase 2	2	-1.05069	‚òÖ	2.5e-12	8.5235	7.47281
DUSP3	dual specificity phosphatase 3	17	-0.993311	‚òÖ	1.65e-11	5.32111	4.3278
DUSP8	dual specificity phosphatase 8	11	-2.21359	‚òÖ	8.65e-23	2.60024	0.386656
DUT	deoxyuridine triphosphatase	15	1.46719	‚òÖ	7.7e-05	6.56397	8.03116
DYM	dymeclin	18	-0.611901	‚òÖ	2.58e-09	6.28999	5.67809
DYNC1LI2	dynein cytoplasmic 1 light intermediate chain 2	16	0.941215	‚òÖ	0.00673952	4.70391	5.64513
DYRK1B	dual specificity tyrosine phosphorylation regulate...	19	-0.592552	‚òÖ	3.78e-05	4.20428	3.61173
DYRK2	dual specificity tyrosine phosphorylation regulate...	12	1.7408	‚òÖ	4.56e-07	4.49711	6.23791
DYRK3	dual specificity tyrosine phosphorylation regulate...	1	1.22619	‚òÖ	0.000167653	3.21038	4.43658
DZANK1	double zinc ribbon and ankyrin repeat domains 1	20	1.12647	‚òÖ	0.0174389	1.38694	2.51341
DZIP3	DAZ interacting zinc finger protein 3	3	1.02374	‚òÖ	1.74e-06	4.10086	5.12459
E2F1	E2F transcription factor 1	20	1.61393	‚òÖ	0.000124851	4.67919	6.29312
E2F2	E2F transcription factor 2	1	3.06433	‚òÖ	4.4e-10	2.8908	5.95513
E2F3	E2F transcription factor 3	6	1.30556	‚òÖ	3.3e-09	4.16182	5.46738
E2F4	E2F transcription factor 4	16	1.27616	‚òÖ	9.19e-05	6.12763	7.40379
E2F7	E2F transcription factor 7	12	1.44286	‚òÖ	0.00130674	4.17317	5.61603
E2F8	E2F transcription factor 8	11	2.69745	‚òÖ	1.07e-31	2.82274	5.52019
E4F1	E4F transcription factor 1	16	0.930997	‚òÖ	1.72e-09	4.32579	5.25678
EAF2	ELL associated factor 2	3	1.66124	‚òÖ	8.39e-05	3.56922	5.23046
EARS2	glutamyl-tRNA synthetase 2, mitochondrial	16	0.932864	‚òÖ	2.39e-10	5.11309	6.04595
EBF1	EBF transcription factor 1	5	-1.43002	‚òÖ	3.93e-10	5.70624	4.27622
EBI3	Epstein-Barr virus induced 3	19	-2.13801	‚òÖ	3e-12	8.66675	6.52874
EBLN2	endogenous Bornavirus like nucleoprotein 2	3	0.863976	‚òÖ	0.00071277	0.246798	1.11077
EBNA1BP2	EBNA1 binding protein 2	1	1.67262	‚òÖ	0.000148593	5.39097	7.06359
EBPL	EBP like	13	-0.848617	‚òÖ	2.99e-07	5.84876	5.00014
ECE2	endothelin converting enzyme 2	3	0.841932	‚òÖ	0.015994	1.89262	2.73455
ECH1	enoyl-CoA hydratase 1	19	-0.937961	‚òÖ	3.3e-21	7.43694	6.49898
ECHDC1	ethylmalonyl-CoA decarboxylase 1	6	1.28178	‚òÖ	2.31e-15	5.4514	6.73318
ECM1	extracellular matrix protein 1	1	0.898295	‚òÖ	5e-07	0.179824	1.07812
ECT2	epithelial cell transforming 2	3	1.48999	‚òÖ	2.33e-14	4.72209	6.21208
EDA2R	ectodysplasin A2 receptor	X	0.80056	‚òÖ	0.0293726	3.36159	4.16215
EDC4	enhancer of mRNA decapping 4	16	0.898165	‚òÖ	0.000472462	5.73864	6.6368
EDEM3	ER degradation enhancing alpha-mannosidase like pr...	1	2.04864	‚òÖ	1.54e-08	3.76396	5.8126
EDNRA	endothelin receptor type A	4	-1.832	‚òÖ	0.00180232	2.83011	0.998112
EDNRB	endothelin receptor type B	13	-0.869191	‚òÖ	0.00141437	1.25998	0.390791
EDRF1	erythroid differentiation regulatory factor 1	10	1.89705	‚òÖ	0.000165809	4.35785	6.2549
EEA1	early endosome antigen 1	12	0.957979	‚òÖ	0.0195727	4.98918	5.94716
EED	embryonic ectoderm development	11	0.9914	‚òÖ	0.000627712	5.33186	6.32326
EEF1A1	eukaryotic translation elongation factor 1 alpha 1	6	-1.07886	‚òÖ	2.31e-34	15.0735	13.9947
EEF1A2	eukaryotic translation elongation factor 1 alpha 2	20	-3.59955	‚òÖ	2.1e-16	3.80322	0.203666
EEF1AKMT1	EEF1A lysine methyltransferase 1	13	1.01914	‚òÖ	0.0304269	2.34802	3.36715
EEF1B2	eukaryotic translation elongation factor 1 beta 2	2	-0.528139	‚òÖ	6.32e-08	9.9818	9.45366
EEF1E1	eukaryotic translation elongation factor 1 epsilon...	6	1.75041	‚òÖ	5.61e-09	2.56235	4.31276
EEF2	eukaryotic translation elongation factor 2	19	-0.677667	‚òÖ	1.19e-11	12.5122	11.8345
EEF2KMT	eukaryotic elongation factor 2 lysine methyltransf...	16	1.18618	‚òÖ	0.00320971	2.63803	3.82421
EFCAB11	EF-hand calcium binding domain 11	14	0.802938	‚òÖ	0.000207844	2.01704	2.81998
EFCAB2	EF-hand calcium binding domain 2	1	1.37758	‚òÖ	0.0465499	0.818628	2.19621
EFCAB7	EF-hand calcium binding domain 7	1	0.783284	‚òÖ	0.00285653	2.57785	3.36114
EFEMP1	EGF containing fibulin extracellular matrix protei...	2	-1.23508	‚òÖ	0.00076152	1.3952	0.160118
EFHC1	EF-hand domain containing 1	6	1.43709	‚òÖ	1.13e-05	1.74509	3.18218
EFHD2	EF-hand domain family member D2	1	1.04192	‚òÖ	0.000781741	6.73091	7.77283
EFNA3	ephrin A3	1	-1.04951	‚òÖ	1.35e-07	2.14528	1.09578
EFR3A	EFR3 homolog A	8	0.857204	‚òÖ	0.0336114	6.14042	6.99762
EGFL7	EGF like domain multiple 7	9	-1.54675	‚òÖ	0.000118291	1.97182	0.425065
EGFR	epidermal growth factor receptor	7	-1.68501	‚òÖ	2.79e-09	1.95761	0.2726
EGLN1	egl-9 family hypoxia inducible factor 1	1	-0.760804	‚òÖ	7.15e-05	5.07787	4.31706
EGLN2	egl-9 family hypoxia inducible factor 2	19	1.78943	‚òÖ	1.13e-16	1.32327	3.1127
EGLN3	egl-9 family hypoxia inducible factor 3	14	-1.58519	‚òÖ	6.42e-05	5.93708	4.35189
EGR1	early growth response 1	5	-0.812683	‚òÖ	0.0022787	5.67474	4.86206
EGR2	early growth response 2	10	2.03229	‚òÖ	0.00818602	3.49169	5.52398
EHBP1L1	EH domain binding protein 1 like 1	11	1.93169	‚òÖ	7.78e-20	5.68216	7.61385
EID2	EP300 interacting inhibitor of differentiation 2	19	0.915231	‚òÖ	0.00710318	2.95263	3.86786
EIF1	eukaryotic translation initiation factor 1	17	-1.58904	‚òÖ	1.58e-34	10.4613	8.87226
EIF1AX	eukaryotic translation initiation factor 1A X-link...	X	0.923666	‚òÖ	0.0325955	6.67382	7.59749
EIF1B	eukaryotic translation initiation factor 1B	3	-0.850654	‚òÖ	1.87e-16	6.61592	5.76527
EIF2B1	eukaryotic translation initiation factor 2B subuni...	12	1.05307	‚òÖ	0.000123659	5.53878	6.59185
EIF2B3	eukaryotic translation initiation factor 2B subuni...	1	1.00728	‚òÖ	0.00181238	4.43654	5.44382
EIF2B4	eukaryotic translation initiation factor 2B subuni...	2	0.60615	‚òÖ	0.00136121	4.4115	5.01765
EIF2B5	eukaryotic translation initiation factor 2B subuni...	3	1.17435	‚òÖ	5.19e-12	5.32935	6.50369
EIF3B	eukaryotic translation initiation factor 3 subunit...	7	0.854378	‚òÖ	0.0102677	7.8485	8.70288
EIF3E	eukaryotic translation initiation factor 3 subunit...	8	-1.0949	‚òÖ	6.14e-36	10.0374	8.94249
EIF3F	eukaryotic translation initiation factor 3 subunit...	11	-0.622461	‚òÖ	6.59e-45	9.09691	8.47445
EIF3H	eukaryotic translation initiation factor 3 subunit...	8	-0.77597	‚òÖ	7.45e-24	9.32913	8.55316
EIF3L	eukaryotic translation initiation factor 3 subunit...	22	-0.656642	‚òÖ	5.35e-17	8.97992	8.32328
EIF4A1	eukaryotic translation initiation factor 4A1	17	1.72751	‚òÖ	2.89e-10	1.76221	3.48972
EIF4A2	eukaryotic translation initiation factor 4A2	3	-1.16827	‚òÖ	3.58e-101	9.43747	8.2692
EIF4B	eukaryotic translation initiation factor 4B	12	-0.690076	‚òÖ	1.22e-13	10.4312	9.7411
EIF4E	eukaryotic translation initiation factor 4E	4	0.70575	‚òÖ	0.013436	6.06799	6.77374
EIF4EBP1	eukaryotic translation initiation factor 4E bindin...	8	-0.982137	‚òÖ	2.49e-09	6.29709	5.31495
EIF4EBP2	eukaryotic translation initiation factor 4E bindin...	10	0.965518	‚òÖ	3.54e-06	6.90537	7.87089
EIF4EBP3	eukaryotic translation initiation factor 4E bindin...	5	-2.13247	‚òÖ	5.23e-14	2.67989	0.547419
EIF4ENIF1	eukaryotic translation initiation factor 4E nuclea...	22	0.74714	‚òÖ	0.000248058	4.7943	5.54143
EIF4G1	eukaryotic translation initiation factor 4 gamma 1	3	1.36474	‚òÖ	6.81e-07	8.27114	9.63588
EIF4G2	eukaryotic translation initiation factor 4 gamma 2	11	0.929476	‚òÖ	4.53e-09	9.18843	10.1179
EIF4G3	eukaryotic translation initiation factor 4 gamma 3	1	1.17886	‚òÖ	4.78e-11	5.84592	7.02478
EIF5	eukaryotic translation initiation factor 5	14	0.62891	‚òÖ	0.0253197	7.31925	7.94816
EIF5B	eukaryotic translation initiation factor 5B	2	1.15567	‚òÖ	9.26e-19	7.20951	8.36518
ELAC1	elaC ribonuclease Z 1	18	1.41674	‚òÖ	8.13e-07	2.01024	3.42698
ELAC2	elaC ribonuclease Z 2	17	0.900975	‚òÖ	0.029141	6.25117	7.15215
ELFN2	extracellular leucine rich repeat and fibronectin ...	22	-0.607228	‚òÖ	6.31e-07	0.719526	0.112297
ELK3	ETS transcription factor ELK3	12	1.03582	‚òÖ	0.0395488	2.68708	3.7229
ELL2	elongation factor for RNA polymerase II 2	5	2.02973	‚òÖ	2.26e-07	5.41336	7.44309
ELMO3	engulfment and cell motility 3	16	1.94628	‚òÖ	6.52e-17	0.803226	2.74951
ELMOD2	ELMO domain containing 2	4	0.971753	‚òÖ	0.013732	3.52913	4.50089
ELMOD3	ELMO domain containing 3	2	1.33689	‚òÖ	3.02e-26	2.75112	4.08801
ELOVL1	ELOVL fatty acid elongase 1	1	0.683773	‚òÖ	0.0479468	5.82473	6.5085
ELOVL6	ELOVL fatty acid elongase 6	4	0.981701	‚òÖ	0.0354706	3.63709	4.61879
ELP4	elongator acetyltransferase complex subunit 4	11	0.94928	‚òÖ	3.01e-06	3.69877	4.64805
ELP6	elongator acetyltransferase complex subunit 6	3	1.10152	‚òÖ	0.000489804	4.2466	5.34812
EMB	embigin	5	2.21111	‚òÖ	2e-16	4.01318	6.22428
EMC1	ER membrane protein complex subunit 1	1	0.763673	‚òÖ	0.0152405	5.57495	6.33863
EME1	essential meiotic structure-specific endonuclease ...	17	2.0962	‚òÖ	2.97e-24	2.17058	4.26678
EME2	essential meiotic structure-specific endonuclease ...	16	2.34702	‚òÖ	3.66e-19	1.98634	4.33336
EMG1	EMG1 N1-specific pseudouridine methyltransferase	12	0.881	‚òÖ	0.0398214	5.26768	6.14868
EMID1	EMI domain containing 1	22	-1.86559	‚òÖ	6.05e-06	6.95753	5.09194
EML1	EMAP like 1	14	-0.981505	‚òÖ	1.47e-05	1.18235	0.20085
EML2	EMAP like 2	19	-0.60798	‚òÖ	5.4e-30	6.80429	6.19631
EML3	EMAP like 3	11	0.810044	‚òÖ	0.000363919	5.56447	6.37451
EMP2	epithelial membrane protein 2	16	-0.816884	‚òÖ	0.000313558	1.23111	0.414226
EMP3	epithelial membrane protein 3	19	-1.16122	‚òÖ	1.2e-19	6.90031	5.73909
EMSY	EMSY transcriptional repressor, BRCA2 interacting	11	1.19867	‚òÖ	5.62e-10	3.72711	4.92579
ENGASE	endo-beta-N-acetylglucosaminidase	17	1.57266	‚òÖ	3.48e-07	3.39338	4.96604
ENO1	enolase 1	1	-0.952113	‚òÖ	4e-16	12.5434	11.5913
ENO2	enolase 2	12	-1.78967	‚òÖ	1.86e-08	8.5132	6.72353
ENO3	enolase 3	17	1.08414	‚òÖ	0.00037033	3.07499	4.15914
ENOSF1	enolase superfamily member 1	18	1.75197	‚òÖ	8.33e-13	3.91695	5.66892
ENOX2	ecto-NOX disulfide-thiol exchanger 2	X	1.19089	‚òÖ	2.2e-06	3.1168	4.30769
ENPP2	ectonucleotide pyrophosphatase/phosphodiesterase 2	8	-2.15755	‚òÖ	1.12e-05	4.63264	2.47509
ENPP4	ectonucleotide pyrophosphatase/phosphodiesterase 4	6	-1.43006	‚òÖ	1.16e-10	6.61907	5.18901
ENPP5	ectonucleotide pyrophosphatase/phosphodiesterase f...	6	-0.872134	‚òÖ	0.00112918	2.608	1.73586
ENTHD1	ENTH domain containing 1	22	-1.10058	‚òÖ	3.36e-07	1.11277	0.0121912
ENTPD2	ectonucleoside triphosphate diphosphohydrolase 2	9	-2.26573	‚òÖ	0.00040131	3.85981	1.59408
ENTPD4	ectonucleoside triphosphate diphosphohydrolase 4	8	1.53753	‚òÖ	4.08e-07	3.63229	5.16982
ENTPD5	ectonucleoside triphosphate diphosphohydrolase 5 (...	14	1.16302	‚òÖ	1.46e-07	2.96595	4.12897
ENTPD7	ectonucleoside triphosphate diphosphohydrolase 7	10	1.64858	‚òÖ	4.28e-06	2.94655	4.59513
EOGT	EGF domain specific O-linked N-acetylglucosamine t...	3	1.51811	‚òÖ	0.0123788	1.99521	3.51331
EOMES	eomesodermin	3	-0.906167	‚òÖ	0.0183179	1.16044	0.254278
EPAS1	endothelial PAS domain protein 1	2	-1.25151	‚òÖ	0.00103711	2.24378	0.992271
EPB41L1	erythrocyte membrane protein band 4.1 like 1	20	-2.1936	‚òÖ	2.08e-07	2.56175	0.368149
EPDR1	ependymin related 1	7	-1.79645	‚òÖ	0.04598	5.51717	3.72072
EPHX2	epoxide hydrolase 2	8	-1.41115	‚òÖ	1.55e-06	4.31633	2.90518
EPM2AIP1	EPM2A interacting protein 1	3	1.7315	‚òÖ	7.31e-15	4.11899	5.85049
EPN2	epsin 2	17	-0.551891	‚òÖ	0.000912439	3.04628	2.49439
EPS8L2	EPS8 like 2	11	-0.620122	‚òÖ	0.00614061	4.4766	3.85648
ERCC1	ERCC excision repair 1, endonuclease non-catalytic...	19	-0.564503	‚òÖ	3.24e-09	5.97408	5.40957
ERCC3	ERCC excision repair 3, TFIIH core complex helicas...	2	1.29051	‚òÖ	1.82e-24	4.91826	6.20877
ERCC4	ERCC excision repair 4, endonuclease catalytic sub...	16	0.807804	‚òÖ	1.91e-10	5.19842	6.00622
ERCC6L	ERCC excision repair 6 like, spindle assembly chec...	X	2.56432	‚òÖ	8.8e-24	2.51258	5.0769
ERCC6L2	ERCC excision repair 6 like 2	9	1.21176	‚òÖ	2.17e-05	3.60503	4.81679
ERCC8	ERCC excision repair 8, CSA ubiquitin ligase compl...	5	0.941551	‚òÖ	0.00177779	3.23003	4.17158
ERI2	ERI1 exoribonuclease family member 2	16	1.562	‚òÖ	2.65e-19	2.96239	4.52439
ERMAP	erythroblast membrane associated protein (Scianna ...	1	1.08548	‚òÖ	4.91e-10	2.30031	3.38578
ERMARD	ER membrane associated RNA degradation	6	1.29753	‚òÖ	6.62e-14	3.31737	4.6149
ERMP1	endoplasmic reticulum metallopeptidase 1	9	-0.513935	‚òÖ	0.000123498	5.90259	5.38865
ERO1A	endoplasmic reticulum oxidoreductase 1 alpha	14	-0.612086	‚òÖ	1.55e-06	7.87537	7.26328
ERRFI1	ERBB receptor feedback inhibitor 1	1	-0.703229	‚òÖ	0.032091	2.11664	1.41342
ERVK3-1	endogenous retrovirus group K3 member 1	19	1.45794	‚òÖ	3.77e-13	1.48076	2.9387
ESCO2	establishment of sister chromatid cohesion N-acety...	8	2.45847	‚òÖ	8.11e-18	3.62619	6.08466
ESF1	ESF1 nucleolar pre-rRNA processing protein homolog	20	0.771431	‚òÖ	0.000655785	4.78579	5.55722
ESPL1	extra spindle pole bodies like 1, separase	12	1.95428	‚òÖ	3.41e-18	4.65838	6.61266
ESPN	espin	1	-1.12305	‚òÖ	0.00121261	1.36387	0.240817
ESPNL	espin like	2	1.13384	‚òÖ	0.0482029	1.17695	2.31079
ESR2	estrogen receptor 2	14	-1.2726	‚òÖ	0.0131931	3.51987	2.24727
ESRRB	estrogen related receptor beta	14	-1.92061	‚òÖ	4.7e-09	2.10962	0.189006
ESYT1	extended synaptotagmin 1	12	1.11572	‚òÖ	0.00309512	6.89966	8.01538
ETAA1	ETAA1 activator of ATR kinase	2	1.02183	‚òÖ	7.22e-06	3.76464	4.78647
ETF1	eukaryotic translation termination factor 1	5	0.920104	‚òÖ	0.0018135	7.11224	8.03235
ETFBKMT	electron transfer flavoprotein subunit beta lysine...	12	0.564756	‚òÖ	0.00556796	0.740221	1.30498
ETFDH	electron transfer flavoprotein dehydrogenase	4	1.21445	‚òÖ	2.72e-15	3.86044	5.07489
ETNK1	ethanolamine kinase 1	12	0.989443	‚òÖ	6.16e-17	6.1605	7.14995
ETV3L	ETS variant transcription factor 3 like	1	-2.97525	‚òÖ	2.73e-09	3.32349	0.348245
ETV4	ETS variant transcription factor 4	17	-1.0204	‚òÖ	3.48e-05	5.11639	4.09599
ETV6	ETS variant transcription factor 6	12	-0.676168	‚òÖ	0.000179764	6.6673	5.99113
ETV7	ETS variant transcription factor 7	6	-0.88519	‚òÖ	0.0057014	3.1895	2.30431
EVL	Enah/Vasp-like	14	-0.745928	‚òÖ	3.28e-08	8.07697	7.33104
EWSR1	EWS RNA binding protein 1	22	1.34268	‚òÖ	2.13e-05	7.55166	8.89434
EXD3	exonuclease 3'-5' domain containing 3	9	-1.70262	‚òÖ	3.42e-24	4.13756	2.43494
EXO1	exonuclease 1	1	2.14181	‚òÖ	2.76e-11	3.58897	5.73077
EXO5	exonuclease 5	1	1.18064	‚òÖ	0.000124646	1.79888	2.97952
EXOC6	exocyst complex component 6	10	1.90757	‚òÖ	9.92e-07	2.03111	3.93867
EXOC6B	exocyst complex component 6B	2	-0.608907	‚òÖ	0.00453226	2.91315	2.30425
EXOC7	exocyst complex component 7	17	0.670637	‚òÖ	0.00150886	5.87565	6.54629
EXOC8	exocyst complex component 8	1	0.720054	‚òÖ	0.0135432	4.00673	4.72678
EXOG	exo/endonuclease G	3	2.04324	‚òÖ	1.91e-45	2.71581	4.75904
EXOSC10	exosome component 10	1	1.06801	‚òÖ	5.84e-11	5.3679	6.43591
EXOSC2	exosome component 2	9	1.32388	‚òÖ	4.09e-07	4.85766	6.18153
EXOSC3	exosome component 3	9	1.14756	‚òÖ	1.65e-08	4.61677	5.76434
EXOSC8	exosome component 8	13	1.54451	‚òÖ	8.63e-11	4.66642	6.21093
EXOSC9	exosome component 9	4	1.09527	‚òÖ	0.00178514	5.11845	6.21372
EXTL3	exostosin like glycosyltransferase 3	8	1.00242	‚òÖ	0.0184844	4.44323	5.44564
EZH2	enhancer of zeste 2 polycomb repressive complex 2 ...	7	3.07145	‚òÖ	8.44e-43	4.04111	7.11257
F11R	F11 receptor	1	-0.85787	‚òÖ	2.09e-30	6.1764	5.31853
F12	coagulation factor XII	5	-0.806903	‚òÖ	3.35e-05	3.3615	2.5546
F13A1	coagulation factor XIII A chain	6	-2.62227	‚òÖ	0.0439784	7.18281	4.56054
F2RL3	F2R like thrombin or trypsin receptor 3	19	1.67978	‚òÖ	0.00497861	1.20096	2.88074
F8	coagulation factor VIII	X	-0.794942	‚òÖ	0.0041273	3.1264	2.33146
FAAH	fatty acid amide hydrolase	1	1.01486	‚òÖ	0.0258215	0.88916	1.90402
FAAH2	fatty acid amide hydrolase 2	X	-1.36629	‚òÖ	9.11e-09	2.41091	1.04462
FAAP24	FA core complex associated protein 24	19	0.771432	‚òÖ	0.0372919	2.75289	3.52432
FABP3	fatty acid binding protein 3	1	-1.73949	‚òÖ	1.14e-05	3.84536	2.10587
FABP5	fatty acid binding protein 5	8	2.63743	‚òÖ	4.75e-11	4.5918	7.22924
FABP6	fatty acid binding protein 6	5	-2.20593	‚òÖ	6.37e-06	2.73324	0.527305
FAF2	Fas associated factor family member 2	5	0.702885	‚òÖ	3.44e-05	5.98295	6.68584
FAHD2B	fumarylacetoacetate hydrolase domain containing 2B	2	-0.89791	‚òÖ	0.00329761	4.67613	3.77822
FAM102A	family with sequence similarity 102 member A	9	-1.55679	‚òÖ	1.96e-05	7.87726	6.32048
FAM110B	family with sequence similarity 110 member B	8	-1.27336	‚òÖ	0.0333832	3.23129	1.95793
FAM111A	family with sequence similarity 111 member A	11	2.01595	‚òÖ	2.88e-52	4.97805	6.994
FAM111B	family with sequence similarity 111 member B	11	2.854	‚òÖ	4.37e-11	4.15316	7.00716
FAM114A1	family with sequence similarity 114 member A1	4	-1.05626	‚òÖ	1.85e-05	3.2517	2.19544
FAM114A2	family with sequence similarity 114 member A2	5	0.630447	‚òÖ	0.00120205	4.73673	5.36717
FAM117A	family with sequence similarity 117 member A	17	-1.15674	‚òÖ	1.8e-09	6.6538	5.49706
FAM118A	family with sequence similarity 118 member A	22	1.31365	‚òÖ	0.000991779	3.46141	4.77506
FAM118B	family with sequence similarity 118 member B	11	1.26549	‚òÖ	0.00262764	3.01017	4.27566
FAM120A	family with sequence similarity 120A	9	0.780843	‚òÖ	2.48e-06	7.2899	8.07074
FAM120AOS	family with sequence similarity 120A opposite stra...	9	1.01516	‚òÖ	0.000333207	5.18753	6.20269
FAM120B	family with sequence similarity 120B	6	0.755949	‚òÖ	0.000140321	4.66691	5.42286
FAM122A	family with sequence similarity 122A	9	0.772219	‚òÖ	0.0354239	4.19717	4.96939
FAM122B	family with sequence similarity 122B	X	1.23566	‚òÖ	1.11e-11	5.06878	6.30444
FAM122C	family with sequence similarity 122C	X	1.09522	‚òÖ	2.43e-05	2.17131	3.26653
FAM126A	family with sequence similarity 126 member A	7	1.16689	‚òÖ	1.85e-11	5.30352	6.47041
FAM126B	family with sequence similarity 126 member B	2	1.0433	‚òÖ	1.4e-05	4.00514	5.04844
FAM131A	family with sequence similarity 131 member A	3	-1.17126	‚òÖ	5.07e-08	3.45882	2.28756
FAM133B	family with sequence similarity 133 member B	7	1.20536	‚òÖ	4.24e-07	3.38908	4.59444
FAM13A	family with sequence similarity 13 member A	4	-1.25763	‚òÖ	0.0064495	3.93396	2.67633
FAM13B	family with sequence similarity 13 member B	5	1.7225	‚òÖ	1.26e-11	4.09273	5.81523
FAM160A1	family with sequence similarity 160 member A1	4	-2.34575	‚òÖ	1.14e-10	2.82771	0.481961
FAM162A	family with sequence similarity 162 member A	3	-1.01176	‚òÖ	2.24e-08	7.23137	6.21961
FAM167A	family with sequence similarity 167 member A	8	-1.51989	‚òÖ	0.0211063	5.56587	4.04598
FAM168A	family with sequence similarity 168 member A	11	-0.523671	‚òÖ	5.21e-07	6.17424	5.65057
FAM171A1	family with sequence similarity 171 member A1	10	-1.77607	‚òÖ	0.000109597	2.55922	0.783152
FAM171B	family with sequence similarity 171 member B	2	-2.1564	‚òÖ	5.22e-06	3.92442	1.76802
FAM174A	family with sequence similarity 174 member A	5	-0.528367	‚òÖ	3.46e-06	3.71359	3.18522
FAM174B	family with sequence similarity 174 member B	15	-2.85668	‚òÖ	4.6e-17	7.87473	5.01805
FAM185A	family with sequence similarity 185 member A	7	1.22921	‚òÖ	4.87e-08	1.99535	3.22456
FAM189A1	family with sequence similarity 189 member A1	15	-0.645702	‚òÖ	0.0241354	1.63593	0.990223
FAM189B	family with sequence similarity 189 member B	1	-0.772436	‚òÖ	2.13e-10	6.09732	5.32488
FAM193B	family with sequence similarity 193 member B	5	1.9798	‚òÖ	1.53e-20	3.61976	5.59956
FAM200B	family with sequence similarity 200 member B	4	0.865642	‚òÖ	0.00224742	1.4929	2.35854
FAM210A	family with sequence similarity 210 member A	18	-0.699084	‚òÖ	1.77e-08	6.22021	5.52112
FAM214A	family with sequence similarity 214 member A	15	1.7824	‚òÖ	4.5e-06	3.44324	5.22564
FAM217B	family with sequence similarity 217 member B	20	0.941428	‚òÖ	1.75e-05	4.33121	5.27264
FAM218A	family with sequence similarity 218 member A	4	0.991382	‚òÖ	0.0273992	0.505923	1.49731
FAM219A	family with sequence similarity 219 member A	9	1.16365	‚òÖ	0.000509857	1.66974	2.83339
FAM220A	family with sequence similarity 220 member A	7	-0.902695	‚òÖ	3.81e-18	4.9853	4.08261
FAM234B	family with sequence similarity 234 member B	12	-0.930478	‚òÖ	0.0407084	2.42444	1.49397
FAM32A	family with sequence similarity 32 member A	19	0.693633	‚òÖ	1.99e-05	5.35715	6.05078
FAM72A	family with sequence similarity 72 member A	1	1.36597	‚òÖ	5.21e-07	2.21977	3.58574
FAM72B	family with sequence similarity 72 member B	1	1.43359	‚òÖ	0.000214975	3.32628	4.75987
FAM72C	family with sequence similarity 72 member C	1	1.30314	‚òÖ	0.00959981	1.75437	3.05751
FAM72D	family with sequence similarity 72 member D	1	1.16204	‚òÖ	0.000139181	2.38246	3.5445
FAM76B	family with sequence similarity 76 member B	11	1.34857	‚òÖ	1.72e-25	4.02749	5.37606
FAM78B	family with sequence similarity 78 member B	1	-0.938243	‚òÖ	0.000536716	1.96865	1.0304
FAM81A	family with sequence similarity 81 member A	15	1.77853	‚òÖ	0.0310549	3.58327	5.36179
FAM83D	family with sequence similarity 83 member D	20	1.39894	‚òÖ	9.65e-06	3.55174	4.95067
FAM83H	family with sequence similarity 83 member H	8	1.21025	‚òÖ	0.00707267	1.57362	2.78386
FAM89B	family with sequence similarity 89 member B	11	1.00507	‚òÖ	1.15e-05	1.39167	2.39673
FAM90A1	family with sequence similarity 90 member A1	12	1.61961	‚òÖ	0.000323917	0.485115	2.10473
FAM91A1	family with sequence similarity 91 member A1	8	0.792819	‚òÖ	2.19e-05	6.12016	6.91297
FAM98A	family with sequence similarity 98 member A	2	1.53395	‚òÖ	1.15e-14	5.41393	6.94789
FANCA	FA complementation group A	16	1.26204	‚òÖ	1.67e-05	5.47112	6.73316
FANCB	FA complementation group B	X	1.85895	‚òÖ	2.98e-21	1.88847	3.74742
FANCC	FA complementation group C	9	1.86384	‚òÖ	1.43e-22	2.96838	4.83221
FANCD2	FA complementation group D2	3	2.14379	‚òÖ	5.41e-39	4.41372	6.55751
FANCE	FA complementation group E	6	1.28241	‚òÖ	1.07e-06	2.92511	4.20752
FANCG	FA complementation group G	9	1.60023	‚òÖ	2.62e-26	3.9349	5.53514
FANCI	FA complementation group I	15	2.46542	‚òÖ	1.61e-22	5.07304	7.53845
FANCL	FA complementation group L	2	1.60249	‚òÖ	2.09e-09	3.99767	5.60016
FANCM	FA complementation group M	14	2.17665	‚òÖ	1.53e-28	2.76207	4.93872
FAR1	fatty acyl-CoA reductase 1	11	1.9242	‚òÖ	1.71e-56	4.54956	6.47375
FARP1	FERM, ARH/RhoGEF and pleckstrin domain protein 1	13	-1.55904	‚òÖ	0.0311612	4.99121	3.43217
FARP2	FERM, ARH/RhoGEF and pleckstrin domain protein 2	2	0.830759	‚òÖ	0.0370518	5.34836	6.17912
FARSB	phenylalanyl-tRNA synthetase subunit beta	2	1.07086	‚òÖ	0.0270842	6.0001	7.07096
FASTK	Fas activated serine/threonine kinase	7	0.985018	‚òÖ	5.68e-08	5.36556	6.35057
FASTKD1	FAST kinase domains 1	2	1.67493	‚òÖ	6.32e-20	4.59666	6.27159
FASTKD2	FAST kinase domains 2	2	0.985534	‚òÖ	1.58e-05	5.09458	6.08011
FASTKD3	FAST kinase domains 3	5	1.26467	‚òÖ	2.67e-18	3.0225	4.28718
FASTKD5	FAST kinase domains 5	20	1.27736	‚òÖ	9.67e-08	4.5279	5.80526
FAU	FAU ubiquitin like and ribosomal protein S30 fusio...	11	-0.904949	‚òÖ	4.53e-38	9.84846	8.94351
FBF1	Fas binding factor 1	17	1.34114	‚òÖ	4.78e-07	1.30904	2.65018
FBLN5	fibulin 5	14	-0.950884	‚òÖ	0.0023165	1.32737	0.376482
FBXL16	F-box and leucine rich repeat protein 16	16	-1.04851	‚òÖ	0.000122473	2.57602	1.52751
FBXL18	F-box and leucine rich repeat protein 18	7	1.62398	‚òÖ	9.76e-17	3.23861	4.8626
FBXL6	F-box and leucine rich repeat protein 6	8	1.75143	‚òÖ	4.1e-15	2.96337	4.7148
FBXO10	F-box protein 10	9	1.22835	‚òÖ	0.00287088	2.24254	3.47089
FBXO3	F-box protein 3	11	0.970879	‚òÖ	0.000299957	3.79755	4.76843
FBXO32	F-box protein 32	8	-2.46375	‚òÖ	2.49e-09	3.661	1.19725
FBXO33	F-box protein 33	14	1.16055	‚òÖ	4.73e-05	4.58074	5.74129
FBXO4	F-box protein 4	5	1.2547	‚òÖ	0.000582261	3.07397	4.32867
FBXO41	F-box protein 41	2	1.01726	‚òÖ	0.000220515	5.61197	6.62923
FBXO43	F-box protein 43	8	1.86118	‚òÖ	2.2e-08	1.46615	3.32733
FBXO48	F-box protein 48	2	0.814576	‚òÖ	0.00415874	1.81357	2.62815
FBXO5	F-box protein 5	6	2.19637	‚òÖ	3.94e-46	4.13223	6.3286
FBXO9	F-box protein 9	6	1.37643	‚òÖ	1.5e-22	3.97844	5.35487
FBXW2	F-box and WD repeat domain containing 2	9	0.660792	‚òÖ	1.06e-06	6.02674	6.68753
FBXW4	F-box and WD repeat domain containing 4	10	-0.662792	‚òÖ	4.9e-24	5.99126	5.32847
FBXW7	F-box and WD repeat domain containing 7	4	0.792437	‚òÖ	0.0472758	6.24673	7.03917
FCF1	FCF1 rRNA-processing protein	14	0.786603	‚òÖ	3.75e-10	5.30895	6.09555
FCGR2B	Fc fragment of IgG receptor IIb	1	1.31436	‚òÖ	0.00843808	3.97619	5.29054
FCGRT	Fc fragment of IgG receptor and transporter	19	-2.25707	‚òÖ	1.4e-06	3.26164	1.00457
FCHSD1	FCH and double SH3 domains 1	5	0.902811	‚òÖ	0.00799306	3.43924	4.34205
FCRL4	Fc receptor like 4	1	3.07708	‚òÖ	2.63e-08	0.343875	3.42096
FCRL5	Fc receptor like 5	1	2.46191	‚òÖ	0.000305194	4.32564	6.78755
FCRLA	Fc receptor like A	1	1.33794	‚òÖ	0.00533145	7.01319	8.35114
FCRLB	Fc receptor like B	1	1.19234	‚òÖ	0.00919445	2.30046	3.4928
FDXACB1	ferredoxin-fold anticodon binding domain containin...	11	0.893881	‚òÖ	0.00145803	2.02922	2.9231
FEM1A	fem-1 homolog A	19	0.896151	‚òÖ	0.000545941	1.64188	2.53803
FEN1	flap structure-specific endonuclease 1	11	2.27914	‚òÖ	7.89e-11	5.48432	7.76346
FER	FER tyrosine kinase	5	0.841874	‚òÖ	0.00701872	3.74415	4.58602
FERMT1	fermitin family member 1	20	-0.861892	‚òÖ	0.000219112	1.19264	0.330753
FERMT2	fermitin family member 2	14	-1.90744	‚òÖ	0.038779	4.42066	2.51322
FEZ1	fasciculation and elongation protein zeta 1	11	-1.19949	‚òÖ	0.00100053	6.07556	4.87606
FGF11	fibroblast growth factor 11	17	-0.536764	‚òÖ	0.046284	1.72828	1.19152
FGFR1	fibroblast growth factor receptor 1	8	-2.19632	‚òÖ	2.24e-05	7.12452	4.9282
FGFRL1	fibroblast growth factor receptor like 1	4	-1.84141	‚òÖ	3.87e-05	3.28453	1.44312
FGL2	fibrinogen like 2	7	1.89256	‚òÖ	8.29e-09	1.29773	3.1903
FH	fumarate hydratase	1	0.951131	‚òÖ	0.00711789	6.49824	7.44937
FHIT	fragile histidine triad diadenosine triphosphatase	3	-1.41337	‚òÖ	1.11e-27	3.92479	2.51142
FHL1	four and a half LIM domains 1	X	-1.66092	‚òÖ	2.22e-05	2.28487	0.623951
FHL2	four and a half LIM domains 2	2	-1.7333	‚òÖ	2.4e-05	3.36147	1.62817
FHOD1	formin homology 2 domain containing 1	16	1.78368	‚òÖ	7.75e-05	4.55763	6.34131
FHOD3	formin homology 2 domain containing 3	18	-3.06996	‚òÖ	3.86e-14	5.85313	2.78317
FIBP	FGF1 intracellular binding protein	11	0.958764	‚òÖ	3.64e-05	5.50598	6.46474
FICD	FIC domain protein adenylyltransferase	12	1.30682	‚òÖ	0.000645473	2.5487	3.85552
FIGNL1	fidgetin like 1	7	1.1565	‚òÖ	3.93e-05	4.15265	5.30915
FJX1	four-jointed box kinase 1	11	1.92103	‚òÖ	0.00989324	2.18404	4.10508
FKBP11	FKBP prolyl isomerase 11	12	1.69085	‚òÖ	0.00119428	4.1519	5.84274
FKBP14	FKBP prolyl isomerase 14	7	0.96582	‚òÖ	0.0449015	2.13965	3.10548
FKBP15	FKBP prolyl isomerase 15	9	1.06369	‚òÖ	1.25e-08	5.51088	6.57457
FKBP3	FKBP prolyl isomerase 3	14	1.42475	‚òÖ	0.000660841	5.05472	6.47947
FKBP5	FKBP prolyl isomerase 5	6	1.04931	‚òÖ	0.0246776	5.9578	7.00711
FKBP8	FKBP prolyl isomerase 8	19	-0.954499	‚òÖ	4.21e-37	9.02554	8.07104
FKBP9	FKBP prolyl isomerase 9	7	-1.74304	‚òÖ	0.00113705	4.16303	2.41999
FKRP	fukutin related protein	19	1.23057	‚òÖ	0.00879391	3.20481	4.43538
FKTN	fukutin	9	1.39439	‚òÖ	5.93e-12	3.44215	4.83653
FLAD1	flavin adenine dinucleotide synthetase 1	1	1.21415	‚òÖ	1.87e-09	4.49658	5.71073
FLNB	filamin B	3	-1.37527	‚òÖ	6.04e-06	7.36594	5.99067
FLT3	fms related receptor tyrosine kinase 3	13	-1.28486	‚òÖ	0.000305948	2.01794	0.733071
FLVCR1	FLVCR heme transporter 1	1	1.43248	‚òÖ	4.78e-05	3.70215	5.13463
FLVCR2	FLVCR heme transporter 2	14	-1.13647	‚òÖ	2.44e-10	2.79801	1.66153
FN3K	fructosamine 3 kinase	17	-1.48139	‚òÖ	8.15e-09	2.12674	0.645349
FNBP4	formin binding protein 4	11	1.23218	‚òÖ	1.59e-07	5.49477	6.72695
FNIP1	folliculin interacting protein 1	5	-0.813127	‚òÖ	1.78e-10	5.85089	5.03776
FOCAD	focadhesin	9	0.896643	‚òÖ	0.00269596	5.92845	6.8251
FOSL2	FOS like 2, AP-1 transcription factor subunit	2	-2.49828	‚òÖ	2.96e-07	4.25363	1.75535
FOXA2	forkhead box A2	20	-1.9846	‚òÖ	4.74e-06	2.07598	0.0913818
FOXE1	forkhead box E1	9	1.64917	‚òÖ	1.33e-06	5.23015	6.87933
FOXM1	forkhead box M1	12	1.71594	‚òÖ	1.26e-17	5.02487	6.74081
FOXN3	forkhead box N3	14	-0.568774	‚òÖ	0.000394865	7.38674	6.81796
FOXO4	forkhead box O4	X	-0.540122	‚òÖ	1.01e-05	3.71547	3.17534
FOXO6	forkhead box O6	1	-0.810516	‚òÖ	0.00762428	1.01485	0.204333
FOXP4	forkhead box P4	6	-0.883291	‚òÖ	0.00143378	7.1647	6.28141
FOXRED1	FAD dependent oxidoreductase domain containing 1	11	1.88309	‚òÖ	6.85e-20	4.22862	6.11171
FOXRED2	FAD dependent oxidoreductase domain containing 2	22	0.957125	‚òÖ	4.43e-06	4.54129	5.49842
FPGT	fucose-1-phosphate guanylyltransferase	1	0.733045	‚òÖ	0.0143106	3.03535	3.76839
FRMD4A	FERM domain containing 4A	10	-1.44776	‚òÖ	0.0104872	6.62287	5.17512
FRMD4B	FERM domain containing 4B	3	-1.27638	‚òÖ	0.000299215	2.71711	1.44073
FRMD8	FERM domain containing 8	11	1.31083	‚òÖ	2.11e-06	5.44598	6.75681
FRMPD2	FERM and PDZ domain containing 2	10	-2.10362	‚òÖ	2.07e-08	3.49927	1.39564
FRYL	FRY like transcription coactivator	4	1.16859	‚òÖ	4.16e-06	5.31363	6.48222
FSCN1	fascin actin-bundling protein 1	7	-0.618206	‚òÖ	0.00351412	9.47536	8.85716
FSD2	fibronectin type III and SPRY domain containing 2	15	1.65945	‚òÖ	1.09e-07	0.178053	1.8375
FTL	ferritin light chain	19	-0.751284	‚òÖ	7.65e-08	11.0719	10.3206
FTSJ1	FtsJ RNA 2'-O-methyltransferase 1	X	0.781544	‚òÖ	0.00100417	5.21514	5.99668
FTSJ3	FtsJ RNA 2'-O-methyltransferase 3	17	1.36067	‚òÖ	0.000168903	5.53257	6.89324
FUBP1	far upstream element binding protein 1	1	1.33015	‚òÖ	1.45e-12	6.65951	7.98966
FUBP3	far upstream element binding protein 3	9	0.873176	‚òÖ	1.76e-06	5.63498	6.50816
FUS	FUS RNA binding protein	16	1.54682	‚òÖ	0.000728944	7.51615	9.06297
FUT11	fucosyltransferase 11	10	-0.684291	‚òÖ	1.49e-05	6.40159	5.7173
FXN	frataxin	9	1.36436	‚òÖ	0.00261467	2.5642	3.92856
FXYD5	FXYD domain containing ion transport regulator 5	19	-0.985466	‚òÖ	7.81e-05	7.20162	6.21615
FZD7	frizzled class receptor 7	2	-1.87221	‚òÖ	0.000295066	2.95128	1.07907
FZD9	frizzled class receptor 9	7	-1.13832	‚òÖ	1.29e-18	1.56104	0.422724
G0S2	G0/G1 switch 2	1	-2.57425	‚òÖ	3.92e-11	3.19935	0.625107
G2E3	G2/M-phase specific E3 ubiquitin protein ligase	14	0.764114	‚òÖ	0.0192996	4.50342	5.26753
G6PD	glucose-6-phosphate dehydrogenase	X	0.943276	‚òÖ	8.78e-06	5.25428	6.19756
GAA	glucosidase alpha, acid	17	-0.638336	‚òÖ	0.0274964	4.99612	4.35778
GAB1	GRB2 associated binding protein 1	4	-2.00847	‚òÖ	2.05e-06	4.08934	2.08087
GAB2	GRB2 associated binding protein 2	11	-0.761556	‚òÖ	0.0015981	4.54916	3.7876
GABARAP	GABA type A receptor-associated protein	17	-0.906289	‚òÖ	2.01e-08	3.20049	2.2942
GABARAPL2	GABA type A receptor associated protein like 2	16	-0.67855	‚òÖ	6.91e-12	7.15153	6.47298
GABPA	GA binding protein transcription factor subunit al...	21	0.763156	‚òÖ	0.000133195	5.22586	5.98901
GABPB1	GA binding protein transcription factor subunit be...	15	0.886679	‚òÖ	4.51e-05	5.26412	6.1508
GABRA4	gamma-aminobutyric acid type A receptor subunit al...	4	-1.61544	‚òÖ	0.00222482	2.91829	1.30285
GABRR2	gamma-aminobutyric acid type A receptor subunit rh...	6	1.04798	‚òÖ	0.00194534	0.43954	1.48752
GADD45A	growth arrest and DNA damage inducible alpha	1	-1.55877	‚òÖ	4.66e-11	6.40491	4.84614
GADD45B	growth arrest and DNA damage inducible beta	19	-1.8039	‚òÖ	9.75e-31	8.12504	6.32114
GADD45G	growth arrest and DNA damage inducible gamma	9	-1.68394	‚òÖ	4.46e-15	2.25178	0.567835
GAK	cyclin G associated kinase	4	0.915839	‚òÖ	6.66e-05	6.14181	7.05765
GAL3ST1	galactose-3-O-sulfotransferase 1	22	-1.26119	‚òÖ	0.018662	1.45959	0.198397
GALNS	galactosamine (N-acetyl)-6-sulfatase	16	1.0701	‚òÖ	0.0140034	2.62486	3.69496
GALNT10	polypeptide N-acetylgalactosaminyltransferase 10	5	-0.94484	‚òÖ	0.000424603	7.55096	6.60612
GALT	galactose-1-phosphate uridylyltransferase	9	1.54879	‚òÖ	1.46e-10	0.522136	2.07093
GAMT	guanidinoacetate N-methyltransferase	19	-0.652643	‚òÖ	0.00420033	5.27046	4.61782
GANAB	glucosidase II alpha subunit	11	0.677542	‚òÖ	0.0083134	7.86181	8.53935
GAP43	growth associated protein 43	3	0.641898	‚òÖ	0.045682	0.128756	0.770654
GAPT	GRB2 binding adaptor protein, transmembrane	5	1.5001	‚òÖ	2.85e-07	0.19083	1.69093
GAPVD1	GTPase activating protein and VPS9 domains 1	9	0.811978	‚òÖ	2.35e-06	5.31488	6.12686
GAREM2	GRB2 associated regulator of MAPK1 subtype 2	2	1.28347	‚òÖ	0.00499009	1.68169	2.96515
GART	phosphoribosylglycinamide formyltransferase, phosp...	21	1.35643	‚òÖ	0.00291345	6.24749	7.60392
GAS2L1	growth arrest specific 2 like 1	22	-0.928101	‚òÖ	5.59e-05	1.17103	0.242931
GATAD2A	GATA zinc finger domain containing 2A	19	0.68283	‚òÖ	0.0449163	6.86579	7.54862
GATB	glutamyl-tRNA amidotransferase subunit B	4	0.75714	‚òÖ	0.00766186	4.63079	5.38793
GBA	glucosylceramidase beta	1	1.3403	‚òÖ	3.93e-09	3.43914	4.77944
GBA2	glucosylceramidase beta 2	9	1.25076	‚òÖ	7.67e-15	4.61044	5.8612
GBE1	1,4-alpha-glucan branching enzyme 1	3	-1.21957	‚òÖ	7.84e-08	7.99109	6.77151
GBGT1	globoside alpha-1,3-N-acetylgalactosaminyltransfer...	9	-1.05634	‚òÖ	0.000137025	3.12741	2.07108
GBP2	guanylate binding protein 2	1	-1.17026	‚òÖ	0.0313462	6.37629	5.20603
GBP4	guanylate binding protein 4	1	-2.04984	‚òÖ	0.00413554	5.66598	3.61614
GBP5	guanylate binding protein 5	1	-1.96506	‚òÖ	0.015167	4.49647	2.53141
GBP6	guanylate binding protein family member 6	1	-1.78548	‚òÖ	0.00018771	1.98435	0.198869
GCA	grancalcin	2	0.853429	‚òÖ	0.0194398	4.29002	5.14345
GCAT	glycine C-acetyltransferase	22	-0.907511	‚òÖ	2.26e-06	4.55283	3.64532
GCGR	glucagon receptor	17	-1.46453	‚òÖ	0.0042699	1.81581	0.351285
GCK	glucokinase	7	1.32865	‚òÖ	3.3e-05	3.30576	4.63441
GCLC	glutamate-cysteine ligase catalytic subunit	6	0.897131	‚òÖ	0.0445725	3.63498	4.53211
GCLM	glutamate-cysteine ligase modifier subunit	1	0.924942	‚òÖ	0.0374528	3.97478	4.89973
GCNT1	glucosaminyl (N-acetyl) transferase 1	9	2.84667	‚òÖ	0.00245683	2.15635	5.00302
GCNT3	glucosaminyl (N-acetyl) transferase 3, mucin type	15	-1.02254	‚òÖ	0.00276706	1.56065	0.538111
GCSAM	germinal center associated signaling and motility	3	-1.61293	‚òÖ	3.91e-08	8.5547	6.94176
GCSH	glycine cleavage system protein H	16	0.706019	‚òÖ	0.0443461	0.626453	1.33247
GDAP1	ganglioside induced differentiation associated pro...	8	2.14381	‚òÖ	1.15e-14	2.15915	4.30296
GDF15	growth differentiation factor 15	19	-1.27166	‚òÖ	0.00283875	3.71418	2.44252
GDPD3	glycerophosphodiester phosphodiesterase domain con...	16	0.574292	‚òÖ	0.00609614	0.327591	0.901883
GDPGP1	GDP-D-glucose phosphorylase 1	15	0.913843	‚òÖ	5.22e-06	1.01725	1.93109
GEM	GTP binding protein overexpressed in skeletal musc...	8	-1.6287	‚òÖ	0.000579369	4.6647	3.03599
GEMIN4	gem nuclear organelle associated protein 4	17	0.825095	‚òÖ	0.000243944	5.7005	6.5256
GEMIN5	gem nuclear organelle associated protein 5	5	0.700953	‚òÖ	0.00406965	5.39362	6.09458
GEMIN6	gem nuclear organelle associated protein 6	2	0.767741	‚òÖ	0.00318295	4.05523	4.82297
GEN1	GEN1 Holliday junction 5' flap endonuclease	2	2.44084	‚òÖ	1.15e-28	3.65859	6.09943
GFM1	G elongation factor mitochondrial 1	3	1.03461	‚òÖ	0.000946501	6.06908	7.1037
GFM2	GTP dependent ribosome recycling factor mitochondr...	5	0.940992	‚òÖ	2.98e-05	4.72016	5.66115
GGA1	golgi associated, gamma adaptin ear containing, AR...	22	1.04224	‚òÖ	0.000618392	5.10766	6.1499
GGA3	golgi associated, gamma adaptin ear containing, AR...	17	0.831611	‚òÖ	0.0189733	5.72929	6.5609
GHR	growth hormone receptor	5	-1.97384	‚òÖ	2.74e-05	2.45961	0.485771
GHRL	ghrelin and obestatin prepropeptide	3	-0.819372	‚òÖ	0.000206143	1.48158	0.662204
GID4	GID complex subunit 4 homolog	17	-1.0044	‚òÖ	6.81e-16	5.30116	4.29676
GIGYF1	GRB10 interacting GYF protein 1	7	1.06201	‚òÖ	0.000524643	5.50284	6.56484
GIMAP2	GTPase, IMAP family member 2	7	-0.811409	‚òÖ	5.13e-05	5.79218	4.98077
GINM1	glycoprotein integral membrane 1	6	-0.832409	‚òÖ	3.27e-10	6.42819	5.59578
GINS1	GINS complex subunit 1	20	1.79167	‚òÖ	7.01e-08	4.52206	6.31373
GINS2	GINS complex subunit 2	16	1.34533	‚òÖ	0.00552365	5.01887	6.3642
GINS4	GINS complex subunit 4	8	2.86564	‚òÖ	1.56e-69	3.04259	5.90823
GIPC3	GIPC PDZ domain containing family member 3	19	-0.750636	‚òÖ	5.44e-05	0.855362	0.104726
GIPR	gastric inhibitory polypeptide receptor	19	2.66841	‚òÖ	8.86e-26	2.30007	4.96847
GK5	glycerol kinase 5	3	1.22819	‚òÖ	3.37e-08	3.071	4.29919
GLA	galactosidase alpha	X	1.16672	‚òÖ	0.000174745	3.80573	4.97245
GLDC	glycine decarboxylase	9	1.71346	‚òÖ	0.0386345	4.5315	6.24497
GLI1	GLI family zinc finger 1	12	0.738132	‚òÖ	0.000132786	0.597696	1.33583
GLI4	GLI family zinc finger 4	8	0.943913	‚òÖ	0.00236582	2.52243	3.46635
GLIPR1	GLI pathogenesis related 1	12	1.58351	‚òÖ	2.03e-09	2.98604	4.56955
GLIS2	GLIS family zinc finger 2	16	-1.12428	‚òÖ	7.16e-05	2.53535	1.41108
GLIS3	GLIS family zinc finger 3	9	-0.898204	‚òÖ	0.0252837	2.57081	1.6726
GLMN	glomulin, FKBP associated protein	1	1.45792	‚òÖ	9.46e-08	2.92526	4.38318
GLO1	glyoxalase I	6	-0.514467	‚òÖ	2.88e-06	7.84919	7.33472
GLRX2	glutaredoxin 2	1	0.986895	‚òÖ	0.0121733	3.69989	4.68679
GLRX5	glutaredoxin 5	14	1.04351	‚òÖ	0.00520826	5.63628	6.67979
GLS	glutaminase	2	1.2609	‚òÖ	2.8e-09	6.96653	8.22744
GLT1D1	glycosyltransferase 1 domain containing 1	12	-0.995253	‚òÖ	0.00102296	5.83419	4.83893
GLUD2	glutamate dehydrogenase 2	X	0.752453	‚òÖ	0.0181339	0.303338	1.05579
GLYCTK	glycerate kinase	3	1.99389	‚òÖ	3.27e-24	1.68958	3.68347
GLYR1	glyoxylate reductase 1 homolog	16	1.28796	‚òÖ	8.69e-10	6.24198	7.52994
GM2A	GM2 ganglioside activator	5	-1.28849	‚òÖ	2.71e-21	9.12868	7.84019
GMFB	glia maturation factor beta	14	1.16565	‚òÖ	0.00251483	5.69409	6.85974
GMNN	geminin DNA replication inhibitor	6	1.36025	‚òÖ	0.00408305	4.64241	6.00267
GMPPA	GDP-mannose pyrophosphorylase A	2	1.21868	‚òÖ	1.63e-06	4.7158	5.93448
GMPPB	GDP-mannose pyrophosphorylase B	3	1.64651	‚òÖ	2.25e-05	4.74919	6.3957
GNA13	G protein subunit alpha 13	17	-1.11949	‚òÖ	1.38e-07	8.3719	7.25241
GNA15	G protein subunit alpha 15	19	-2.12508	‚òÖ	1.79e-09	6.99949	4.87441
GNB3	G protein subunit beta 3	12	0.91095	‚òÖ	2.74e-10	0.131418	1.04237
GNB4	G protein subunit beta 4	3	1.69347	‚òÖ	0.0239714	2.67055	4.36402
GNG7	G protein subunit gamma 7	19	-1.23487	‚òÖ	5.25e-07	6.91087	5.676
GNL3	G protein nucleolar 3	3	0.993249	‚òÖ	0.000281177	6.80802	7.80127
GNL3L	G protein nucleolar 3 like	X	1.45013	‚òÖ	2.47e-13	5.55018	7.00031
GNPAT	glyceronephosphate O-acyltransferase	1	0.629985	‚òÖ	0.0401783	5.86882	6.49881
GNPDA1	glucosamine-6-phosphate deaminase 1	5	-1.60106	‚òÖ	3.49e-35	6.20157	4.60051
GNS	glucosamine (N-acetyl)-6-sulfatase	12	-0.537921	‚òÖ	3.75e-06	6.52853	5.99061
GOLGA1	golgin A1	9	1.28604	‚òÖ	1.83e-13	3.31684	4.60287
GOLGA3	golgin A3	12	0.976194	‚òÖ	0.000292356	6.16682	7.14302
GOLGA8A	golgin A8 family member A	15	2.95814	‚òÖ	3.77e-20	3.87538	6.83352
GOLGA8N	golgin A8 family member N	15	0.812304	‚òÖ	0.00408359	0.168642	0.980946
GOLGB1	golgin B1	3	0.750519	‚òÖ	0.042829	5.7747	6.52522
GOLPH3	golgi phosphoprotein 3	5	0.654791	‚òÖ	0.0151351	6.42259	7.07738
GON4L	gon-4 like	1	1.00951	‚òÖ	1.61e-07	4.84291	5.85242
GON7	GON7 subunit of KEOPS complex	14	1.3974	‚òÖ	2.32e-05	3.3177	4.7151
GORAB	golgin, RAB6 interacting	1	0.834336	‚òÖ	0.00127566	3.12623	3.96056
GOSR2	golgi SNAP receptor complex member 2	17	0.926822	‚òÖ	0.000122463	5.06277	5.98959
GPAA1	glycosylphosphatidylinositol anchor attachment 1	8	1.04813	‚òÖ	3.8e-05	5.79327	6.84139
GPAM	glycerol-3-phosphate acyltransferase, mitochondria...	10	1.18663	‚òÖ	9.81e-14	3.29063	4.47725
GPAT2	glycerol-3-phosphate acyltransferase 2, mitochondr...	2	3.54681	‚òÖ	0.00120193	0.649748	4.19655
GPAT4	glycerol-3-phosphate acyltransferase 4	8	0.676977	‚òÖ	0.00247556	5.34394	6.02092
GPATCH1	G-patch domain containing 1	19	1.14691	‚òÖ	2.49e-05	2.93738	4.08429
GPATCH11	G-patch domain containing 11	2	1.94425	‚òÖ	2.9e-11	4.15032	6.09456
GPATCH2L	G-patch domain containing 2 like	14	-0.815245	‚òÖ	1.82e-08	6.8794	6.06415
GPC2	glypican 2	7	0.934215	‚òÖ	0.0317087	1.38554	2.31976
GPC4	glypican 4	X	-2.54527	‚òÖ	0.000654754	3.43394	0.888667
GPC5	glypican 5	13	-1.66722	‚òÖ	7.73e-05	3.28698	1.61976
GPD1L	glycerol-3-phosphate dehydrogenase 1 like	3	1.43537	‚òÖ	0.0144993	1.70111	3.13648
GPER1	G protein-coupled estrogen receptor 1	7	-0.952451	‚òÖ	0.0293436	4.75621	3.80376
GPI	glucose-6-phosphate isomerase	19	-0.731807	‚òÖ	4.2e-07	10.2557	9.52389
GPNMB	glycoprotein nmb	7	-2.48048	‚òÖ	2.39e-07	4.51607	2.03559
GPR132	G protein-coupled receptor 132	14	1.20395	‚òÖ	0.00468146	4.63497	5.83892
GPR135	G protein-coupled receptor 135	14	0.68908	‚òÖ	0.0143357	0.710523	1.3996
GPR137B	G protein-coupled receptor 137B	1	-1.25342	‚òÖ	1.03e-08	6.00519	4.75177
GPR146	G protein-coupled receptor 146	7	-1.55217	‚òÖ	0.00151159	3.22415	1.67199
GPR15	G protein-coupled receptor 15	3	1.85695	‚òÖ	0.000435354	5.68969	7.54663
GPR153	G protein-coupled receptor 153	1	-3.38049	‚òÖ	1.13e-33	4.85537	1.47488
GPR157	G protein-coupled receptor 157	1	-2.15512	‚òÖ	5.15e-07	5.67973	3.52461
GPR171	G protein-coupled receptor 171	3	0.561064	‚òÖ	8.21e-05	0	0.561064
GPR183	G protein-coupled receptor 183	13	-1.16222	‚òÖ	0.000850003	7.6243	6.46208
GPR25	G protein-coupled receptor 25	1	0.703002	‚òÖ	0.0375853	0.219195	0.922197
GPR34	G protein-coupled receptor 34	X	1.55675	‚òÖ	5.1e-05	0.138338	1.69509
GPR35	G protein-coupled receptor 35	2	-1.76341	‚òÖ	8.1e-11	2.91376	1.15035
GPR75	G protein-coupled receptor 75	2	1.17996	‚òÖ	2.31e-11	0.241356	1.42132
GPR82	G protein-coupled receptor 82	X	1.63807	‚òÖ	2.88e-06	0.107828	1.7459
GPR89A	G protein-coupled receptor 89A	1	0.831594	‚òÖ	0.0226484	2.60265	3.43425
GPR89B	G protein-coupled receptor 89B	1	0.917854	‚òÖ	0.0242306	2.23151	3.14936
GPRASP1	G protein-coupled receptor associated sorting prot...	X	-2.01539	‚òÖ	8.28e-08	2.83391	0.818517
GPRC5C	G protein-coupled receptor class C group 5 member ...	17	-2.24375	‚òÖ	0.000133261	4.47028	2.22653
GPRIN1	G protein regulated inducer of neurite outgrowth 1	5	2.08835	‚òÖ	0.00065449	2.19246	4.28081
GPS1	G protein pathway suppressor 1	17	0.655971	‚òÖ	0.0480272	6.02276	6.67873
GPSM2	G protein signaling modulator 2	1	0.853978	‚òÖ	0.02112	3.74359	4.59756
GPX4	glutathione peroxidase 4	19	-1.78306	‚òÖ	2.1e-33	9.0929	7.30984
GRAMD1A	GRAM domain containing 1A	19	-0.682842	‚òÖ	2.27e-18	7.38556	6.70271
GRAMD4	GRAM domain containing 4	22	1.10271	‚òÖ	0.0314239	4.3788	5.4815
GRIA3	glutamate ionotropic receptor AMPA type subunit 3	X	-1.56438	‚òÖ	0.000155945	2.34839	0.784011
GRID1	glutamate ionotropic receptor delta type subunit 1	10	-1.33155	‚òÖ	7.84e-08	1.70816	0.37661
GRIN1	glutamate ionotropic receptor NMDA type subunit 1	9	-0.820393	‚òÖ	0.0101879	1.68253	0.862135
GRIN2D	glutamate ionotropic receptor NMDA type subunit 2D	19	-0.683452	‚òÖ	4.63e-13	1.67806	0.994603
GRIN3B	glutamate ionotropic receptor NMDA type subunit 3B	19	1.04601	‚òÖ	1.03e-07	0.0184778	1.06448
GRINA	glutamate ionotropic receptor NMDA type subunit as...	8	-1.35682	‚òÖ	1.83e-32	8.84463	7.48781
GRIPAP1	GRIP1 associated protein 1	X	0.740581	‚òÖ	0.0227669	5.39057	6.13115
GRK6	G protein-coupled receptor kinase 6	5	0.944304	‚òÖ	0.00383649	6.64914	7.59344
GRPR	gastrin releasing peptide receptor	X	0.897794	‚òÖ	0.0119046	0.268394	1.16619
GRWD1	glutamate rich WD repeat containing 1	19	0.793808	‚òÖ	3.87e-05	5.93909	6.7329
GSDMB	gasdermin B	17	1.31219	‚òÖ	0.000315185	2.36396	3.67615
GSDMD	gasdermin D	8	1.1376	‚òÖ	0.000573183	5.01844	6.15604
GSPT1	G1 to S phase transition 1	16	0.71129	‚òÖ	0.0170996	7.2386	7.94989
GSPT2	G1 to S phase transition 2	X	0.903276	‚òÖ	0.00707502	3.74441	4.64768
GSTCD	glutathione S-transferase C-terminal domain contai...	4	1.74312	‚òÖ	5.43e-36	3.70319	5.44631
GSTM2	glutathione S-transferase mu 2	1	-1.11865	‚òÖ	0.00333748	4.00526	2.88661
GSTM3	glutathione S-transferase mu 3	1	-1.83164	‚òÖ	0.0173544	3.12896	1.29731
GSTM4	glutathione S-transferase mu 4	1	-1.43935	‚òÖ	3.69e-05	5.37328	3.93393
GSTP1	glutathione S-transferase pi 1	11	-0.934192	‚òÖ	4.08e-07	10.0017	9.0675
GTF2E1	general transcription factor IIE subunit 1	3	0.640099	‚òÖ	0.00657575	4.41226	5.05236
GTF2H1	general transcription factor IIH subunit 1	11	0.991505	‚òÖ	4.01e-07	5.20773	6.19923
GTF2H2	general transcription factor IIH subunit 2	5	1.68404	‚òÖ	0.0185694	2.51126	4.1953
GTF2H2C	GTF2H2 family member C	5	1.39116	‚òÖ	0.000656824	3.22179	4.61296
GTF2I	general transcription factor IIi	7	0.922023	‚òÖ	0.000202003	5.89806	6.82008
GTF2IRD1	GTF2I repeat domain containing 1	7	-2.96219	‚òÖ	1.03e-22	5.11409	2.1519
GTF3A	general transcription factor IIIA	13	0.674674	‚òÖ	0.0449066	6.97407	7.64874
GTF3C2	general transcription factor IIIC subunit 2	2	0.800991	‚òÖ	1.72e-06	5.85774	6.65873
GTF3C5	general transcription factor IIIC subunit 5	9	0.801614	‚òÖ	3.41e-06	5.67084	6.47245
GTF3C6	general transcription factor IIIC subunit 6	6	1.47933	‚òÖ	6.78e-07	5.07771	6.55704
GTPBP10	GTP binding protein 10	7	0.669209	‚òÖ	0.0225623	4.53091	5.20012
GTPBP2	GTP binding protein 2	6	1.31936	‚òÖ	6.1e-11	4.78609	6.10545
GTPBP3	GTP binding protein 3, mitochondrial	19	1.15258	‚òÖ	0.000187002	3.97245	5.12504
GTPBP8	GTP binding protein 8 (putative)	3	0.983297	‚òÖ	0.00577736	3.25857	4.24187
GTSE1	G2 and S-phase expressed 1	22	2.10292	‚òÖ	1.51e-56	4.6173	6.72022
GUCA1B	guanylate cyclase activator 1B	6	0.760391	‚òÖ	0.0262913	0.291186	1.05158
GUCY2C	guanylate cyclase 2C	12	-1.01988	‚òÖ	3.06e-05	1.71116	0.691282
GXYLT1	glucoside xylosyltransferase 1	12	1.57298	‚òÖ	1.37e-19	3.68883	5.26181
GXYLT2	glucoside xylosyltransferase 2	3	-0.970158	‚òÖ	8.31e-05	1.11025	0.140097
GYG1	glycogenin 1	3	0.86664	‚òÖ	0.0319402	4.62906	5.4957
GYPC	glycophorin C (Gerbich blood group)	2	-1.52034	‚òÖ	7.3e-11	7.96738	6.44704
GYS1	glycogen synthase 1	19	-0.531142	‚òÖ	8.65e-15	7.0011	6.46996
HABP4	hyaluronan binding protein 4	9	-1.25853	‚òÖ	1.43e-18	4.21943	2.96089
HACD2	3-hydroxyacyl-CoA dehydratase 2	3	0.841601	‚òÖ	0.0152865	5.16841	6.01001
HACD3	3-hydroxyacyl-CoA dehydratase 3	15	0.841765	‚òÖ	0.0311615	5.69702	6.53878
HACE1	HECT domain and ankyrin repeat containing E3 ubiqu...	6	0.719044	‚òÖ	0.0396969	2.96815	3.68719
HARBI1	harbinger transposase derived 1	11	1.13183	‚òÖ	0.000101102	1.74163	2.87345
HAT1	histone acetyltransferase 1	2	1.38948	‚òÖ	2.49e-09	5.52563	6.91511
HAUS1	HAUS augmin like complex subunit 1	18	0.864349	‚òÖ	0.00368481	4.76384	5.62819
HAUS2	HAUS augmin like complex subunit 2	15	0.64705	‚òÖ	0.00936051	5.23312	5.88017
HAUS3	HAUS augmin like complex subunit 3	4	0.949849	‚òÖ	1.94e-05	3.70367	4.65352
HAUS5	HAUS augmin like complex subunit 5	19	1.38688	‚òÖ	1.92e-11	4.27818	5.66506
HAUS6	HAUS augmin like complex subunit 6	9	0.875505	‚òÖ	3.94e-06	5.22477	6.10028
HAUS7	HAUS augmin like complex subunit 7	X	1.1377	‚òÖ	8.97e-08	0.0206216	1.15832
HAUS8	HAUS augmin like complex subunit 8	19	1.61664	‚òÖ	1.33e-08	3.42083	5.03747
HAVCR2	hepatitis A virus cellular receptor 2	5	-0.915736	‚òÖ	0.0204261	3.16238	2.24665
HBP1	HMG-box transcription factor 1	7	-1.30473	‚òÖ	7e-09	4.94456	3.63984
HCAR2	hydroxycarboxylic acid receptor 2	12	-0.824292	‚òÖ	0.00265385	1.0339	0.209604
HCAR3	hydroxycarboxylic acid receptor 3	12	-1.00546	‚òÖ	2.79e-05	1.50935	0.503893
HCFC1	host cell factor C1	X	1.33698	‚òÖ	1.97e-14	6.56102	7.898
HCFC1R1	host cell factor C1 regulator 1	16	-0.602052	‚òÖ	0.000146025	4.9359	4.33385
HCG27	HLA complex group 27	6	0.720841	‚òÖ	0.0228784	0.872495	1.59334
HCK	HCK proto-oncogene, Src family tyrosine kinase	20	-3.03462	‚òÖ	0.00321304	7.68466	4.65003
HCLS1	hematopoietic cell-specific Lyn substrate 1	3	1.02588	‚òÖ	0.000694391	7.69384	8.71972
HCN3	hyperpolarization activated cyclic nucleotide gate...	1	1.67045	‚òÖ	4.9e-20	0.96993	2.64038
HCRT	hypocretin neuropeptide precursor	17	0.973803	‚òÖ	0.000454977	3.10356	4.07736
HDAC1	histone deacetylase 1	1	1.16183	‚òÖ	1.59e-06	7.26285	8.42467
HDAC10	histone deacetylase 10	22	0.650111	‚òÖ	0.0499698	1.98205	2.63217
HDAC11	histone deacetylase 11	3	-1.22457	‚òÖ	2.04e-09	2.00539	0.780826
HDAC3	histone deacetylase 3	5	0.769019	‚òÖ	0.0206467	6.05032	6.81934
HDAC8	histone deacetylase 8	X	0.713248	‚òÖ	0.00154692	2.59807	3.31132
HDGF	heparin binding growth factor	1	0.571225	‚òÖ	0.0493012	8.16905	8.74027
HDHD2	haloacid dehalogenase like hydrolase domain contai...	18	0.655659	‚òÖ	0.00682296	0.934319	1.58998
HEATR1	HEAT repeat containing 1	1	1.07974	‚òÖ	6.93e-07	6.1163	7.19604
HEATR3	HEAT repeat containing 3	16	2.0069	‚òÖ	0.000542589	3.30478	5.31167
HEATR4	HEAT repeat containing 4	14	-0.513541	‚òÖ	1.82e-08	1.05708	0.543541
HEATR5A	HEAT repeat containing 5A	14	1.15998	‚òÖ	8.05e-06	1.80429	2.96427
HEATR5B	HEAT repeat containing 5B	2	1.26913	‚òÖ	0.000125558	4.44152	5.71065
HEBP2	heme binding protein 2	6	-1.34152	‚òÖ	2.38e-07	5.46148	4.11997
HECTD4	HECT domain E3 ubiquitin protein ligase 4	12	0.951639	‚òÖ	0.0260546	5.32118	6.27281
HECW2	HECT, C2 and WW domain containing E3 ubiquitin pro...	2	-2.14872	‚òÖ	0.0175781	6.09053	3.94182
HELLS	helicase, lymphoid specific	10	1.8937	‚òÖ	0.000263202	4.78633	6.68003
HELQ	helicase, POLQ like	4	0.933257	‚òÖ	5.54e-08	3.30769	4.24095
HEMK1	HemK methyltransferase family member 1	3	0.763551	‚òÖ	0.00174596	3.85293	4.61648
HENMT1	HEN methyltransferase 1	1	1.23483	‚òÖ	0.00516788	2.18903	3.42386
HEPH	hephaestin	X	-0.591746	‚òÖ	0.0406062	1.15236	0.560618
HERC2	HECT and RLD domain containing E3 ubiquitin protei...	15	1.34725	‚òÖ	0.00012881	4.98926	6.33651
HERC4	HECT and RLD domain containing E3 ubiquitin protei...	10	1.02865	‚òÖ	4.61e-13	5.27221	6.30086
HES1	hes family bHLH transcription factor 1	3	-1.56284	‚òÖ	0.000424948	4.82967	3.26683
HES4	hes family bHLH transcription factor 4	1	-1.30381	‚òÖ	8.27e-06	3.44917	2.14536
HEXB	hexosaminidase subunit beta	5	-0.592914	‚òÖ	3.36e-13	6.29722	5.7043
HEXIM1	HEXIM P-TEFb complex subunit 1	17	0.97328	‚òÖ	7.38e-06	5.56704	6.54032
HEY1	hes related family bHLH transcription factor with ...	8	-1.79643	‚òÖ	1.35e-07	4.15765	2.36122
HGH1	HGH1 homolog	8	0.953921	‚òÖ	0.00181181	4.81187	5.76579
HGSNAT	heparan-alpha-glucosaminide N-acetyltransferase	8	-0.725856	‚òÖ	0.00037353	5.2202	4.49434
HHAT	hedgehog acyltransferase	1	-0.725949	‚òÖ	0.00908142	3.22516	2.49921
HHEX	hematopoietically expressed homeobox	10	1.71434	‚òÖ	0.0154112	0.775775	2.49012
HHLA3	HERV-H LTR-associating 3	1	-0.72353	‚òÖ	4.78e-07	3.69869	2.97516
HIBCH	3-hydroxyisobutyryl-CoA hydrolase	2	2.02681	‚òÖ	5.39e-13	3.3324	5.35921
HIF1AN	hypoxia inducible factor 1 subunit alpha inhibitor	10	0.654284	‚òÖ	0.00289683	5.96652	6.6208
HIGD1A	HIG1 hypoxia inducible domain family member 1A	3	1.00743	‚òÖ	0.0136974	5.13509	6.14252
HIGD2A	HIG1 hypoxia inducible domain family member 2A	5	-1.11355	‚òÖ	1.46e-17	7.23505	6.1215
HILPDA	hypoxia inducible lipid droplet associated	7	-1.7547	‚òÖ	0.000117505	6.44013	4.68543
HINT3	histidine triad nucleotide binding protein 3	6	-0.594215	‚òÖ	8.28e-15	5.41394	4.81973
HIP1R	huntingtin interacting protein 1 related	12	3.24042	‚òÖ	1.71e-14	1.44968	4.69009
HIPK2	homeodomain interacting protein kinase 2	7	-0.531473	‚òÖ	0.00643862	7.80862	7.27714
HIRA	histone cell cycle regulator	22	1.42719	‚òÖ	0.00017936	2.95009	4.37727
HIRIP3	HIRA interacting protein 3	16	0.723163	‚òÖ	0.000732713	4.76706	5.49022
HIVEP3	HIVEP zinc finger 3	1	-0.616582	‚òÖ	0.00169523	5.62351	5.00692
HJURP	Holliday junction recognition protein	2	1.40062	‚òÖ	4.51e-08	4.8875	6.28812
HK2	hexokinase 2	2	-0.801626	‚òÖ	6.73e-06	8.06437	7.26275
HLA-A	major histocompatibility complex, class I, A	6	-1.04629	‚òÖ	0.000245682	10.9631	9.91681
HLA-B	major histocompatibility complex, class I, B	6	-1.10789	‚òÖ	2.16e-08	11.9199	10.812
HLA-DPA1	major histocompatibility complex, class II, DP alp...	6	-1.48752	‚òÖ	6.72e-06	11.6622	10.1746
HLA-DQB2	major histocompatibility complex, class II, DQ bet...	6	-2.14394	‚òÖ	0.0193536	5.21257	3.06863
HLA-DRA	major histocompatibility complex, class II, DR alp...	6	-1.56621	‚òÖ	4.93e-10	12.4775	10.9112
HLA-DRB1	major histocompatibility complex, class II, DR bet...	6	-1.66961	‚òÖ	2.94e-05	9.83222	8.16261
HLA-E	major histocompatibility complex, class I, E	6	-1.25351	‚òÖ	1.58e-07	11.0413	9.78782
HLA-F	major histocompatibility complex, class I, F	6	-0.853933	‚òÖ	1.64e-08	7.74134	6.88741
HLA-G	major histocompatibility complex, class I, G	6	-1.9622	‚òÖ	0.00774604	2.35204	0.389837
HM13	histocompatibility minor 13	20	0.890842	‚òÖ	0.00721209	6.24621	7.13705
HMBS	hydroxymethylbilane synthase	11	1.2142	‚òÖ	0.000152298	4.591	5.8052
HMCN2	hemicentin 2	9	-1.36947	‚òÖ	4.24e-12	1.52691	0.157446
HMGB1	high mobility group box 1	13	1.19462	‚òÖ	1.06e-06	8.62937	9.82399
HMGB2	high mobility group box 2	4	1.31952	‚òÖ	3.16e-06	8.08542	9.40494
HMGB3	high mobility group box 3	X	1.67805	‚òÖ	1.37e-15	4.69928	6.37733
HMGCL	3-hydroxy-3-methylglutaryl-CoA lyase	1	-0.74991	‚òÖ	5.78e-06	6.00396	5.25406
HMGCS1	3-hydroxy-3-methylglutaryl-CoA synthase 1	5	1.32869	‚òÖ	7.96e-05	6.24267	7.57135
HMGN1	high mobility group nucleosome binding domain 1	21	1.17091	‚òÖ	2.12e-08	7.83069	9.0016
HMGN2	high mobility group nucleosomal binding domain 2	1	2.02157	‚òÖ	1.41e-17	7.92209	9.94366
HMGN3	high mobility group nucleosomal binding domain 3	6	1.34985	‚òÖ	0.0018828	5.44989	6.79974
HMGN5	high mobility group nucleosome binding domain 5	X	2.04582	‚òÖ	5.37e-14	3.98418	6.03
HMGXB4	HMG-box containing 4	22	0.798235	‚òÖ	0.000381213	4.84068	5.63892
HMMR	hyaluronan mediated motility receptor	5	2.03309	‚òÖ	7.6e-25	5.01657	7.04966
HMOX2	heme oxygenase 2	16	0.849834	‚òÖ	0.00102232	5.04692	5.89676
HNMT	histamine N-methyltransferase	2	-0.740418	‚òÖ	0.0201805	1.05701	0.316595
HNRNPA2B1	heterogeneous nuclear ribonucleoprotein A2/B1	7	1.74467	‚òÖ	1.01e-23	9.15077	10.8954
HNRNPA3	heterogeneous nuclear ribonucleoprotein A3	2	1.06743	‚òÖ	2.73e-05	8.49457	9.56201
HNRNPAB	heterogeneous nuclear ribonucleoprotein A/B	5	1.80451	‚òÖ	0.000168201	7.19439	8.9989
HNRNPD	heterogeneous nuclear ribonucleoprotein D	4	1.49509	‚òÖ	9.49e-08	7.98541	9.48049
HNRNPDL	heterogeneous nuclear ribonucleoprotein D like	4	1.51164	‚òÖ	1.18e-14	7.05243	8.56407
HNRNPF	heterogeneous nuclear ribonucleoprotein F	10	0.937248	‚òÖ	3.28e-15	8.25648	9.19373
HNRNPH1	heterogeneous nuclear ribonucleoprotein H1	5	1.58757	‚òÖ	3.69e-15	7.93176	9.51933
HNRNPH3	heterogeneous nuclear ribonucleoprotein H3	10	0.668414	‚òÖ	0.00378565	6.98797	7.65638
HNRNPK	heterogeneous nuclear ribonucleoprotein K	9	0.619171	‚òÖ	0.0121733	9.64767	10.2668
HNRNPL	heterogeneous nuclear ribonucleoprotein L	19	0.673427	‚òÖ	0.025687	8.03526	8.70868
HNRNPM	heterogeneous nuclear ribonucleoprotein M	19	1.72225	‚òÖ	0.000464056	7.50322	9.22546
HNRNPR	heterogeneous nuclear ribonucleoprotein R	1	1.06541	‚òÖ	2.56e-17	7.47236	8.53777
HNRNPU	heterogeneous nuclear ribonucleoprotein U	1	0.946146	‚òÖ	1.55e-07	9.1155	10.0616
HOMER2	homer scaffold protein 2	15	0.995432	‚òÖ	0.0468557	0.930383	1.92582
HOMER3	homer scaffold protein 3	19	-1.55607	‚òÖ	0.000290598	1.89194	0.335862
HOOK2	hook microtubule tethering protein 2	19	0.938719	‚òÖ	0.00536629	2.37299	3.31171
HOPX	HOP homeobox	4	-1.67142	‚òÖ	5.05e-06	1.86133	0.189904
HOXB9	homeobox B9	17	-0.699299	‚òÖ	0.00398985	1.20491	0.505613
HP1BP3	heterochromatin protein 1 binding protein 3	1	1.10431	‚òÖ	6.57e-38	6.9198	8.02411
HPCAL1	hippocalcin like 1	2	-1.52133	‚òÖ	0.00136532	5.98907	4.46774
HPDL	4-hydroxyphenylpyruvate dioxygenase like	1	2.36268	‚òÖ	2.07e-05	2.12665	4.48934
HPS3	HPS3 biogenesis of lysosomal organelles complex 2 ...	3	0.885143	‚òÖ	2.83e-05	4.58891	5.47405
HPSE	heparanase	4	1.2531	‚òÖ	0.0489204	0.458442	1.71154
HRAS	HRas proto-oncogene, GTPase	11	1.01638	‚òÖ	0.000110697	4.13576	5.15215
HS1BP3	HCLS1 binding protein 3	2	-1.04068	‚òÖ	3.91e-19	4.9372	3.89652
HS3ST3B1	heparan sulfate-glucosamine 3-sulfotransferase 3B1	17	-2.06322	‚òÖ	8.99e-06	2.38362	0.320393
HS6ST1	heparan sulfate 6-O-sulfotransferase 1	2	0.783108	‚òÖ	0.0195112	3.80623	4.58934
HSBP1L1	heat shock factor binding protein 1 like 1	18	-0.580297	‚òÖ	0.0103257	3.60838	3.02808
HSD11B1L	hydroxysteroid 11-beta dehydrogenase 1 like	19	-0.688413	‚òÖ	1.77e-07	1.45598	0.767563
HSD17B10	hydroxysteroid 17-beta dehydrogenase 10	X	1.15244	‚òÖ	0.00403007	5.58655	6.73899
HSD17B11	hydroxysteroid 17-beta dehydrogenase 11	4	-0.941827	‚òÖ	0.000247895	5.34839	4.40656
HSD17B14	hydroxysteroid 17-beta dehydrogenase 14	19	-3.93665	‚òÖ	5.85e-85	5.24848	1.31183
HSD17B7	hydroxysteroid 17-beta dehydrogenase 7	1	1.37559	‚òÖ	2.91e-06	3.82451	5.2001
HSD17B8	hydroxysteroid 17-beta dehydrogenase 8	6	-0.654636	‚òÖ	4.49e-13	4.53841	3.88378
HSF1	heat shock transcription factor 1	8	-0.548123	‚òÖ	1.43e-21	7.21536	6.66724
HSF4	heat shock transcription factor 4	16	-0.831515	‚òÖ	0.0036361	2.74206	1.91055
HSF5	heat shock transcription factor 5	17	0.640818	‚òÖ	0.0481827	0.254533	0.895351
HSH2D	hematopoietic SH2 domain containing	19	1.13083	‚òÖ	2.01e-06	5.78592	6.91675
HSP90AA1	heat shock protein 90 alpha family class A member ...	14	0.769201	‚òÖ	0.0102411	10.4072	11.1764
HSP90B1	heat shock protein 90 beta family member 1	12	1.18138	‚òÖ	0.00164203	9.09455	10.2759
HSPA14	heat shock protein family A (Hsp70) member 14	10	0.969238	‚òÖ	1.75e-07	5.36524	6.33448
HSPA1A	heat shock protein family A (Hsp70) member 1A	6	-3.13405	‚òÖ	1.28e-21	6.54941	3.41536
HSPA1B	heat shock protein family A (Hsp70) member 1B	6	-2.87072	‚òÖ	4.1e-35	6.43959	3.56887
HSPA2	heat shock protein family A (Hsp70) member 2	14	-1.24458	‚òÖ	0.000665591	3.17567	1.93109
HSPA4	heat shock protein family A (Hsp70) member 4	5	0.698185	‚òÖ	0.0115336	7.6765	8.37468
HSPA5	heat shock protein family A (Hsp70) member 5	9	1.15344	‚òÖ	0.0207707	9.01625	10.1697
HSPA6	heat shock protein family A (Hsp70) member 6	1	-4.44559	‚òÖ	4.45e-95	5.07642	0.630836
HSPA8	heat shock protein family A (Hsp70) member 8	11	1.08607	‚òÖ	2.32e-05	10.3485	11.4345
HSPA9	heat shock protein family A (Hsp70) member 9	5	0.811301	‚òÖ	0.0153549	8.54619	9.35749
HSPB1	heat shock protein family B (small) member 1	7	-1.10964	‚òÖ	5.68e-23	8.57959	7.46994
HSPB11	heat shock protein family B (small) member 11	1	1.09503	‚òÖ	3.5e-06	4.51548	5.61051
HSPD1	heat shock protein family D (Hsp60) member 1	2	0.840956	‚òÖ	0.0191948	9.63828	10.4792
HSPE1	heat shock protein family E (Hsp10) member 1	2	1.0146	‚òÖ	0.0014615	5.56891	6.58351
HSPG2	heparan sulfate proteoglycan 2	1	-2.66786	‚òÖ	8.63e-18	4.74372	2.07586
HSPH1	heat shock protein family H (Hsp110) member 1	13	0.8225	‚òÖ	0.0113858	7.5457	8.3682
HTATSF1	HIV-1 Tat specific factor 1	X	0.771408	‚òÖ	0.000353919	5.54352	6.31493
HTT	huntingtin	4	0.807405	‚òÖ	0.0150381	7.53525	8.34266
HUNK	hormonally up-regulated Neu-associated kinase	21	-0.790241	‚òÖ	0.00287515	1.08468	0.29444
HYLS1	HYLS1 centriolar and ciliogenesis associated	11	1.23524	‚òÖ	1.37e-05	3.11519	4.35044
HYOU1	hypoxia up-regulated 1	11	1.13376	‚òÖ	0.0105083	7.21344	8.3472
HYPK	huntingtin interacting protein K	15	0.841566	‚òÖ	1.73e-06	0.469797	1.31136
IAH1	isoamyl acetate hydrolyzing esterase 1 (putative)	2	-0.639512	‚òÖ	2.07e-07	6.04573	5.40622
IARS2	isoleucyl-tRNA synthetase 2, mitochondrial	1	0.587184	‚òÖ	0.0411234	6.95561	7.5428
IBA57	iron-sulfur cluster assembly factor IBA57	1	1.41082	‚òÖ	1.54e-06	3.07156	4.48238
ICA1	islet cell autoantigen 1	7	-1.50397	‚òÖ	3.61e-06	3.29691	1.79295
ICA1L	islet cell autoantigen 1 like	2	1.40314	‚òÖ	7.85e-12	1.07958	2.48272
ICAM1	intercellular adhesion molecule 1	19	-1.07783	‚òÖ	7.86e-06	7.53725	6.45942
ICAM2	intercellular adhesion molecule 2	17	-0.7384	‚òÖ	7.91e-07	4.63838	3.89998
ICAM3	intercellular adhesion molecule 3	19	-0.979717	‚òÖ	3.71e-25	5.9179	4.93818
ICE1	interactor of little elongation complex ELL subuni...	5	1.29366	‚òÖ	2.46e-25	5.18207	6.47573
ICE2	interactor of little elongation complex ELL subuni...	15	0.914787	‚òÖ	0.000107428	5.09178	6.00657
ICMT	isoprenylcysteine carboxyl methyltransferase	1	1.34712	‚òÖ	8.55e-09	5.58316	6.93028
ICOS	inducible T cell costimulator	2	-2.62707	‚òÖ	0.00764386	3.48874	0.861665
IDE	insulin degrading enzyme	10	1.50414	‚òÖ	7.62e-08	4.81214	6.31629
IDH3A	isocitrate dehydrogenase (NAD(+)) 3 catalytic subu...	15	1.33174	‚òÖ	1.85e-16	5.29946	6.63119
IER3IP1	immediate early response 3 interacting protein 1	18	0.687154	‚òÖ	0.0193195	4.38543	5.07258
IFFO1	intermediate filament family orphan 1	12	0.774233	‚òÖ	8.02e-07	3.93279	4.70702
IFFO2	intermediate filament family orphan 2	1	-0.533434	‚òÖ	2.17e-09	5.86909	5.33566
IFI44	interferon induced protein 44	1	1.27568	‚òÖ	0.0266362	6.12655	7.40223
IFIH1	interferon induced with helicase C domain 1	2	-0.680626	‚òÖ	7.14e-09	7.39671	6.71608
IFIT1	interferon induced protein with tetratricopeptide ...	10	2.25993	‚òÖ	0.00183551	3.76125	6.02118
IFITM1	interferon induced transmembrane protein 1	11	-0.598164	‚òÖ	2.72e-05	8.69924	8.10108
IFITM2	interferon induced transmembrane protein 2	11	-1.02983	‚òÖ	6.85e-08	7.10785	6.07802
IFNA2	interferon alpha 2	9	-0.748256	‚òÖ	0.00612276	1.37074	0.622482
IFNGR2	interferon gamma receptor 2	21	-0.541833	‚òÖ	4.29e-06	6.29374	5.75191
IFRD2	interferon related developmental regulator 2	3	1.21075	‚òÖ	0.000219233	5.12712	6.33787
IFT57	intraflagellar transport 57	3	1.4913	‚òÖ	7.43e-06	2.8708	4.36211
IFT80	intraflagellar transport 80	3	1.82579	‚òÖ	5.84e-27	2.10109	3.92689
IFT81	intraflagellar transport 81	12	1.23733	‚òÖ	0.00123113	2.83083	4.06816
IGBP1	immunoglobulin binding protein 1	X	-1.05502	‚òÖ	1.21e-23	7.08509	6.03006
IGF1R	insulin like growth factor 1 receptor	15	-1.61171	‚òÖ	0.0278866	4.17392	2.56221
IGFBP2	insulin like growth factor binding protein 2	2	-6.16111	‚òÖ	4.52e-19	7.00786	0.84675
IGFBP3	insulin like growth factor binding protein 3	7	-1.42795	‚òÖ	0.00658345	2.44113	1.01318
IGFBP4	insulin like growth factor binding protein 4	17	-2.44695	‚òÖ	4.07e-05	4.79712	2.35018
IGFLR1	IGF like family receptor 1	19	0.966316	‚òÖ	0.00627229	1.25345	2.21977
IGLL5	immunoglobulin lambda like polypeptide 5	22	2.68615	‚òÖ	6.3e-05	0.537018	3.22316
IGSF22	immunoglobulin superfamily member 22	11	-1.52006	‚òÖ	3.86e-15	1.61949	0.0994347
IGSF3	immunoglobulin superfamily member 3	1	-1.87665	‚òÖ	0.000322945	4.82812	2.95146
IKBKB	inhibitor of nuclear factor kappa B kinase subunit...	8	1.73524	‚òÖ	7.34e-17	4.62088	6.35612
IKBKE	inhibitor of nuclear factor kappa B kinase subunit...	1	1.48413	‚òÖ	5.86e-06	3.67409	5.15823
IKBKG	inhibitor of nuclear factor kappa B kinase regulat...	X	0.739906	‚òÖ	0.00126118	2.91417	3.65407
IKZF2	IKAROS family zinc finger 2	2	-0.594797	‚òÖ	0.00279726	8.67215	8.07735
IKZF3	IKAROS family zinc finger 3	17	1.51277	‚òÖ	9.11e-19	7.07072	8.58349
IL10RB	interleukin 10 receptor subunit beta	21	0.877537	‚òÖ	0.000116777	0.844767	1.7223
IL11RA	interleukin 11 receptor subunit alpha	9	1.12556	‚òÖ	6.43e-06	0.253581	1.37915
IL12A	interleukin 12A	3	1.14791	‚òÖ	0.000536965	1.27756	2.42546
IL12RB1	interleukin 12 receptor subunit beta 1	19	2.02653	‚òÖ	1.74e-14	3.84937	5.8759
IL12RB2	interleukin 12 receptor subunit beta 2	1	-2.22072	‚òÖ	0.00130742	5.89783	3.67711
IL13RA1	interleukin 13 receptor subunit alpha 1	X	-1.52962	‚òÖ	2.08e-05	3.85752	2.3279
IL15	interleukin 15	4	-0.660244	‚òÖ	0.00014837	3.81268	3.15243
IL15RA	interleukin 15 receptor subunit alpha	10	-0.580415	‚òÖ	3e-13	4.71821	4.13779
IL1B	interleukin 1 beta	2	-2.43837	‚òÖ	3.62e-13	2.92467	0.486298
IL1R2	interleukin 1 receptor type 2	2	-2.44317	‚òÖ	1.53e-07	3.00375	0.560577
IL22RA2	interleukin 22 receptor subunit alpha 2	6	-0.879938	‚òÖ	1.13e-06	0.918471	0.0385328
IL23A	interleukin 23 subunit alpha	12	-0.592454	‚òÖ	0.000657977	2.51861	1.92616
IL23R	interleukin 23 receptor	1	-0.995493	‚òÖ	0.00454707	1.58215	0.586657
IL2RG	interleukin 2 receptor subunit gamma	X	-0.678641	‚òÖ	1.21e-06	6.75104	6.0724
IL32	interleukin 32	16	-2.56743	‚òÖ	0.000679334	8.14594	5.5785
IL3RA	interleukin 3 receptor subunit alpha	Y	-1.86685	‚òÖ	3.3e-05	5.96205	4.0952
IL4I1	interleukin 4 induced 1	19	-1.20816	‚òÖ	0.00249241	8.25506	7.04689
IL6ST	interleukin 6 signal transducer	5	-0.963678	‚òÖ	0.00895281	6.21048	5.2468
IL7	interleukin 7	8	-1.39785	‚òÖ	1.34e-08	3.76981	2.37196
ILDR1	immunoglobulin like domain containing receptor 1	3	-0.790625	‚òÖ	5.94e-05	4.01734	3.22672
ILF2	interleukin enhancer binding factor 2	1	0.930629	‚òÖ	3.44e-05	7.42555	8.35618
ILF3	interleukin enhancer binding factor 3	19	0.998467	‚òÖ	7.95e-25	8.30403	9.30249
ILKAP	ILK associated serine/threonine phosphatase	2	1.49063	‚òÖ	9.6e-07	4.01344	5.50407
IMMP1L	inner mitochondrial membrane peptidase subunit 1	11	0.785448	‚òÖ	0.00217982	2.56727	3.35272
IMPA2	inositol monophosphatase 2	18	2.06388	‚òÖ	0.00114978	2.001	4.06488
IMPDH1	inosine monophosphate dehydrogenase 1	7	1.1162	‚òÖ	0.0203876	4.75351	5.86971
INA	internexin neuronal intermediate filament protein ...	10	1.09993	‚òÖ	2.82e-05	0.0872901	1.18722
[truncated: 3,009 more rows]
