# Supplementary material for: ADNP dysregulates methylation and mitochondrial gene expression in the cerebellum of a Helsmoortel–Van der Aa syndrome autopsy case
Source: Acta Neuropathol Commun. 2024 Apr 18;12:62. doi: 10.1186/s40478-024-01743-w (PMC11027339; doi:10.1186/s40478-024-01743-w)
Supplement: Supplementary file 6 — Additional file 6: List of overlapping differentially expressed genes in the ADNP cerebellum that overlap with the differentially expressed genes in the ADNP patient-derived lymphoblastoid cell lines. [file 40478_2024_1743_MOESM6_ESM.xlsx]

## Sheet: table_combined_lcl_brain_DEG_bo
	gene_name	gene_title	chr	logFC	meta.q	AveExpr0	AveExpr1	PM_ADNP_mean	PM_Control_mean	M	D	prob	ranking	Length	GC	Chrom	GeneStart	GeneEnd	Biotype	symbol	SIGN
1	AAGAB	alpha and gamma adaptin binding protein	15	1.55688913908286	0.00361285114115959	4.49269737574488	6.04958651482773	174	753	-2.1135625588232	579	0.975745106761566	-579.003857626778	3132	39.47	15	67200667	67255195	protein_coding	AAGAB	DOWN
17	ABCD2	ATP binding cassette subfamily D member 2	12	1.38133918183436	0.00993730966459721	2.68126553454855	4.06260471638291	190	1349	-2.82781902461732	1159	0.992707803762074	-1159.00344976209	6290	34.96	12	39550033	39619803	protein_coding	ABCD2	DOWN
28	ABHD16A	abhydrolase domain containing 16A, phospholipase	6	1.03070957629329	0.0158647598989396	0.45895946206412	1.48966903835741	17	138	-3.02106161552783	121	0.980487417386884	-121.037708228819	913	50.29	6	31686955	31703356	protein_coding	ABHD16A	DOWN
46	ACCS	1-aminocyclopropane-1-carboxylate synthase homolog...	11	1.86135877048298	0.00331026745556	1.99982606157426	3.86118483205724	97	511	-2.39726663875049	414	0.979299059481444	-414.006940627011	884	49.01	11	44065925	44084237	protein_coding	ACCS	DOWN
53	ACP2	acid phosphatase 2, lysosomal	11	1.25991816220597	0.000608595388962473	2.86188909316612	4.12180725537209	326	1389	-2.09110272975032	1063	0.976407600406711	-1063.00205677629	2111	52.75	11	47239302	47248906	protein_coding	ACP2	DOWN
91	ADM	adrenomedullin	11	-2.17192018036073	0.0328134604043217	4.36358004842731	2.19165986806658	323	40	3.01346225980656	283	0.993047788510422	283.01604363497	1640	58.97	11	10305073	10307397	protein_coding	ADM	UP
92	ADM5	adrenomedullin 5 (putative)	19	0.914984603826459	0.0135932586783766	0.378584360326103	1.29356896415256	236	45	2.39078995303217	191	0.973427173360447	191.014962441688	788	65.27	19	49689594	49690575	protein_coding	ADM5	UP
96	ADRA2A	adrenoceptor alpha 2A	10	-0.968364283207024	0.00143039033468125	3.72269805339437	2.75433377018734	116	933	-3.00775227572419	817	0.996377732587697	-817.005536440086	3879	59.71	10	111077029	111080907	protein_coding	ADRA2A	DOWN
105	AGAP6	ArfGAP with GTPase domain, ankyrin repeat and PH d...	10	1.06239702205541	0.00308586694997561	0.385638826720178	1.44803584877559	27	124	-2.19930880822341	97	0.954221212506355	-97.0249295760318	2690	41.41	10	49982190	50011654	protein_coding	AGAP6	DOWN
222	APOC1	apolipoprotein C1	19	-1.5931630602979	0.00296616553408165	2.27316954863594	0.680006488338037	769	27	4.83195228579836	742	0.99913256227758	742.015732827069	689	53.46	19	44914247	44919349	protein_coding	APOC1	UP
229	ARFGEF1	ADP ribosylation factor guanine nucleotide exchang...	8	0.767275258954208	0.0330184706038596	5.57442770311166	6.34170296206586	305	1552	-2.34724740973688	1247	0.980900482968988	-1247.00220912812	5882	38.38	8	67173511	67343781	protein_coding	ARFGEF1	DOWN
238	ARHGAP20	Rho GTPase activating protein 20	11	-0.869930325806866	0.00583600506684347	1.07565139353602	0.205721067729149	116	611	-2.39704757469116	495	0.979839222165735	-495.005803841809	6189	36.75	11	110577042	110713189	protein_coding	ARHGAP20	DOWN
246	ARHGEF25	Rho guanine nucleotide exchange factor 25	12	-1.60337145480025	6.17079441277144e-05	2.65692785219283	1.05355639739258	640	2959	-2.20896588630656	2319	0.977265505846467	-2319.00105207615	2246	57.71	12	57610180	57617245	protein_coding	ARHGEF25	DOWN
249	ARHGEF39	Rho guanine nucleotide exchange factor 39	9	1.85847522591475	1.78002088771302e-05	3.30879758056142	5.16727280647616	24	129	-2.4262647547021	105	0.960603075749873	-105.028028452694	4498	49.95	9	35658875	35675866	protein_coding	ARHGEF39	DOWN
252	ARIH2	ariadne RBR E3 ubiquitin protein ligase 2	3	0.953213329053622	0.000879083621631981	5.57765026083971	6.53086358989333	585	2467	-2.07624918582936	1882	0.976566471784443	-1882.00114527348	598	44.51	3	48918821	48986382	protein_coding	ARIH2	DOWN
270	ARRB1	arrestin beta 1	11	-1.7404178649599	0.0182634167754708	4.92661087003352	3.18619300507363	761	4151	-2.44749057310006	3390	0.981143556176919	-3390.0008835117	7352	52.02	11	75260122	75351705	protein_coding	ARRB1	DOWN
305	ATG7	autophagy related 7	3	0.97941812638432	0.00263577661365928	3.93370208620281	4.91312021258713	114	460	-2.01260003677963	346	0.974026118454499	-346.005853359315	972	43.27	3	11272309	11557665	protein_coding	ATG7	DOWN
311	ATP1A1	ATPase Na+/K+ transporting subunit alpha 1	1	-0.309133400719474	0.0267329933655261	8.74866002577526	8.43952662505578	531	24439	-5.52432958261893	23908	0.999949161159126	-23908.0006382428	654	44.46	1	116372668	116410261	protein_coding	ATP1A1	DOWN
320	ATP6V0C	ATPase H+ transporting V0 subunit c	16	-0.671866773421644	0.00457555411239015	3.96135691315738	3.28949013973574	73	947	-3.69739605658837	874	0.99888313421454	-874.007820753109	1093	60.03	16	2513952	2520218	protein_coding	ATP6V0C	DOWN
323	ATP6V0E2	ATPase H+ transporting V0 subunit e2	7	0.848751836566419	0.0171655719470251	4.09334642721216	4.94209826377858	4261	19848	-2.21972968371421	15587	0.977553063040163	-15587.0001580548	2605	50.62	7	149872968	149891204	protein_coding	ATP6V0E2	DOWN
404	BMP6	bone morphogenetic protein 6	6	1.51089377562188	0.0490823641973241	0.580636892430573	2.09153066805245	13	103	-2.98606080904213	90	0.966988116420946	-90.0495228147007	3784	43.48	6	7726099	7881728	protein_coding	BMP6	DOWN
450	C12orf60	chromosome 12 open reading frame 60	12	1.28661868398104	0.00191891116862963	0.656841604228944	1.94346028820998	4	68	-4.08746284125034	64	0.957001461616675	-64.1303933597682	690	38.54	12	14803666	14906586	protein_coding	C12orf60	DOWN
465	C1GALT1C1	C1GALT1 specific chaperone 1	X	0.85010737889179	0.0238512962230623	3.83901665986101	4.68912403875281	71	285	-2.00507098954742	214	0.970287874936451	-214.009393040757	1636	39.69	X	120625674	120630054	protein_coding	C1GALT1C1	DOWN
484	C2orf81	chromosome 2 open reading frame 81	2	0.846928992157709	0.0280825934931809	0.518976929142962	1.36590592130067	89	13	2.77529371282531	76	0.958663256227758	76.0506558498508	1902	53.24	2	74414176	74421619	protein_coding	C2orf81	UP
486	C3	complement C3	19	-2.44683787057463	0.000748854493360894	2.93127822275294	0.484440352178309	1995	377	2.40375231784104	1618	0.980983096085409	1618.0017855445	3518	51.26	19	6677704	6730562	protein_coding	C3	UP
519	CALN1	calneuron 1	7	-1.37106506306779	0.0455049073251564	1.41564100647195	0.0445759434041539	3108	16800	-2.43440282414578	13692	0.981311959837316	-13692.0002164153	9243	43.35	7	71779491	72447151	protein_coding	CALN1	DOWN
538	CASP6	caspase 6	4	1.1247711574424	0.01471797880482	3.38449601391161	4.50926717135402	277	53	2.38582171148599	224	0.975192234367056	224.012705321013	1347	44.61	4	109688622	109703583	protein_coding	CASP6	UP
559	CCDC134	coiled-coil domain containing 134	22	1.32266200598969	0.00235693706778353	4.14635153270232	5.46901353869201	122	1017	-3.05936662629461	895	0.996469877986782	-895.005228880901	525	49.37	22	41800679	41832164	protein_coding	CCDC134	DOWN
588	CCDC88C	coiled-coil domain containing 88C	14	0.889863901803778	0.0136789399647179	6.1491778730538	7.03904177485758	32	138	-2.10852445677817	106	0.956435879511947	-106.020969036247	3617	51.25	14	91271323	91417844	protein_coding	CCDC88C	DOWN
603	CCNI	cyclin I	4	-1.16876664463521	0.000101553762332428	9.59172115316981	8.4229545085346	3450	21646	-2.64943218458474	18196	0.992229600915099	-18196.0001928855	2759	39.3	4	77047155	77076309	protein_coding	CCNI	DOWN
604	CCNI2	cyclin I family member 2	5	-1.49665503410925	0.00274419202928658	5.17464704036044	3.67799200625119	20	180	-3.16992500144231	160	0.986664336553127	-160.031398245828	2613	49.81	5	132747426	132754403	protein_coding	CCNI2	DOWN
614	CCT5	chaperonin containing TCP1 subunit 5	5	1.18254555485963	0.00793129165574287	7.56793011799665	8.75047567285628	301	2440	-3.01904575569055	2139	0.996800330452466	-2139.00213058269	3293	43.6	5	10249929	10266389	protein_coding	CCT5	DOWN
626	CD300A	CD300a molecule	17	-1.45972995750131	2.79982092229684e-05	7.97127443010093	6.51154447259961	163	19	3.10080064078749	144	0.984567234367056	144.033381424633	1785	52.04	17	74466399	74484794	protein_coding	CD300A	UP
627	CD37	CD37 molecule	19	-1.28133232120911	4.12559921265781e-05	9.29250233276483	8.01117001155572	266	34	2.96781959425085	232	0.987414209456024	232.018981881104	1588	57.54	19	49335171	49343335	protein_coding	CD37	UP
635	CD74	CD74 molecule	5	-0.810913544408153	0.0175815995530688	13.1128623559315	12.3019488115233	5813	1174	2.30785050012183	4639	0.977429143365531	4639.00057406484	1653	53.33	5	150401637	150412969	protein_coding	CD74	UP
642	CD99	CD99 molecule (Xg blood group)	X	-0.595384548680417	0.00997575802261219	8.03811352929385	7.44272898061344	4812	835	2.52678853981466	3977	0.981323080833757	3977.00080269797	1243	47.38	X	2691187	2741309	protein_coding	CD99	UP
659	CDCA3	cell division cycle associated 3	12	1.56559374980267	0.00128109315466426	4.54937125749245	6.11496500729512	69	321	-2.21790503034413	252	0.97262328418912	-252.009759935451	2760	51.6	12	6844793	6851292	protein_coding	CDCA3	DOWN
682	CDK5RAP3	CDK5 regulatory subunit associated protein 3	17	3.04376724955315	2.39064859123548e-05	1.49496916473147	4.53873641428462	256	1660	-2.69696752623429	1404	0.991903914590747	-1404.00259032305	738	51.5	17	47967810	47981781	protein_coding	CDK5RAP3	DOWN
722	CEP68	centrosomal protein 68	2	-1.01694381084153	0.000492327584585121	5.16898971643332	4.15204590559178	630	2899	-2.20213159967412	2269	0.977263917132689	-2269.00106861667	550	47.81	2	65056366	65087004	protein_coding	CEP68	DOWN
743	CFP	complement factor properdin	X	-1.98459776383945	0.000448616701425208	2.99999630065895	1.0153985368195	14	89	-2.66837850890879	75	0.957964222165735	-75.0474532803533	2751	55.37	X	47623172	47630305	protein_coding	CFP	DOWN
822	COA7	cytochrome c oxidase assembly factor 7 (putative)	1	1.45801967697164	0.000289248580083739	4.28635453845812	5.74437421542977	141	616	-2.12723518829611	475	0.975428952719878	-475.004763270376	3988	46	1	52684449	52698347	protein_coding	COA7	DOWN
823	COG2	component of oligomeric golgi complex 2	1	0.880614586259025	0.00075511265751228	4.22345558889323	5.10407017515226	105	916	-3.12495827043082	811	0.996368200305033	-811.006020547438	2932	39.42	1	230642481	230693982	protein_coding	COG2	DOWN
836	COPB2	COPI coat complex subunit beta 2	3	0.731904344023576	0.00539740803061798	6.86214675995229	7.59405110397587	286	1692	-2.56464251634156	1406	0.981127669039146	-1406.00233904188	6315	37.77	3	139353946	139389736	protein_coding	COPB2	DOWN
869	CPT1B	carnitine palmitoyltransferase 1B	22	0.982281037799518	0.0298185268883831	0.547397403825081	1.5296784416246	25	151	-2.59454854955035	126	0.976731698017285	-126.026710193419	2647	58.44	22	50568861	50578465	protein_coding	CPT1B	DOWN
871	CRABP1	cellular retinoic acid binding protein 1	15	1.70412183245796	0.000598591723537997	0.648483595603688	2.35260542806165	47	200	-2.08926733809709	153	0.96546453990849	-153.014264165175	738	48.55	15	78340353	78348225	protein_coding	CRABP1	DOWN
924	CUX2	cut like homeobox 2	12	-1.71407359288055	0.0212385795303635	2.40309601178531	0.689022418904762	61	251	-2.04080621638789	190	0.968899339095069	-190.010959920771	6703	49.27	12	111034165	111350554	protein_coding	CUX2	DOWN
993	DDX28	DEAD-box helicase 28	16	1.09899885137804	0.00741331457392112	3.9311419839171	5.03014083529514	59	266	-2.17263938613935	207	0.970643746822572	-207.011401526346	2317	55.37	16	68020916	68023232	protein_coding	DDX28	DOWN
997	DDX3X	DEAD-box helicase 3 X-linked	X	1.01234036933063	0.00121813157029609	7.90295076660571	8.91529113593635	1452	8592	-2.56495253998966	7140	0.981402516522623	-7140.00046071298	4635	42.68	X	41333348	41364472	protein_coding	DDX3X	DOWN
1000	DDX47	DEAD-box helicase 47	12	0.659995522610581	0.0483224512978211	0.566579295241812	1.22657481785239	11	97	-3.14048122354983	86	0.969048678190137	-86.0573217240431	1517	40.84	12	12813316	12829981	protein_coding	DDX47	DOWN
1025	DGKG	diacylglycerol kinase gamma	3	1.53687299159322	0.0373098135311716	1.11705967384218	2.6539326654354	1063	4744	-2.1579624130149	3681	0.976814311133706	-3681.00063254569	295	44.7	3	186105668	186362234	protein_coding	DGKG	DOWN
1101	DOCK8	dedicator of cytokinesis 8	9	0.898043481884841	0.0134288531657431	7.07294284397557	7.97098632586041	147	33	2.15527822547791	114	0.958772877478393	114.020371970228	741	41.5	9	214854	465259	protein_coding	DOCK8	UP
1103	DOLK	dolichol kinase	9	1.20648074090064	0.0086101880270676	2.65178819258815	3.85826893348879	83	355	-2.09663578304512	272	0.972562913065582	-272.00808054469	2074	56.7	9	128945530	128947603	protein_coding	DOLK	DOWN
1109	DPEP3	dipeptidase 3	16	3.02182431571458	0.00574441403533813	0.0273734345234162	3.04919775023799	70	0.5	7.12928301694497	69.5	0.961392666497204	69.8647026497336	1688	57.11	16	67975663	67980549	protein_coding	DPEP3	UP
1199	EGLN1	egl-9 family hypoxia inducible factor 1	1	-0.760803977769836	0.012719991142391	5.07786613543677	4.31706215766693	110	601	-2.44986146718653	491	0.979847165734621	-491.006111796186	3108	39.6	1	231363751	231422287	protein_coding	EGLN1	DOWN
1200	EGLN2	egl-9 family hypoxia inducible factor 2	19	1.78942807534143	0.000269741019544196	1.32327070064128	3.11269877598271	103	777	-2.91527026122449	674	0.992248665480427	-674.006304718803	590	59.14	19	40798996	40808434	protein_coding	EGLN2	DOWN
1222	EIF4A1	eukaryotic translation initiation factor 4A1	17	1.72751081751299	0.000522455089035216	1.7622062902073	3.48971710772029	11	123	-3.48308288670194	112	0.980122013218099	-112.054147028995	716	52.64	17	7572824	7579006	protein_coding	EIF4A1	DOWN
1226	EIF4EBP1	eukaryotic translation initiation factor 4E bindin...	8	-0.982136925868721	0.000584217041505774	6.2970902219416	5.31495329607288	249	47	2.40541308039044	202	0.974086489578038	202.014321304425	827	49.17	8	38030534	38060365	protein_coding	EIF4EBP1	UP
1262	ENO3	enolase 3	17	1.08414354914181	0.00550445798183259	3.07499350836368	4.15913705750549	125	579	-2.21163525332715	454	0.975832486019319	-454.005386895898	343	58.22	17	4948092	4957131	protein_coding	ENO3	DOWN
1267	ENPP5	ectonucleotide pyrophosphatase/phosphodiesterase f...	6	-0.872133854431221	0.0325909493665225	2.60799670737172	1.7358628529405	158	716	-2.18003502908715	558	0.976312277580071	-558.004258543542	3845	38.41	6	46159185	46170980	protein_coding	ENPP5	DOWN
1285	ERI2	ERI1 exoribonuclease family member 2	16	1.56199938797748	4.70938915040604e-05	2.96239259623845	4.52439198421592	37	221	-2.57844919376248	184	0.983838014743264	-184.018065418167	1479	40.84	16	20780193	20900349	protein_coding	ERI2	DOWN
1310	EXOC7	exocyst complex component 7	17	0.670636950926049	0.00989538221786558	5.87564951344162	6.54628646436767	611	2864	-2.22878720744553	2253	0.9773052236909	-2253.00110241704	4782	51.59	17	76081016	76121576	protein_coding	EXOC7	DOWN
1374	FAM89B	family with sequence similarity 89 member B	11	1.00506549826605	0.00929446500450985	1.39166590489085	2.39673140315691	1642	323	2.34584805708388	1319	0.980922724961871	1319.00208604957	1409	64.22	11	65572349	65574198	protein_coding	FAM89B	UP
1399	FBXL18	F-box and leucine rich repeat protein 18	7	1.62398314300678	3.90998404734883e-05	3.2386124646237	4.86259560763047	164	697	-2.08746284125034	533	0.975584646670056	-533.004087696439	2526	54.7	7	5431335	5513809	protein_coding	FBXL18	DOWN
1411	FBXO5	F-box protein 5	6	2.19636801729791	3.19115291565883e-06	4.13222870754758	6.32859672484549	43	250	-2.53951952995999	207	0.974615531265887	-207.015577093713	2610	38.53	6	152970519	152983579	protein_coding	FBXO5	DOWN
1439	FHOD3	formin homology 2 domain containing 3	18	-3.06996012962666	0.000140246905193676	5.85313418358218	2.78317405395552	45	261	-2.53605290024021	216	0.97502383070666	-216.014887367313	4967	43.06	18	36297713	36780220	protein_coding	FHOD3	DOWN
1441	FICD	FIC domain protein adenylyltransferase	12	1.3068243005209	0.00741137771571472	2.5486950813484	3.8555193818693	61	270	-2.14607825948794	209	0.970210027961362	-209.011018015548	3255	50.26	12	108515277	108525837	protein_coding	FICD	DOWN
1443	FJX1	four-jointed box kinase 1	11	1.92103493076014	0.0324074005756812	2.18404377064506	4.1050787014052	299	1243	-2.05560890685438	944	0.976307511438739	-944.002238094793	2406	63.97	11	35618460	35620865	protein_coding	FJX1	DOWN
1489	FXYD5	FXYD domain containing ion transport regulator 5	19	-0.985465813720366	0.0140746367430142	7.20161732557025	6.21615151184989	370	92	2.0078195044593	278	0.972691598881546	278.007250515454	763	49.86	19	35154730	35169881	protein_coding	FXYD5	UP
1510	GALT	galactose-1-phosphate uridylyltransferase	9	1.54879231977365	0.00119032242166415	0.5221361324225	2.07092845219615	11	234	-4.41093310094611	223	0.993748411286223	-223.043619794024	678	50.16	9	34638133	34651035	protein_coding	GALT	DOWN
1521	GBA	glucosylceramidase beta	1	1.34029895986603	0.000320864669205808	3.43914233926437	4.7794412991304	106	494	-2.22044677702148	388	0.975293912048805	-388.006353535467	2291	51.52	1	155234452	155244699	protein_coding	GBA	DOWN
1572	GLT1D1	glycosyltransferase 1 domain containing 1	12	-0.995253180880493	0.0231374338143078	5.83418504436731	4.83893186348681	213	942	-2.14487362938694	729	0.97618200305033	-729.003155331228	3010	45.85	12	128853427	128984968	protein_coding	GLT1D1	DOWN
1607	GPC5	glypican 5	13	-1.66722216609589	0.0429796149529475	3.28698250624927	1.61976034015338	23	111	-2.27085391029309	88	0.950495678698526	-88.0292949959381	2943	35.84	13	91398621	92873682	protein_coding	GPC5	DOWN
1620	GPR75	G protein-coupled receptor 75	2	1.17996128351394	0.00156258259432046	0.241355864989018	1.42131714850296	59	280	-2.24663996758313	221	0.971323716319268	-221.011419141962	2094	44.83	2	53852912	53859967	protein_coding	GPR75	DOWN
1624	GPRASP1	G protein-coupled receptor associated sorting prot...	X	-2.01538804814694	0.00953247478658801	2.83390516824399	0.818517120097048	1267	7614	-2.58723804542145	6347	0.99212792323335	-6347.00052732003	6458	49.32	X	102651092	102659083	protein_coding	GPRASP1	DOWN
1629	GPSM3	G protein signaling modulator 3	6	-0.422468204600091	0.00292837948190283	7.99249361553277	7.57002541093268	582	62	3.23067903252141	520	0.995910650737163	520.010035756053	1213	52.73	6	32190766	32195523	protein_coding	GPSM3	UP
1637	GRIN3B	glutamate ionotropic receptor NMDA type subunit 3B	19	1.04600518458371	0.000495019006387856	0.0184778086968398	1.06448299328055	63	338	-2.42359951278227	275	0.977090747330961	-275.010679491903	3281	64.92	19	1000419	1009732	protein_coding	GRIN3B	DOWN
1650	GTF2H1	general transcription factor IIH subunit 1	11	0.991505359739109	0.000547052739035745	5.2077279589057	6.19923331864481	260	1254	-2.26995381977358	994	0.977062150482969	-994.002591893172	2707	40.71	11	18322295	18367045	protein_coding	GTF2H1	DOWN
1653	GTF2I	general transcription factor IIi	7	0.922022733045343	0.00199002634632118	5.89806145273818	6.82008418578352	273	2162	-2.9853936668148	1889	0.992869852567361	-1889.00235907088	865	43.08	7	74650231	74760692	protein_coding	GTF2I	DOWN
1660	GTPBP2	GTP binding protein 2	6	1.31936225197169	0.000148703090079715	4.786086032868	6.10544828483969	368	1697	-2.20520889348565	1329	0.977136820030503	-1329.00182954963	516	46.71	6	43605316	43629264	protein_coding	GTPBP2	DOWN
1672	HACD3	3-hydroxyacyl-CoA dehydratase 3	15	0.84176464020341	0.031161503390316	5.69701706682171	6.53878170702512	1124	4628	-2.04174682888656	3504	0.976668149466192	-3504.00059485299	1797	42.55	15	65530418	65578349	protein_coding	HACD3	DOWN
1675	HAT1	histone acetyltransferase 1	2	1.38948169513406	0.00021796666763214	5.52562735496705	6.91510905010111	139	594	-2.09537804807726	455	0.975204944077275	-455.004824819654	1567	39.93	2	171922448	171983686	protein_coding	HAT1	DOWN
1687	HCFC1	host cell factor C1	X	1.33698464713647	5.16439058691593e-05	6.56101558188092	7.8980002290174	1240	5502	-2.14961601904197	4262	0.976834964412811	-4262.00054209863	3624	59.5	X	153947557	153971818	protein_coding	HCFC1	DOWN
1690	HCLS1	hematopoietic cell-specific Lyn substrate 1	3	1.02587563541067	0.00412203277558467	7.69383998329833	8.719715618709	233	33	2.81979202529583	200	0.985804842399593	200.019877079919	1992	41.45	3	121631399	121660927	protein_coding	HCLS1	UP
1698	HEATR1	HEAT repeat containing 1	1	1.07973681204365	0.000574300676063606	6.11630004540033	7.19603685744397	47	385	-3.03412578390463	338	0.994099517031012	-338.013617949444	8459	38.52	1	236549005	236604516	protein_coding	HEATR1	DOWN
1736	HLA-DRA	major histocompatibility complex, class II, DR alp...	6	-1.56620826606023	0.000247326790777614	12.4774544668505	10.9112462007903	1007	234	2.10548324842338	773	0.976143873919675	773.002867433045	1169	42.91	6	32439878	32445046	protein_coding	HLA-DRA	UP
1748	HMGCS1	3-hydroxy-3-methylglutaryl-CoA synthase 1	5	1.32868518059013	0.00192456202309294	6.242667904035	7.57135308462513	215	2219	-3.36750110260755	2004	0.998557447890188	-2004.00282935521	5350	38.76	5	43287470	43313512	protein_coding	HMGCS1	DOWN
1774	HPDL	4-hydroxyphenylpyruvate dioxygenase like	1	2.36268474928795	0.00366123468465374	2.12665481453922	4.48933956382716	26	302	-3.53796502118399	276	0.994661921708185	-276.022675149146	1816	60.3	1	45326895	45328710	protein_coding	HPDL	DOWN
1775	HPS3	HPS3 biogenesis of lysosomal organelles complex 2 ...	3	0.88514338645264	0.00140639166424813	4.58890531521325	5.47404870166589	42	321	-2.93411206434354	279	0.989029931367565	-279.015427913236	2486	38.65	3	149129638	149173732	protein_coding	HPS3	DOWN
1793	HSPA4	heat shock protein family A (Hsp70) member 4	5	0.698185260138446	0.017420673428145	7.6764988885111	8.37468414864954	607	3331	-2.45618693241867	2724	0.981261120996441	-2724.00110735188	4774	41.3	5	133052013	133106449	protein_coding	HSPA4	DOWN
1794	HSPA5	heat shock protein family A (Hsp70) member 5	9	1.15343838303137	0.0254326848966685	9.01624640546058	10.1696847884919	785	5398	-2.78166041768786	4613	0.992118390950686	-4613.000838677	3921	44.15	9	125234853	125241382	protein_coding	HSPA5	DOWN
1796	HSPA8	heat shock protein family A (Hsp70) member 8	11	1.08606955032227	0.00121758557241086	10.3484757850245	11.4345453353468	3172	30437	-3.26236149154327	27265	0.997307130147433	-27265.000195177	2306	49.25	11	123057489	123063230	protein_coding	HSPA8	DOWN
1807	HYOU1	hypoxia up-regulated 1	11	1.13376005403858	0.0177568477038883	7.21344493893633	8.34720499297491	425	2298	-2.43484405162105	1873	0.981038701067616	-1873.0015826116	4598	54.02	11	119044188	119057227	protein_coding	HYOU1	DOWN
1808	HYPK	huntingtin interacting protein K	15	0.841565525977153	0.00664032831055293	0.469797030241687	1.31136255621884	21	205	-3.28716267672669	184	0.988885358413828	-184.029360262061	7122	49	15	43796142	43804427	protein_coding	HYPK	DOWN
1830	IFITM2	interferon induced transmembrane protein 2	11	-1.02982662580412	0.00261391884076202	7.10785101077277	6.07802438496864	1636	265	2.62610848349119	1371	0.99185466446365	1371.00251511285	238	55.22	11	303655	309397	protein_coding	IFITM2	UP
1838	IGFBP2	insulin like growth factor binding protein 2	2	-6.16111225473516	3.10693667997405e-05	7.00786245241128	0.846750197676127	35	249	-2.83071891512311	214	0.986586489578038	-214.018721072659	477	50.33	2	216632828	216664436	protein_coding	IGFBP2	DOWN
1881	INPP5D	inositol polyphosphate-5-phosphatase D	2	1.00221414383281	0.000291787097685156	7.48816629387875	8.49038043771156	529	117	2.17675919253062	412	0.975490912557194	412.005750300384	5274	48.79	2	233059967	233207903	protein_coding	INPP5D	UP
1889	INTS5	integrator complex subunit 5	11	1.05610631902116	0.000178895236744838	4.85184679293289	5.90795311195405	138	662	-2.26216295002905	524	0.97622966446365	-524.004882974589	3285	54.61	11	62646848	62653302	protein_coding	INTS5	DOWN
1900	IPPK	inositol-pentakisphosphate 2-kinase	9	1.01696455066209	0.0039451695236175	2.64546702506181	3.6624315757239	9	303	-5.07324898203064	294	0.996161667513981	-294.043768604665	4268	47.89	9	92613183	92670131	protein_coding	IPPK	DOWN
1941	JMJD7-PLA2G4B	JMJD7-PLA2G4B readthrough	15	1.54894566169527	0.000518799991373315	0.428736733897268	1.97768239559253	118	2618	-4.4716063325834	2500	0.999682257244535	-2500.00399904944	7218	57.7	15	41828095	41848155	protein_coding	JMJD7-PLA2G4B	DOWN
1966	KCNQ1	potassium voltage-gated channel subfamily Q member...	11	-2.37070652564607	0.00462772232668254	3.20189265901007	0.831186133364008	106	13	3.02748073642211	93	0.972160968479919	93.0492645839257	582	51.55	11	2444684	2849105	protein_coding	KCNQ1	UP
1977	KDM6A	lysine demethylase 6A	X	0.944920295088694	0.0457028352855455	4.26980505067588	5.21472534576457	117	1229	-3.39290448078926	1112	0.998371568378241	-1112.00517615738	5677	38.54	X	44873188	45112779	protein_coding	KDM6A	DOWN
1982	KIAA0040	KIAA0040	1	0.982368978730849	0.00678338150097186	5.40541465539096	6.38778363412181	193	47	2.03786818559044	146	0.964624110320285	146.014221590713	4548	44.87	1	175156986	175192999	protein_coding	KIAA0040	UP
2018	KLF11	Kruppel like factor 11	2	-1.38970668153541	0.0287922706258378	3.68494801775898	2.29524133622357	102	982	-3.2671538723432	880	0.996671644636502	-880.006064919115	614	50.79	2	10042849	10054836	protein_coding	KLF11	DOWN
2107	LIMD2	LIM domain containing 2	17	0.831198117546261	0.00599949812106909	7.40876762068863	8.23996573823489	704	159	2.14654866335294	545	0.975745106761566	545.004227204858	3192	66.23	17	63695888	63701172	protein_coding	LIMD2	UP
2122	LMTK2	lemur tyrosine kinase 2	7	1.26485572010093	0.00119169809367808	3.69934679529902	4.96420251539995	557	2750	-2.30368238595935	2193	0.977316344687341	-2193.00120997516	8974	43.73	7	98106862	98209638	protein_coding	LMTK2	DOWN
2126	LPCAT3	lysophosphatidylcholine acyltransferase 3	12	1.25655034539918	0.000115915200212728	2.76601047019164	4.02256081559081	49	402	-3.03634184706372	353	0.994341001525165	-353.01305835877	2235	44.18	12	6976185	7018477	protein_coding	LPCAT3	DOWN
2132	LRP8	LDL receptor related protein 8	1	1.55667578494054	3.5718671230853e-05	3.88008374372951	5.43675952867005	383	1844	-2.26742235850438	1461	0.977221021860702	-1461.00175948017	7704	51.87	1	53242364	53328469	protein_coding	LRP8	DOWN
2138	LRRC25	leucine rich repeat containing 25	19	-2.34767337101166	0.00392847282419617	3.80649851816217	1.45882514715051	117	3	5.28540221886225	114	0.981704372140315	114.122458248213	2427	54.79	19	18391137	18397622	protein_coding	LRRC25	UP
2144	LRRC59	leucine rich repeat containing 59	17	1.36171726808479	2.83594125460201e-05	6.0401671685141	7.40188443659889	345	1664	-2.26998716647556	1319	0.977194013726487	-1319.00195331233	438	47.63	17	50375059	50397523	protein_coding	LRRC59	DOWN
2158	LST1	leukocyte specific transcript 1	6	-1.20300580944851	0.00187624760542387	4.83166625654305	3.62866044709454	403	47	3.10004717685033	356	0.99436800965938	356.013497345956	726	55.49	6	31586124	31588909	protein_coding	LST1	UP
2161	LTB4R2	leukotriene B4 receptor 2	14	1.24866550019578	3.72249911524837e-05	5.16899781033152	6.4176633105273	19	105	-2.46631800422254	86	0.953468162175902	-86.0353574090208	710	55.7	14	24305734	24312053	protein_coding	LTB4R2	DOWN
2173	LY86	lymphocyte antigen 86	6	-0.827232638996689	0.00181989493724776	6.69380052614734	5.86656788715065	169	16	3.40087943628218	153	0.987412620742247	153.037792655736	1197	44.39	6	6588108	6654983	protein_coding	LY86	UP
2185	LZTS1	leucine zipper tumor suppressor 1	8	-1.47738829342495	0.00408699030307428	1.63412640149917	0.15673810807422	258	59	2.12858420606141	199	0.969579308591764	199.011383771689	5706	50.43	8	20246165	20303963	protein_coding	LZTS1	UP
2203	MAMDC4	MAM domain containing 4	9	2.85329999828605	0.000108457189767613	1.05491900328785	3.9082190015739	914	5475	-2.58259289431783	4561	0.992077084392476	-4561.00073117579	4112	66.28	9	136850943	136860799	protein_coding	MAMDC4	DOWN
2207	MAN2C1	mannosidase alpha class 2C member 1	15	0.910139995145579	0.00220436334306136	5.15877585677314	6.06891585191871	926	4174	-2.1723465018996	3248	0.97732269954245	-3248.00072646071	444	57.22	15	75355207	75368612	protein_coding	MAN2C1	DOWN
2209	MANF	mesencephalic astrocyte derived neurotrophic facto...	3	1.55307853695328	0.000786340922670746	5.5191653792213	7.07224391617459	67	464	-2.7918918046698	397	0.990075305033045	-397.009816830578	909	50.89	3	51385291	51389397	protein_coding	MANF	DOWN
2229	MASP2	mannan binding lectin serine peptidase 2	1	0.729838590609903	0.0373784169728822	0.598803815461535	1.32864240607144	61	442	-2.85716522182855	381	0.990777516522623	-381.010712963697	2455	50.21	1	11026523	11047239	protein_coding	MASP2	DOWN
2232	MAT2A	methionine adenosyltransferase 2A	2	2.11098260236428	0.00121755066032006	6.08873906020624	8.19972166257052	583	6828	-3.54989526982724	6245	0.998778279105236	-6245.00100894759	583	44.47	2	85539168	85545281	protein_coding	MAT2A	DOWN
2252	MCM3AP	minichromosome maintenance complex component 3 ass...	21	0.782092312902452	0.0169409550648607	6.01189184523099	6.79398415813344	390	2418	-2.63226821549951	2028	0.991956342145399	-2028.00170829217	2671	47.4	21	46235133	46286297	protein_coding	MCM3AP	DOWN
2274	MED26	mediator complex subunit 26	19	-0.767064950720302	0.00017753372350572	4.71705728823483	3.94999233751453	40	227	-2.50462039240355	187	0.973309608540925	-187.016772304812	3871	52.52	19	16574907	16629062	protein_coding	MED26	DOWN
2282	METAP1D	methionyl aminopeptidase type 1D, mitochondrial	2	1.32718599395424	0.00357837716798108	2.05422350694578	3.38140950090002	19	115	-2.59756253750079	96	0.968545055922725	-96.0351359198092	3049	39.93	2	171999943	172082430	protein_coding	METAP1D	DOWN
2288	METTL3	methyltransferase like 3	14	1.74393325836952	2.08256148586784e-05	4.31079448324564	6.05472774161516	510	2168	-2.08779560449501	1658	0.976561705643111	-1658.00131450204	1462	42.48	14	21498133	21511342	protein_coding	METTL3	DOWN
2303	MGAT5	alpha-1,6-mannosylglycoprotein 6-beta-N-acetylgluc...	2	1.3715404004492	0.0495937498332898	6.2062532731742	7.5777936736234	1019	4338	-2.08987600150646	3319	0.976690391459075	-3319.00065796645	651	42.88	2	134119983	134454621	protein_coding	MGAT5	DOWN
2330	MMGT1	membrane magnesium transporter 1	X	-0.397026758542572	0.0037171804292624	5.58603979259343	5.18901303405086	244	989	-2.01908937319622	745	0.976062849517031	-745.00273604994	5145	38.96	X	135960588	135974029	protein_coding	MMGT1	DOWN
2344	MPHOSPH9	M-phase phosphoprotein 9	12	1.42764382196671	5.69799435247723e-06	4.29721724484919	5.7248610668159	55	653	-3.56957946802177	598	0.99779009913574	-598.010653665617	484	42.99	12	123152320	123244014	protein_coding	MPHOSPH9	DOWN
2383	MSH6	mutS homolog 6	2	0.984914189211357	0.0234406100589771	6.15943364369374	7.14434783290509	187	1384	-2.88773376774909	1197	0.992725279613625	-1197.00348328913	2219	44.65	2	47695530	47810063	protein_coding	MSH6	DOWN
2408	MTUS1	microtubule associated scaffold protein 1	8	-2.1061431025565	0.0164710041997656	2.65748580146126	0.551342698904758	1317	7058	-2.42200408452321	5741	0.981207104728012	-5741.00051089562	3650	40.93	8	17643795	17801094	protein_coding	MTUS1	DOWN
2422	MYCBP2	MYC binding protein 2	13	0.939880284505917	0.0212785123140828	6.62718088531286	7.56706116981877	671	3820	-2.50918796672293	3149	0.981289717844433	-3149.00099968613	15315	35.75	13	77042474	77327094	protein_coding	MYCBP2	DOWN
2436	MYOZ1	myozenin 1	10	-0.87680541274093	0.0290014921855486	1.07635153923932	0.199546126498388	101	14	2.85085656069419	87	0.965585282155567	87.0466965664387	1300	47.83	10	73631612	73641474	protein_coding	MYOZ1	UP
2444	N4BP3	NEDD4 binding protein 3	5	-0.603240395548467	0.0481777981422632	5.98864228502992	5.38540188948145	186	1210	-2.70163252105393	1024	0.991775228774784	-1024.00356386991	5985	60.58	5	178113532	178126081	protein_coding	N4BP3	DOWN
2485	NCF4	neutrophil cytosolic factor 4	22	1.39050154242075	0.0118541186340818	4.74430785207466	6.13480939449541	115	18	2.67556504950206	97	0.968929524656838	97.0368932331107	906	53.4	22	36860988	36878017	protein_coding	NCF4	UP
2492	NCR3LG1	natural killer cell cytotoxicity receptor 3 ligand...	11	1.79385918418358	0.0253114255366656	0.855646910890984	2.64950609507456	112	754	-2.75106579121106	642	0.991300203355364	-642.005894336639	6364	44.44	11	17351800	17377341	protein_coding	NCR3LG1	DOWN
2540	NGRN	neugrin, neurite outgrowth associated	15	-0.609945024953601	0.00133568151301953	4.26142571119308	3.65148068623948	607	2700	-2.15319098568251	2093	0.976730109303508	-2093.00110755619	2784	46.83	15	90265659	90275778	protein_coding	NGRN	DOWN
2565	NME7	NME/NM23 family member 7	1	0.776916673415761	0.0495305856926322	2.59663340096975	3.37355007438551	16	198	-3.62935662007961	182	0.990958629893238	-182.036183846717	355	36.61	1	169132531	169367948	protein_coding	NME7	DOWN
2593	NPIPA5	nuclear pore complex interacting protein family me...	16	1.89349753173613	0.0394133935712008	0.307769548482537	2.20126708021867	6006	1026	2.5493737439501	4980	0.981351677681749	4980.00065254077	1084	45.79	16	15363628	15381047	protein_coding	NPIPA5	UP
2611	NSF	N-ethylmaleimide sensitive factor, vesicle fusing ...	17	0.995282407460207	0.00832043502256466	4.21064533366995	5.20592774113016	1407	6471	-2.20136634864508	5064	0.977381481952212	-5064.00047847685	3983	38.62	17	46590669	46757464	protein_coding	NSF	DOWN
2618	NT5C2	5'-nucleotidase, cytosolic II	10	1.47964070015503	7.561973007901e-05	4.00079655539105	5.48043725554608	185	1240	-2.74474294475793	1055	0.99178952719878	-1055.00357042705	4688	42.4	10	103087185	103277605	protein_coding	NT5C2	DOWN
2627	NUDT6	nudix hydrolase 6	4	0.905363062648774	0.0187637672383618	1.64010691166178	2.54546997431055	43	175	-2.02494635713023	132	0.962471403152008	-132.015530933861	432	37.44	4	122888697	122922968	protein_coding	NUDT6	DOWN
2660	OGFOD2	2-oxoglutarate and iron dependent oxygenase domain...	12	1.00754613603612	0.000725269798628787	0.191486004710568	1.19903214074669	0.5	74	-7.20945336562895	73.5	0.964312722419929	-73.8527333132036	2308	59.54	12	122974580	122980043	protein_coding	OGFOD2	DOWN
2670	OPLAH	5-oxoprolinase, ATP-hydrolysing	8	-1.19070560965795	0.0134926976387099	2.37573664414409	1.18503103448614	267	1135	-2.08778065049072	868	0.976266204880529	-868.002510842016	4020	65.95	8	144051266	144063965	protein_coding	OPLAH	DOWN
2674	ORAI1	ORAI calcium release-activated calcium modulator 1	12	-0.285377241903031	0.0394671655157009	5.86290452179915	5.57752727989612	34	143	-2.07240849552805	109	0.957247712252161	-109.019699490378	1496	53.67	12	121626550	121642677	protein_coding	ORAI1	DOWN
2693	OXCT1	3-oxoacid CoA-transferase 1	5	1.6386727367522	3.8359809412702e-06	5.96877147676262	7.60744421351482	707	4651	-2.71775881971521	3944	0.992100915099136	-3944.00093638592	3294	37.45	5	41730065	41870425	protein_coding	OXCT1	DOWN
2714	PAIP2	poly(A) binding protein interacting protein 2	5	-0.751674236742308	0.000380629317108256	6.80713382425313	6.05545958751082	596	3279	-2.4598716659309	2683	0.981259532282664	-2683.00112764952	776	43.58	5	139341587	139369720	protein_coding	PAIP2	DOWN
2720	PAN2	poly(A) specific ribonuclease subunit PAN2	12	1.32283247903443	0.000111914867408897	4.35392229462079	5.67675477365521	572	3193	-2.4808255007917	2621	0.981257943568887	-2621.0011740736	5301	47.67	12	56316223	56334053	protein_coding	PAN2	DOWN
2726	PARG	poly(ADP-ribose) glycohydrolase	10	0.833926623729743	0.0136505038613033	4.7770988834832	5.61102550721295	183	811	-2.14785826593323	628	0.975997712252161	-628.003672994936	4128	38.39	10	49818279	49970203	protein_coding	PARG	DOWN
2767	PDCD6	programmed cell death 6	5	0.934325077157379	0.00428342968469441	5.13020248944816	6.06452756660554	87	401	-2.20451493060619	314	0.974169102694459	-314.007738576742	1050	51.3	5	271621	314974	protein_coding	PDCD6	DOWN
2779	PDIA6	protein disulfide isomerase family A member 6	2	0.854644636977095	0.00738025521140757	7.78830621159196	8.64295084856905	74	1099	-3.89252230532028	1025	0.999261248093543	-1025.00739106111	2279	46.27	2	10783391	10837977	protein_coding	PDIA6	DOWN
2787	PDXP	pyridoxal phosphatase	22	-0.872002561238524	0.00241980074729587	4.72328098425163	3.8512784230131	106	1165	-3.45819378497844	1059	0.998403342653787	-1059.00564639867	2012	55.3	22	37658723	37666932	protein_coding	PDXP	DOWN
2812	PGBD4	piggyBac transposable element derived 4	15	2.0427950188436	8.75241252966248e-05	1.47032693682482	3.51312195566842	42	209	-2.31504170930212	167	0.97139997458058	-167.016045391201	6604	42.17	15	34102083	34108686	protein_coding	PGBD4	DOWN
2813	PGK1	phosphoglycerate kinase 1	X	-0.354373580189349	0.0431552269800726	10.6452542558725	10.2908806756831	1922	9877	-2.36146457388112	7955	0.981232524148449	-7955.00035050376	2405	39.63	X	77910739	78129295	protein_coding	PGK1	DOWN
2841	PHOSPHO1	phosphoethanolamine/phosphocholine phosphatase 1	17	1.3844491885705	0.00877548380674258	1.06453652648692	2.44898571505741	9	76	-3.07800251200127	67	0.956945856634469	-67.0706649695967	2071	56.75	17	49223366	49230787	protein_coding	PHOSPHO1	DOWN
2887	PLCB2	phospholipase C beta 2	15	1.07396304752144	0.00344812278314158	4.27959351718309	5.35355656470454	576	83	2.79488557009539	493	0.990791814946619	493.007922233862	563	56.84	15	40278176	40307935	protein_coding	PLCB2	UP
2891	PLD4	phospholipase D family member 4	14	3.82308513960934	0.00644537739174643	1.30456412391078	5.12764926352012	369	91	2.0196823658617	278	0.972691598881546	278.007336444309	2195	61.65	14	104924713	104937761	protein_coding	PLD4	UP
2986	PPM1H	protein phosphatase, Mg2+/Mn2+ dependent 1H	12	-1.98106295954313	0.0253801853352015	2.66633019643723	0.685267236894104	1771	7175	-2.0184146196985	5404	0.976723754448399	-5404.00037694277	6454	42.69	12	62643994	62935150	protein_coding	PPM1H	DOWN
3012	PPTC7	protein phosphatase targeting COQ7	12	-0.44267711395751	0.00595725592759476	7.22840564034142	6.78572852638391	161	1145	-2.83021500486969	984	0.992629956786985	-984.004070172971	4994	42.74	12	110533245	110583318	protein_coding	PPTC7	DOWN
3033	PRMT5	protein arginine methyltransferase 5	14	0.662959773801261	0.0060017991724564	5.65436371729064	6.3173234910919	125	592	-2.24366908096686	467	0.975951639552618	-467.00538974507	2418	47.51	14	22920525	22929408	protein_coding	PRMT5	DOWN
3050	PRR22	proline rich 22	19	1.39515589266727	0.00380790110582128	0.183538001993357	1.57869389466063	244	60	2.02384674195437	184	0.968462442806304	184.011129977605	1640	66.82	19	5782960	5784746	protein_coding	PRR22	UP
3054	PRSS53	serine protease 53	16	0.823309043206842	0.0362083606783915	0.441405502940661	1.2647145461475	40	248	-2.63226821549951	208	0.98540289781393	-208.016655188853	2181	58.82	16	31083425	31089628	protein_coding	PRSS53	DOWN
3146	RAB3D	RAB3D, member RAS oncogene family	19	-0.65346598420556	0.027144841269281	4.17155321147693	3.51808722727137	117	543	-2.21444366822096	426	0.975629130655821	-426.005755548865	4240	51.11	19	11322068	11346270	protein_coding	RAB3D	DOWN
3168	RAD54B	RAD54 homolog B	8	1.51835814342422	0.000823922967564155	2.10254781490394	3.62090595832816	148	30	2.30256277002043	118	0.960305986273513	118.022463096268	3074	36.72	8	94371960	94475115	protein_coding	RAD54B	UP
3181	RASA1	RAS p21 protein activator 1	5	1.00220665026399	0.0014547821897091	5.54068938361689	6.54289603388088	311	1495	-2.26515899895487	1184	0.977146352313167	-1184.00216678235	4746	35.77	5	87267883	87391931	protein_coding	RASA1	DOWN
3224	RECQL	RecQ like helicase	12	1.31011569152575	5.75870613018065e-05	5.40087177109266	6.71098746261841	26	274	-3.39759236481943	248	0.993740467717336	-248.023272363457	3745	37.57	12	21468910	21501669	protein_coding	RECQL	DOWN
3226	REEP1	receptor accessory protein 1	2	-1.30631178561226	0.0254921979333205	1.63306136544625	0.326749579833988	247	1448	-2.55147865549853	1201	0.981067297915608	-1201.00271025645	4017	46.05	2	86213993	86338083	protein_coding	REEP1	DOWN
3230	REL	REL proto-oncogene, NF-kB subunit	2	1.84635275767056	0.0179999456355147	3.98663218083453	5.83298493850509	32	188	-2.55458885167764	156	0.970391141331978	-156.020915021676	11255	37.61	2	60881521	60931612	protein_coding	REL	DOWN
3233	RELL2	RELT like 2	5	2.37401414472981	0.000534570045112453	1.15603350281965	3.53004764754945	43	1015	-4.56099925737044	972	0.999383579054398	-972.01070092578	2154	60	5	141636950	141641064	protein_coding	RELL2	DOWN
3251	RGS10	regulator of G protein signaling 10	10	-1.52433268736141	0.00045044123819108	7.68119352186208	6.15686083450067	353	52	2.76308465513009	301	0.988674059481444	301.012681853791	738	49.42	10	119499817	119542719	protein_coding	RGS10	UP
3261	RHOF	ras homolog family member F, filopodia associated	12	-0.590030973671506	0.000374724815779787	4.50854065880998	3.91850968513847	53	488	-3.20281688299969	435	0.995443568886629	-435.011790686168	2435	56.89	12	121777754	121803403	protein_coding	RHOF	DOWN
3294	RNF123	ring finger protein 123	3	1.14263254271252	0.00254649893649499	3.58126889357572	4.72390143628823	267	1673	-2.6475257983508	1406	0.991864196746314	-1406.0024926695	2670	56.41	3	49689538	49721529	protein_coding	RNF123	DOWN
3300	RNF19B	ring finger protein 19B	1	-0.615335693578111	0.018913364242095	5.23649340838815	4.62115771481004	96	1170	-3.60733031374961	1074	0.999003876461617	-1074.00605809837	2560	44.5	1	32936445	32964809	protein_coding	RNF19B	DOWN
3334	RPL17	ribosomal protein L17	18	-0.906322311290712	0.000102629337546792	11.1167516745133	10.2104293632226	70	294	-2.0703893278914	224	0.970742247076767	-224.009567902733	747	42.92	18	49488453	49492508	protein_coding	RPL17	DOWN
3417	RRM1	ribonucleotide reductase catalytic subunit M1	11	1.13112411956994	4.98849366872916e-05	6.90378863954888	8.03491275911883	155	1400	-3.17508670655809	1245	0.996867056431113	-1245.00404865831	549	40.37	11	4094707	4138932	protein_coding	RRM1	DOWN
3433	RTEL1	regulator of telomere elongation helicase 1	20	1.49219152979221	0.00163283182514595	0.479020068070045	1.97121159786225	53	381	-2.84572673293012	328	0.990016522623284	-328.012344524773	4955	59.63	20	63657810	63696253	protein_coding	RTEL1	DOWN
3434	RTEL1-TNFRSF6B	RTEL1-TNFRSF6B readthrough (NMD candidate)	20	1.81099934804739	0.0021845694041777	0.178275068689856	1.98927441673725	73	573	-2.97256676987689	500	0.991710091509914	-500.008836075125	4824	59.83	20	63659300	63698684	protein_coding	RTEL1-TNFRSF6B	DOWN
3437	RUBCN	rubicon autophagy regulator	3	1.33374102464135	0.000307188892795937	4.79173025738835	6.1254712820297	107	891	-3.05781463512078	784	0.996334837315709	-784.005963134428	6955	45.69	3	197668867	197749727	protein_coding	RUBCN	DOWN
3438	RUNX1	RUNX family transcription factor 1	21	1.49610223728278	0.0141658131647002	2.92333458690703	4.41943682418981	191	43	2.15116407333365	148	0.964994280630402	148.01563264355	7274	41.54	21	34787801	36004667	protein_coding	RUNX1	UP
3452	SAE1	SUMO1 activating enzyme subunit 1	19	1.10051199493161	0.000500644639629676	6.76575839855621	7.86627039348782	478	2054	-2.10335365833745	1576	0.976547407219115	-1576.00140358333	723	47.18	19	47113274	47210636	protein_coding	SAE1	DOWN
3506	SEMA4C	semaphorin 4C	2	-0.985344622385962	0.00041133997687252	5.57474947582082	4.58940485343485	713	3348	-2.23132554610646	2635	0.977335409252669	-2635.00094474626	3652	62.17	2	96859718	96870757	protein_coding	SEMA4C	DOWN
3513	SEPHS2	selenophosphate synthetase 2	16	0.967589407721241	0.0205289623451033	5.93983691831294	6.90742632603418	401	1841	-2.19881548489499	1440	0.97716223945094	-1440.00167874539	2244	51.2	16	30443631	30445874	protein_coding	SEPHS2	DOWN
3567	SHPRH	SNF2 histone linker PHD RING helicase	6	1.04516415959953	0.0174364497924792	3.608134446628	4.65329860622753	82	930	-3.50353490137731	848	0.998233350279614	-848.007237443647	468	35.43	6	145864245	145964423	protein_coding	SHPRH	DOWN
3573	SIGLEC10	sialic acid binding Ig like lectin 10	19	1.21173026964064	0.0176313011865828	2.22848795595884	3.44021822559948	190	13	3.86941589018986	177	0.990767984239959	177.042289804813	3234	53.94	19	51410020	51417803	protein_coding	SIGLEC10	UP
3614	SLC25A19	solute carrier family 25 member 19	17	1.43838404208496	0.00312832053615254	3.53013075255483	4.96851479463979	37	148	-2	111	0.957845068632435	-111.018016555873	1486	50.68	17	75272981	75289510	protein_coding	SLC25A19	DOWN
3617	SLC25A25	solute carrier family 25 member 25	9	-0.964006810353262	3.16999455774088e-05	5.31825166648475	4.35424485613149	172	1326	-2.94660030541049	1154	0.992717336044738	-1154.00376188874	3431	49.9	9	128068201	128109245	protein_coding	SLC25A25	DOWN
3643	SLC30A9	solute carrier family 30 member 9	4	0.718311864654948	0.033150372831214	5.86243588384453	6.58074774849948	814	3332	-2.0332877010993	2518	0.976620488052872	-2518.00082094087	6164	36.97	4	41990502	42090461	protein_coding	SLC30A9	DOWN
3645	SLC32A1	solute carrier family 32 member 1	20	-1.16107342515349	0.00321471636612988	1.41434171080184	0.253268285648346	47	746	-3.9884429685776	699	0.998895843924758	-699.011378789583	2550	60.73	20	38724486	38729372	protein_coding	SLC32A1	DOWN
3646	SLC35A1	solute carrier family 35 member A1	6	1.03677461937038	0.00763301358963022	1.74943082754299	2.78620544691337	1293	324	1.99665655692563	969	0.97631863243518	969.002057086261	1299	39.25	6	87470623	87512336	protein_coding	SLC35A1	UP
3658	SLC36A1	solute carrier family 36 member 1	5	1.48782632034402	0.00346449858273226	2.07924169896484	3.56706801930886	547	2655	-2.27909912289896	2108	0.977314755973564	-2108.00123204253	587	42.72	5	151437046	151492379	protein_coding	SLC36A1	DOWN
3663	SLC39A14	solute carrier family 39 member 14	8	1.1320696957588	0.00768021893792738	5.73569548057599	6.86776517633478	197	980	-2.31458611954619	783	0.976844496695475	-783.003421007153	4663	48.27	8	22367278	22434129	protein_coding	SLC39A14	DOWN
3675	SLC7A2	solute carrier family 7 member 2	8	-0.872724867612607	0.045720299138904	1.15595624855151	0.283231380938905	76	641	-3.07625303317516	565	0.995878876461617	-565.008374568664	7615	40.13	8	17497088	17570573	protein_coding	SLC7A2	DOWN
3701	SMC4	structural maintenance of chromosomes 4	3	2.3160395032261	5.36326660284124e-06	5.92351144169971	8.23955094492581	17	187	-3.4594316186373	170	0.989303190137265	-170.035195377675	708	36.23	3	160399274	160434954	protein_coding	SMC4	DOWN
3723	SNCA	synuclein alpha	4	-1.7094378442602	0.0218014363002676	2.26101293628765	0.551575092027448	1575	8635	-2.45484434914165	7060	0.981243645144891	-7060.00042678899	2183	36.33	4	89700345	89838315	protein_coding	SNCA	DOWN
3781	SPINT2	serine peptidase inhibitor, Kunitz type 2	19	-2.9558943938789	3.30337608029866e-05	4.48246973952783	1.52657534564894	136	1430	-3.39433659041541	1294	0.998443060498221	-1294.00445189377	301	51.22	19	38244035	38292615	protein_coding	SPINT2	DOWN
3813	SRSF9	serine and arginine rich splicing factor 9	12	0.864632207702726	0.0196556088379257	6.70171742921911	7.56634963692184	234	1800	-2.94341647163363	1566	0.992823779867819	-1566.00276618546	1152	46.47	12	120461672	120469748	protein_coding	SRSF9	DOWN
3828	STAG1	stromal antigen 1	3	1.55850822886612	1.13788467270856e-05	4.45616878915158	6.01467701801769	111	1123	-3.3387263460505	1012	0.99833026182003	-1012.00550744233	6062	38.93	3	136336236	136752403	protein_coding	STAG1	DOWN
3841	STK24	serine/threonine kinase 24	13	-0.59248228125519	0.000592820210837942	7.39960772466119	6.807125443406	136	895	-2.71828103090128	759	0.991511502287748	-759.004867607424	9605	47.42	13	98445185	98577940	protein_coding	STK24	DOWN
3847	STRADA	STE20 related adaptor alpha	17	1.14863389317134	0.00798202741290721	1.90549653065941	3.05413042383075	75	335	-2.15919859484925	260	0.972321428571429	-260.008965496523	1687	48.88	17	63682336	63741986	protein_coding	STRADA	DOWN
3853	STX16-NPEPL1	STX16-NPEPL1 readthrough (NMD candidate)	20	1.34761449383017	0.00870114292018962	0.209777522856519	1.55739201668669	75	552	-2.87970576628229	477	0.991598881545501	-477.008692484005	3433	47.7	20	58651434	58715410	protein_coding	STX16-NPEPL1	DOWN
3865	SUCLA2	succinate-CoA ligase ADP-forming subunit beta	13	0.825273333767342	0.00490985663873086	5.25158975002283	6.07686308379017	665	3033	-2.18931925223562	2368	0.977270271987799	-2368.00101206034	3317	40.06	13	47745736	48037968	protein_coding	SUCLA2	DOWN
3881	SYK	spleen associated tyrosine kinase	9	1.99702784187307	0.00515716511674947	5.72186997095128	7.71889781282435	136	21	2.69514541847158	115	0.974297788510422	115.031577442139	4973	44.17	9	90801787	90898549	protein_coding	SYK	UP
3889	SYT11	synaptotagmin 11	1	-0.687000059370833	0.032898534898763	5.69918867240873	5.0121886130379	2105	21012	-3.31932135120096	18907	0.998838650228775	-18907.0002913708	5182	46.48	1	155859567	155885199	protein_coding	SYT11	DOWN
3912	TANGO6	transport and golgi organization 6 homolog	16	1.01999197934344	0.0322122240224358	3.51278049352496	4.5327724728684	72	327	-2.18322182405577	255	0.972683655312659	-255.009345823899	1764	43.09	16	68843531	69085182	protein_coding	TANGO6	DOWN
3929	TBCCD1	TBCC domain containing 1	3	0.800590902313879	0.00273052242152405	3.60002424800198	4.40061515031586	81	375	-2.21089678249862	294	0.973757625826131	-294.00831291748	2700	40.73	3	186546067	186570543	protein_coding	TBCCD1	DOWN
3991	THBD	thrombomodulin	20	-1.04893980145238	0.013931299281337	1.09673939794021	0.0477995964878331	15	115	-2.93859945533586	100	0.970845513472293	-100.043167516622	4040	54.68	20	23045633	23049672	protein_coding	THBD	DOWN
4012	TIMELESS	timeless circadian regulator	12	2.01612077838849	6.98137440185933e-06	5.18839982772114	7.20452060610963	123	504	-2.03476541816068	381	0.974478901881037	-381.005433386857	5158	46.65	12	56416363	56449426	protein_coding	TIMELESS	DOWN
4032	TMC8	transmembrane channel like 8	17	0.984250204387624	0.0011290978070386	6.91773470908671	7.90198491347433	323	60	2.42849975908541	263	0.976745996441281	263.011211949377	433	60.46	17	78130770	78142968	protein_coding	TMC8	UP
4033	TMED1	transmembrane p24 trafficking protein 1	19	-0.516821398993787	0.0282859444184925	3.49442760232449	2.9776062033307	15	144	-3.26303440583379	129	0.982354156075241	-129.041262368026	1633	56.75	19	10832067	10836318	protein_coding	TMED1	DOWN
4054	TMEM163	transmembrane protein 163	2	-0.730672134073904	0.0189680583046685	0.997998999648097	0.267326865574193	763	3132	-2.03732925045651	2369	0.976606189628876	-2369.00087604679	1892	43.72	2	134455759	134719000	protein_coding	TMEM163	DOWN
4060	TMEM178B	transmembrane protein 178B	7	-3.7382699767996	6.98137440185933e-06	4.45771707613953	0.719447099339933	130	890	-2.77529371282531	760	0.991514679715302	-760.00506725626	10726	43.29	7	141074064	141480380	protein_coding	TMEM178B	DOWN
4129	TOMM40L	translocase of outer mitochondrial membrane 40 lik...	1	1.49752424068258	0.00251431389791477	3.40939676641235	4.90692100709493	93	784	-3.07555103300718	691	0.996188675648195	-691.006844404711	2807	52.75	1	161225939	161230746	protein_coding	TOMM40L	DOWN
4142	TP53BP1	tumor protein p53 binding protein 1	15	1.03081537183109	0.0021419958751118	4.81754934719877	5.84836471902986	353	2636	-2.90061028173687	2283	0.992893683274021	-2283.00184264928	10369	41.72	15	43403061	43510728	protein_coding	TP53BP1	DOWN
4171	TRAPPC10	trafficking protein particle complex 10	21	1.02218106355293	8.36166140380497e-05	5.10224477840526	6.12442584195819	105	815	-2.95641073145232	710	0.992321746314184	-710.006155159526	6986	46.02	21	44012309	44106552	protein_coding	TRAPPC10	DOWN
4235	TSPAN2	tetraspanin 2	1	-0.826772501639969	0.0123338366439688	0.893767363610001	0.0669948619700319	6	316	-5.71881824745595	310	0.996487353838333	-310.052745322707	3216	43.45	1	115048011	115089503	protein_coding	TSPAN2	DOWN
4245	TSTD2	thiosulfate sulfurtransferase like domain containi...	9	0.730950283081205	0.0369940626261915	3.40827869172755	4.13922897480876	112	610	-2.44531051039264	498	0.979874173868836	-498.006003521536	3076	42.28	9	97600080	97633368	protein_coding	TSTD2	DOWN
4267	TUBA1B	tubulin alpha 1b	12	1.35330607104871	0.00120419199115332	8.54128172703961	9.89458779808832	401	8245	-4.36184535186991	7844	0.999831596339604	-7844.00121275455	1627	53.12	12	49127782	49131397	protein_coding	TUBA1B	DOWN
4273	TUBGCP5	tubulin gamma complex associated protein 5	15	1.45862796096277	0.00048211266540274	3.740656871061	5.19928483202377	120	706	-2.55663377766266	586	0.980366675139807	-586.005577086322	3588	43.31	15	22983192	23039572	protein_coding	TUBGCP5	DOWN
4286	TXNDC5	thioredoxin domain containing 5	6	1.98550253643333	0.00277765086423716	3.67679034871375	5.66229288514708	0.5	90	-7.49185309632967	89.5	0.973258769700051	-89.8130161102331	2704	46.99	6	7881517	7910788	protein_coding	TXNDC5	DOWN
4320	UBE4A	ubiquitination factor E4A	11	1.30041246735469	3.81540346430365e-05	4.74472751710527	6.04513998445996	119	1234	-3.37430891584147	1115	0.998373157092018	-1115.00510580026	6088	40.54	11	118359600	118399211	protein_coding	UBE4A	DOWN
4356	UQCRC2	ubiquinol-cytochrome c reductase core protein 2	16	-0.273289185475643	0.0139082010193604	8.49913916064596	8.22584997517032	1348	6246	-2.21211207283871	4898	0.977379893238434	-4898.00049953446	535	40.09	16	21953288	21983660	protein_coding	UQCRC2	DOWN
4370	USP22	ubiquitin specific peptidase 22	17	1.00806580828515	0.00467951249439516	7.29128559906992	8.29935140735507	1672	15136	-3.17833724125851	13464	0.997249936451449	-13464.0003751421	5189	47.95	17	20999596	21043760	protein_coding	USP22	DOWN
4373	USP34	ubiquitin specific peptidase 34	2	0.760404973345199	0.0401661723837469	6.41175918369802	7.17216415704322	351	2498	-2.8312305413034	2147	0.992887328418912	-2147.00186675894	4309	38.8	2	61187463	61471087	protein_coding	USP34	DOWN
4378	USP47	ubiquitin specific peptidase 47	11	0.666138202833884	0.0108359206615446	5.69087945150908	6.35701765434296	345	2004	-2.53821424152968	1659	0.981170564311134	-1659.0019416901	7775	35.56	11	11841423	11961887	protein_coding	USP47	DOWN
4400	VAV1	vav guanine nucleotide exchange factor 1	19	1.09883347031804	0.00285872206433886	6.07334695392858	7.17218042424662	141	8	4.13955135239879	133	0.985650737163193	133.064405027788	2825	47.39	19	6772708	6857366	protein_coding	VAV1	UP
4424	VPS50	VPS50 subunit of EARP/GARPII complex	7	1.02705146167934	0.00789408535465097	3.79704020562271	4.82409166730205	256	1205	-2.23481743111732	949	0.977017666497204	-949.002631402543	1193	34.82	7	93232340	93361123	protein_coding	VPS50	DOWN
4426	VPS52	VPS52 subunit of GARP complex	6	0.9045173740482	0.00858205719088226	4.34625443853216	5.25077181258036	456	2159	-2.24325751385776	1703	0.977249618708693	-1703.00147745217	3338	45.57	6	33250272	33272047	protein_coding	VPS52	DOWN
4447	WDR4	WD repeat domain 4	21	2.57362154123976	0.000604194453610396	2.95518332562966	5.52880486686943	53	273	-2.36483668635665	220	0.975014298423996	-220.012709752308	1471	53.71	21	42843094	42879568	protein_coding	WDR4	DOWN
4449	WDR44	WD repeat domain 44	X	0.740567848769054	0.0198941767651089	3.97360361994995	4.714171468719	174	792	-2.18641312423088	618	0.976498157092018	-618.003867627339	4114	39.07	X	118346073	118449961	protein_coding	WDR44	DOWN
4475	WNT2	Wnt family member 2	7	-2.59279878185046	0.00334350050233394	2.90640258391196	0.3136038020615	5	112	-4.48542682717024	107	0.979753431621759	-107.093973004189	3856	42.13	7	117275451	117323152	protein_coding	WNT2	DOWN
4484	XKR4	XK related 4	8	-1.48994167065497	0.0292604161532409	1.88644472216653	0.396503051511555	148	688	-2.21681138907315	540	0.976299567869853	-540.004550214843	20241	40.16	8	55102028	55542054	protein_coding	XKR4	DOWN
4495	XYLB	xylulokinase	3	1.3114596574003	0.00345638767259931	1.41674907560301	2.72820873300331	44	254	-2.52925306813487	210	0.974744217081851	-210.015230688354	1666	44.83	3	38346760	38421348	protein_coding	XYLB	DOWN
4549	ZFAT	zinc finger and AT-hook domain containing	8	-0.503697727672672	0.00351066565594601	7.07055347253457	6.5668557448619	36	328	-3.18762700317577	292	0.993457676664972	-292.017398395903	4273	44.79	8	134477788	134713049	protein_coding	ZFAT	DOWN
4575	ZNF124	zinc finger protein 124	1	1.26474288271216	0.00353751680997952	2.44487344710445	3.70961632981661	138	31	2.15432814639129	107	0.956833057956279	107.021685324809	2243	42.19	1	247121975	247172020	protein_coding	ZNF124	UP
4586	ZNF25	zinc finger protein 25	10	-0.449004204055573	0.0186651997293536	3.36786022958434	2.91885602552877	553	2700	-2.28760802170349	2147	0.977314755973564	-2147.00121871192	4152	40.16	10	37949573	37976647	protein_coding	ZNF25	DOWN
4592	ZNF277	zinc finger protein 277	7	-1.46612001993445	6.58190056606991e-06	6.45753211260979	4.99141209267533	68	319	-2.22994977251453	251	0.972577211489578	-251.009905533602	2580	37.35	7	112206695	112343934	protein_coding	ZNF277	DOWN
4617	ZNF460	zinc finger protein 460	19	-1.36342545249169	0.000188394635608387	3.57661832827188	2.21319287578019	13	86	-2.72582503656101	73	0.956656710726995	-73.0508735206496	2037	45.69	19	57280051	57294069	protein_coding	ZNF460	DOWN
4628	ZNF530	zinc finger protein 530	19	1.23063972577421	0.000574133062873702	2.30823530978847	3.53887503556268	72	368	-2.3536369546147	296	0.977597547025928	-296.009357296208	4793	46.12	19	57599885	57612722	protein_coding	ZNF530	DOWN
4642	ZNF594	zinc finger protein 594	17	1.70824352013999	0.00141303319226742	1.84139412391633	3.54963764405632	126	583	-2.21007214970058	457	0.975856316725979	-457.005343971935	4863	43.9	17	5179535	5191868	protein_coding	ZNF594	DOWN
4644	ZNF611	zinc finger protein 611	19	1.12883261099312	0.00161435995296277	2.91132210842349	4.0401547194166	71	379	-2.41630691866641	308	0.977862862226741	-308.009478002098	4796	46.11	19	52702813	52735073	protein_coding	ZNF611	DOWN
4680	ZNF786	zinc finger protein 786	7	1.03654408310458	0.0174444017281178	2.75348268061301	3.79002676371758	109	435	-1.99668726595916	326	0.973690899847483	-326.006114605291	3144	46.13	7	149069641	149090782	protein_coding	ZNF786	DOWN
4688	ZNF821	zinc finger protein 821	16	-1.44676161464193	0.000464184706184026	3.45198620288024	2.00522458823831	93	665	-2.83805171928052	572	0.991988116420946	-572.007040636356	1954	45.9	16	71859680	71895336	protein_coding	ZNF821	DOWN
4695	ZNF852	zinc finger protein 852	3	0.845897621329729	0.0135487807560212	1.98378136846043	2.82967898979016	31	192	-2.63076619033428	161	0.981698017285206	-161.021492139243	1099	42.72	3	44494847	44510636	protein_coding	ZNF852	DOWN
4702	ZRANB1	zinc finger RANBP2-type containing 1	10	-0.584510210040126	0.00391391431675149	4.54950109396734	3.96499088392721	104	1316	-3.66150405559415	1212	0.999057892730046	-1212.00553076789	5695	39.68	10	124942123	124988189	protein_coding	ZRANB1	DOWN
