# Supplementary material for: ADNP dysregulates methylation and mitochondrial gene expression in the cerebellum of a Helsmoortel–Van der Aa syndrome autopsy case
Source: Acta Neuropathol Commun. 2024 Apr 18;12:62. doi: 10.1186/s40478-024-01743-w (PMC11027339; doi:10.1186/s40478-024-01743-w)
Supplement: Supplementary file 8 — Additional file 8: List of differentially expressed proteins in the ADNP cerebellum (LFQ-MS). [file 40478_2024_1743_MOESM8_ESM.xlsx]

## Sheet: volcano
UniProt Accession Number	Protein name	"log2(FC)"	"-log10(p)"
Q9P1U1	ARP3B	-6.3751	1.7445
Q8IVA1-2	PCP2	-5.5048	3.1788
Q71U36	TBA1A	-4.5646	3.5706
P63000-2	RAC1	-4.4889	3.1474
Q9Y6N8	CAD10	-4.2298	2.6817
P21926	CD9	-3.6953	2.1404
Q16143	SYUB	-3.6648	2.3702
P29972-3	AQP1	-3.6298	2.5928
P11279	LAMP1	-3.234	1.7445
Q13011	ECH1	-3.1674	2.3129
Q13303	KCAB2	-3.1384	1.3396
O76070	SYUG	-3.0055	1.3704
O75077-2	ADA23	-2.9047	2.0447
P43686	PRS6B	-2.8614	1.4288											492 DEP
O14880	MGST3	-2.7466	2.0527											224 DOWN
P04271	S100B	-2.7361	3.6078											268 UP
P20962	PTMS	-2.676	4.4945
P02686	MBP	-2.6326	4.4867
P09669	COX6C	-2.5844	3.5961
Q8IUE6	H2A2B	-2.5387	1.4955
P53999	TCP4	-2.5094	1.9716
P38159	RBMX	-2.4764	2.306
O00533	NCHL1	-2.4286	1.9422
Q8N6N7	ACBD7	-2.3373	1.7405
Q71UI9	H2AV	-2.3197	1.6839
Q13509	TBB3	-2.2667	4.6271
P06732	KCRM	-2.2588	1.8294
Q9H299	SH3L3	-2.2492	1.5191
O75380	NDUS6	-2.1603	2.1097
O95865	DDAH2	-2.157	1.4288
P69905	HBA	-2.1555	5.1268
Q9UN36	NDRG2	-2.1329	2.2337
Q9BR76	COR1B	-2.1296	1.5434
Q9H6S3-3	ES8L2	-2.1211	2.4915
Q3ZCM7	TBB8	-2.1066	4.0132
P37235	HPCL1	-2.0966	2.18
O75935	DCTN3	-2.0919	1.3137
Q9BPX5	ARP5L	-2.037	2.1553
Q86Y39	NDUAB	-2.0225	2.0899
A6NCE7	MP3B2	-2	2.2297
P35080	PROF2	-1.9773	2.3006
Q9H3Q1	BORG4	-1.9591	2.1853
P00738	HPT	-1.9322	1.7199
P22392-2	NDKB	-1.8922	2.2793
P05413	FABPH	-1.8902	1.3409
O60262	GBG7	-1.8714	1.3026
Q9H9H5	MA6D1	-1.8502	5.3929
Q9H492	MLP3A	-1.8241	2.1142
Q9NTI2	AT8A2	-1.8171	1.8126
P54727	RD23B	-1.8104	1.6422
P30531	SC6A1	-1.788	2.193
P48664	EAA4	-1.7736	2.9816
Q01546	K22O	-1.7675	1.5561
P60891	PRPS1	-1.7465	1.4288
Q9NSD9	SYFB	-1.7417	1.9728
P48739-2	PIPNB	-1.7354	1.5194
P27816-6	MAP4	-1.7232	3.5863
P23435	CBLN1	-1.7011	2.1504
O60256-4	KPRB	-1.6908	1.3644
O43678	NDUA2	-1.6683	2.0195
P61086	UBE2K	-1.6667	1.4008
O75964	ATP5L	-1.6618	3.4603
Q9P2I0	CPSF2	-1.6547	1.8954
Q13491-4	GPM6B	-1.6517	1.9761
A0A0B4J2D5	GAL3B	-1.6076	2.5603
O75947	ATP5H	-1.5989	4.6271
P35613-2	BASI	-1.581	1.4765
Q9Y277-2	VDAC3	-1.5779	5.1268
Q6P587	FAHD1	-1.5779	1.3665
Q16864	VATF	-1.5514	5.1268
P14927	QCR7	-1.5473	2.306
P52907	CAZA1	-1.5426	2.0242
P51991	ROA3	-1.5361	4.4665
Q06136	KDSR	-1.5218	4.4789
P04080	CYTB	-1.5161	5.1268
P51452	DUS3	-1.5105	2.2946
O95299	NDUAA	-1.4595	2.2414
Q9BWD1	THIC	-1.4558	1.3687
Q00325-2	MPCP	-1.444	4.1722
Q8NBU5	ATAD1	-1.4274	2.2793
Q9BVG4	PBDC1	-1.4253	4.2237
P62328	TYB4	-1.4065	3.9889
Q9H313-3	TTYH1	-1.3807	1.325
Q6UW01	CBLN3	-1.3741	1.3965
P43304	GPDM	-1.3722	1.9954
P20472	PRVA	-1.368	4.7673
P37840	SYUA	-1.3404	4.5919
P20674	COX5A	-1.3395	4.4945
P09211	GSTP1	-1.3245	2.9423
Q9UQ16	DYN3	-1.3241	1.3109
Q15637-3	SF01	-1.3065	4.2097
P08195-2	4F2	-1.2819	2.4328
Q9UMY4	SNX12	-1.281	1.3396
P68402	PA1B2	-1.2722	5.3929
O14979-3	HNRDL	-1.24	1.5385
O75438	NDUB1	-1.239	1.3213
P13010	XRCC5	-1.2299	2.3129
Q16698-2	DECR	-1.2283	2.8217
P62760	VISL1	-1.2234	5.1268
P22061	PIMT	-1.2039	2.6746
O43175	SERA	-1.1751	2.347
P78324	SHPS1	-1.1731	3.6231
P14406	CX7A2	-1.1458	2.2453
Q9UJC5	SH3L2	-1.1435	1.5062
O95319	CELF2	-1.1369	2.306
O94905	ERLN2	-1.1227	1.3481
P02675	FIBB	-1.1124	1.3182
Q9NSC5	HOME3	-1.1119	2.7401
O14810	CPLX1	-1.1074	2.9117
P00403	COX2	-1.098	5.1629
P11137	MTAP2	-1.0608	1.9761
P0DP23	CALM1	-1.0584	2.4798
P49773	HINT1	-1.0357	3.6078
Q9Y639	NPTN	-1.0346	3.2246
Q9NP97	DLRB1	-1.0336	1.9055
P28161	GSTM2	-1.0318	2.3103
Q8N3J6-2	CADM2	-1.0301	1.7676
O75629	CREG1	-1.0016	3.7132
P14415	AT1B2	-0.99999	2.6518
O15145	ARPC3	-0.99803	4.472
P28331	NDUS1	-0.98106	2.4907
P07108	ACBP	-0.97606	2.5132
Q96QR8	PURB	-0.96613	5.0231
P00352	AL1A1	-0.94447	2.8438
O00483	NDUA4	-0.94037	1.3396
P10809	CH60	-0.93994	2.0032
Q15365	PCBP1	-0.93748	4.5748
P17302	CXA1	-0.92347	1.3396
P22695	QCR2	-0.91617	2.4121
P14136	GFAP	-0.89939	2.906
Q02338	BDH	-0.89242	1.5859
P61224	RAP1B	-0.8914	2.447
Q16718	NDUA5	-0.88493	2.4154
P30048	PRDX3	-0.87593	3.6169
P48539	PCP4	-0.86047	2.6882
P40926	MDHM	-0.85479	2.193
P78417	GSTO1	-0.85339	3.4286
P00846	ATP6	-0.84023	4.6271
P04792	HSPB1	-0.83335	1.479
P63010-2	AP2B1	-0.83012	5.4205
P16152	CBR1	-0.82585	2.2199
P01024	CO3	-0.81181	1.5688
O00429	DNM1L	-0.80694	2.9494
P07099	HYEP	-0.80523	2.438
Q16543	CDC37	-0.80287	1.3172
Q92752	TENR	-0.80255	1.3396
Q13449	LSAMP	-0.80159	2.9044
P10606	COX5B	-0.78855	4.4474
P15259	PGAM2	-0.77195	1.6959
P42658	DPP6	-0.77194	1.3615
O95168-2	NDUB4	-0.75996	4.472
P52943-2	CRIP2	-0.75123	3.8589
Q8WW12-2	PCNP	-0.7504	1.7445
P22626	ROA2	-0.74862	1.9094
P23368	MAOM	-0.73853	2.4782
O14949	QCR8	-0.72264	4.3903
P28838-2	AMPL	-0.72086	1.5934
P30153	2AAA	-0.71998	2.1988
Q7Z3B1	NEGR1	-0.71596	1.626
P48047	ATPO	-0.71401	3.4631
P27348	1433T	-0.70526	4.4914
P18859-2	ATP5J	-0.70286	1.8497
Q9Y2S2-2	CRYL1	-0.69338	1.5393
P60174	TPIS	-0.69128	3.7714
P47755	CAZA2	-0.66081	2.4592
O60268	K0513	-0.65625	3.8561
P40925-3	MDHC	-0.64963	3.7378
P07910-4	HNRPC	-0.64678	2.6352
P54920	SNAA	-0.63811	2.66
P63104	1433Z	-0.63522	5.4205
P10768	ESTD	-0.6272	1.6297
Q9UKS6	PACN3	-0.62315	2.3961
Q9UI09	NDUAC	-0.60992	1.7512
P55809	SCOT1	-0.60515	4.0354
P24539	AT5F1	-0.60307	2.2525
P10909-4	CLUS	-0.57983	3.7378
Q12860	CNTN1	-0.56554	2.6092
O43837	IDH3B	-0.55986	2.4368
Q9P0J0	NDUAD	-0.5565	2.4121
Q9NZR1	TMOD2	-0.55023	1.7442
Q14CZ8	HECAM	-0.54694	1.4535
P51149	RAB7A	-0.54199	3.6674
P07339	CATD	-0.53775	3.8282
P06576	ATPB	-0.53195	2.4023
P45880	VDAC2	-0.52189	1.5572
P13987-2	CD59	-0.51871	3.0905
P30044-2	PRDX5	-0.51718	2.0782
P09972	ALDOC	-0.49994	3.9622
P27144	KAD4	-0.49446	1.3875
Q14974	IMB1	-0.49082	2.0613
Q9BUR5	MIC26	-0.48747	1.6425
O75489	NDUS3	-0.47633	2.3652
P53597	SUCA	-0.47036	3.6674
Q9BZZ5-2	API5	-0.46717	1.4288
P62979	RS27A	-0.46468	1.8548
P31930	QCR1	-0.46272	2.5563
P09382	LEG1	-0.4592	1.8964
P48643	TCPE	-0.45484	1.6739
P48735	IDHP	-0.43242	2.9117
Q02978	M2OM	-0.42765	4.3856
Q12765	SCRN1	-0.41359	1.3198
P08574	CY1	-0.40489	1.4684
O43759-2	SNG1	-0.40408	2.6462
P36543	VATE1	-0.39982	2.8438
P62258	1433E	-0.39078	2.9117
Q16775-2	GLO2	-0.38994	2.4048
Q9H0U4	RAB1B	-0.38701	2.1382
P68371	TBB4B	-0.38286	2.2808
P07437	TBB5	-0.38119	3.4635
Q9H115	SNAB	-0.38096	3.8831
Q9H0R4	HDHD2	-0.37028	3.4698
Q99623	PHB2	-0.36606	2.7713
P61604	CH10	-0.36573	2.9117
P60709	ACTB	-0.35548	1.9954
P05026	AT1B1	-0.34822	2.0515
Q16352	AINX	-0.29967	1.9728
Q9NR46-2	SHLB2	-0.29149	1.5572
P60981	DEST	-0.27309	1.4377
P63261	ACTG	-0.27146	2.1156
Q8IWA5-3	CTL2	-0.26927	1.81
P61421	VA0D1	-0.2672	2.306
Q9BW30	TPPP3	-0.24946	2.1168
P60900	PSA6	-0.19182	1.5184
P28482	MK01	-0.18619	1.4894
P07237	PDIA1	0.16442	1.3015
P31150	GDIA	0.173	1.8129
P50395	GDIB	0.18514	1.6235
Q08499-6	PDE4D	0.20403	1.3026
Q15293-2	RCN1	0.2073	1.4779
P49411	EFTU	0.21514	1.9055
Q96FJ2	DYL2	0.22554	1.6471
P18669	PGAM1	0.23586	1.603
Q9HB71	CYBP	0.24604	2.0701
P11021	BIP	0.25229	2.0195
P06744	G6PI	0.26245	2.3957
O95831	AIFM1	0.27218	1.6694
P56385	ATP5I	0.27493	2.447
P25705	ATPA	0.27664	1.4467
P13861-2	KAP2	0.29046	2.2589
O75891	AL1L1	0.29379	1.6975
Q16799	RTN1	0.29742	1.4813
P29401	TKT	0.29847	1.8765
Q96F85	CNRP1	0.30023	2.1168
P11940	PABP1	0.30771	1.3213
P07900	HS90A	0.31353	1.5385
P61266-2	STX1B	0.31808	2.2808
P61160	ARP2	0.32816	1.553
P45974	UBP5	0.3294	1.379
Q8N126	CADM3	0.33007	1.7199
Q16795	NDUA9	0.33708	2.3539
P40123	CAP2	0.34968	1.5253
Q92734-3	TFG	0.35718	1.5864
P19367	HXK1	0.36767	2.3329
P09429	HMGB1	0.36812	1.4978
Q9BY11	PACN1	0.37189	1.3182
Q16653	MOG	0.37453	1.4297
P09543-2	CN37	0.39427	2.5008
Q13838-2	DX39B	0.41596	2.112
P29992	GNA11	0.41769	1.4251
P50991	TCPD	0.41926	2.2199
Q96QK1	VPS35	0.423	2.2637
Q9UPR5	NAC2	0.42419	1.3704
Q9BPW8	NIPS1	0.42728	1.379
Q9HDC9	APMAP	0.43954	1.477
Q08209	PP2BA	0.4399	2.4523
Q9Y5K8	VATD	0.44214	1.3665
P35612	ADDB	0.45296	2.18
P50914	RL14	0.45498	2.2637
P06396-2	GELS	0.4584	2.6237
P62906	RL10A	0.45842	3.1636
P05023-3	AT1A1	0.4641	2.6652
Q969P0	IGSF8	0.46996	3.9889
Q00059	TFAM	0.47204	2.5593
P43243	MATR3	0.47532	1.5797
P56556	NDUA6	0.47537	3.7903
P04156	PRIO	0.48408	2.2631
P80723	BASP1	0.48744	2.0371
O43920	NDUS5	0.48765	4.2084
O95870-2	ABHGA	0.49648	1.6708
P02511	CRYAB	0.50359	1.9533
P02545	LMNA	0.50617	1.9682
P61764-2	STXB1	0.50657	3.3088
P00918	CAH2	0.50771	4.472
A2PYH4	HFM1	0.51318	1.719
P27338	AOFB	0.52691	2.7582
P15104	GLNA	0.5425	3.1303
P38117-2	ETFB	0.5441	1.7852
P49802-4	RGS7	0.54913	2.0728
P53367-3	ARFP1	0.55127	3.6078
P00367	DHE3	0.55567	2.4915
P68104	EF1A1	0.55687	1.8504
Q07955-3	SRSF1	0.5589	1.81
P16949-2	STMN1	0.57749	1.6397
Q14168-6	MPP2	0.57884	2.193
P17600	SYN1	0.58129	3.8733
Q9NYI0-3	PSD3	0.58545	4.5163
P13645	K1C10	0.58704	2.8634
P40227	TCPZ	0.58944	1.3629
Q00577	PURA	0.59177	4.1426
P35611-2	ADDA	0.59202	4.3276
P01116-2	RASK	0.59489	1.3776
P23284	PPIB	0.59503	3.1234
P49257	LMAN1	0.59716	2.2354
P51553	IDH3G	0.60038	1.3996
Q07954	LRP1	0.60047	2.5882
O43719	HTSF1	0.60618	2.1325
P21579	SYT1	0.60687	3.5905
P23246	SFPQ	0.60815	1.3738
Q08722	CD47	0.61202	1.8497
P61081	UBC12	0.61572	3.4929
Q8NF91	SYNE1	0.62702	2.2199
P01009	A1AT	0.63616	1.5152
P05771	KPCB	0.63837	1.3366
Q99832	TCPH	0.64549	1.4872
P21266	GSTM3	0.64926	2.6773
O15031	PLXB2	0.65264	2.4915
Q14103	HNRPD	0.65314	3.1186
Q12905	ILF2	0.65552	4.9331
P12036	NFH	0.65837	2.9117
Q96CW1-2	AP2M1	0.65843	2.0348
Q9H8H3	MET7A	0.66234	2.5563
Q15102	PA1B3	0.66379	4.5163
P62330	ARF6	0.66553	3.0671
Q14978-3	NOLC1	0.66697	1.4288
P02533	K1C14	0.66834	2.2453
Q9UJW0-3	DCTN4	0.66975	1.3396
P14866	HNRPL	0.67029	3.123
P62851	RS25	0.67308	2.61
Q92561	PHYIP	0.68039	2.0253
P84095	RHOG	0.68506	1.4054
Q8NFW8	NEUA	0.6921	3.6674
Q9UH03-2	SEPTIN3	0.69612	5.4205
P84103-2	SRSF3	0.69647	3.5649
Q9NTJ5	SAC1	0.69881	3.164
P26038	MOES	0.69975	1.715
O75781	PALM	0.69992	4.1426
P62249	RS16	0.71316	2.6426
P62314	SMD1	0.71556	2.3287
Q96GW7	PGCB	0.71561	2.0242
P10515	ODP2	0.72067	5.1268
P35268	RL22	0.72932	4.9107
Q03252	LMNB2	0.73036	4.472
Q9Y2Q0-3	AT8A1	0.73401	3.4631
Q92945	FUBP2	0.73723	4.3352
Q07666-2	KHDR1	0.74297	1.4316
Q9P0M6	H2AW	0.74408	1.3461
P31689	DNJA1	0.74628	2.0032
P46778	RL21	0.75367	2.8187
Q12906-3	ILF3	0.76182	4.4945
P05129	KPCG	0.76214	1.7384
Q9NZJ6	COQ3	0.76398	1.4297
P61158	ARP3	0.76421	1.3139
P31942-2	HNRH3	0.77296	1.5194
O95563	MPC2	0.77559	3.2961
Q15907	RB11B	0.77653	2.8422
P18124	RL7	0.77779	4.4346
Q9NR45	SIAS	0.77888	1.9533
O15400-2	STX7	0.78328	3.4635
O75475	PSIP1	0.78518	4.2097
P26885	FKBP2	0.78652	2.1073
P20020-4	AT2B1	0.78908	3.4861
P31146	COR1A	0.79265	3.4775
Q71DI3	H32	0.80533	1.3396
P42167-2	LAP2B	0.80586	2.1397
P19525-2	E2AK2	0.82122	1.5194
Q9UMX5	NENF	0.8217	1.5184
P17931	LEG3	0.82431	3.6456
P27695	APEX1	0.82812	1.6533
Q9Y3E1	HDGR3	0.83261	4.7673
P25713	MT3	0.83806	5.1268
O75078	ADA11	0.83836	3.6034
O14745	NHRF1	0.84318	4.1548
Q13825	AUHM	0.84403	3.6674
P27105	STOM	0.85807	3.5905
P49591	SYSC	0.86582	2.9117
P62241	RS8	0.86622	2.8795
Q01844-5	EWS	0.86645	4.2237
Q96KP4	CNDP2	0.86763	4.2769
P08247	SYPH	0.87443	3.3341
P02794	FRIH	0.89124	2.5563
P10412	H14	0.89251	3.6674
Q00839	HNRPU	0.89472	1.4894
P27635	RL10	0.89654	2.2135
Q9UHD8-5	SEPTIN9	0.90942	5.0231
Q9NVI7-2	ATD3A	0.92095	2.3129
O00468-4	AGRIN	0.92266	1.9055
P08621	RU17	0.92777	1.6463
O43301	HS12A	0.92826	3.7608
Q93077	H2A1C	0.9417	3.6078
Q9ULV4-3	COR1C	0.94798	1.3198
Q14254	FLOT2	0.96079	3.6569
Q14141	SEPTIN6	0.9695	3.2265
P0DMV8	HS71A	0.97087	2.0032
P50502	F10A1	0.97472	1.4118
Q96F07-2	CYFP2	0.97625	2.9117
Q14008-3	CKAP5	0.98003	2.4756
Q8N111	CEND	0.99063	3.1158
Q9NSE4	SYIM	0.99228	2.6345
Q9UNX3	RL26L	1.0068	1.897
P08123	CO1A2	1.0128	5.1268
P51858	HDGF	1.0189	5.1268
O15144	ARPC2	1.0416	1.4838
Q01995	TAGL	1.0468	4.2097
P11387	TOP1	1.0541	3.6459
O75367-2	H2AY	1.0553	2.5078
Q13642-1	FHL1	1.0571	4.4346
P61353	RL27	1.0624	2.8669
P06702	S10A9	1.0909	3.0111
P02768	ALBU	1.1006	2.7254
Q9UNA1	RHG26	1.1302	1.422
P07197	NFM	1.1378	1.4813
O60814	H2B1K	1.1456	3.9622
Q14011	CIRBP	1.1482	2.438
P36578	RL4	1.1488	2.66
Q9H1E3	NUCKS	1.1767	2.8217
P62861	RS30	1.186	5.1268
Q99719	SEPTIN5	1.21	2.541
Q92841	DDX17	1.2207	1.8209
P46781	RS9	1.223	4.472
P19338	NUCL	1.2259	4.264
P49006	MRP	1.2414	2.9536
Q9UEY8-2	ADDG	1.2617	1.9668
Q53H12	AGK	1.2686	2.7401
P10599	THIO	1.2706	2.5078
P83916	CBX1	1.2724	5.4205
P35659	DEK	1.2955	2.6392
P13647	K2C5	1.2975	2.4875
P61978-3	HNRPK	1.2981	2.1196
Q5TEC6	H3PS2	1.3001	4.7673
P31948	STIP1	1.359	5.4205
Q14683	SMC1A	1.3635	2.659
O60861-4	GAS7	1.365	5.1268
Q16566	KCC4	1.3695	1.3139
P16298	PP2BB	1.373	4.3781
Q13151	ROA0	1.3807	1.9728
P46776	RL27A	1.3823	5.1268
P11216	PYGB	1.3827	2.1658
P07305	H10	1.3893	5.1268
P62753	RS6	1.3976	4.6721
O95757	HS74L	1.4005	1.9208
P01859	IGHG2	1.4343	1.5938
P16403	H12	1.4603	5.1268
O43747-2	AP1G1	1.4804	1.356
P54577	SYYC	1.4901	1.6053
Q92522	H1X	1.5009	2.7401
P62424	RL7A	1.5025	3.7378
Q9Y6R1	S4A4	1.511	2.1102
P09661	RU2A	1.5149	1.4779
Q5TF21	SOGA3	1.5338	1.9059
P62750	RL23A	1.5466	2.5882
O75955	FLOT1	1.5525	1.7195
O75037	KI21B	1.5957	2.1252
Q14738	2A5D	1.6293	1.81
Q92769-3	HDAC2	1.7271	1.4287
Q9UIG0	BAZ1B	1.7382	1.4195
Q01130-2	SRSF2	1.7509	1.9682
P83916	CBX1	1.7569	1.9714
P20700	LMNB1	1.7617	1.3979
Q13595-4	TRA2A	1.7704	1.4538
Q15393	SF3B3	1.771	2.1504
P78356	PI42B	1.8126	1.3996
O95670	VATG2	1.8542	2.011
P55072	TERA	1.92	3.9889
Q9Y266	NUDC	1.9628	2.0233
Q709C8-2	VP13C	2.0041	4.9293
P16401	H15	2.0316	3.6192
Q14061	COX17	2.0527	5.3929
Q13009	TIAM1	2.1089	1.5938
P51608-2	MECP2	2.2322	5.1268
P02795	MT2	2.2724	3.6048
P13667	PDIA4	2.3228	1.4288
Q9H082	RB33B	2.3441	2.8634
P80297	MT1X	2.467	2.5008
O14735	CDIPT	2.5354	2.1683
Q10567-3	AP1B1	2.5555	2.7406
Q9NYQ8	FAT2	2.5849	1.6533
Q9Y697-3	NFS1	2.6095	1.3396
Q9Y4I1	MYO5A	2.6278	1.9359
Q15599	NHRF2	2.698	1.3561
Q99436-2	PSB7	2.9047	1.3965
Q8IWQ3-2	BRSK2	2.9152	1.5795
Q14571	ITPR2	2.9288	1.9238
P21980-2	TGM2	2.9385	1.3394
Q8TAT6-2	NPL4	3.315	1.7441
Q15493-2	RGN	3.3515	1.3026
Q9BYC2	SCOT2	3.374	3.745
Q7Z3D6-3	GLUCM	3.4073	2.5563
Q9Y2F5	ICE1	3.7159	2.1671
P02458	CO2A1	3.7472	2.7546
O00399	DCTN6	3.8002	2.1168
Q9BUQ8	DDX23	6.0582	3.1242
P22307-7	NLTP	8.8441	2.0032
