# Supplementary material for: ADNP dysregulates methylation and mitochondrial gene expression in the cerebellum of a Helsmoortel–Van der Aa syndrome autopsy case
Source: Acta Neuropathol Commun. 2024 Apr 18;12:62. doi: 10.1186/s40478-024-01743-w (PMC11027339; doi:10.1186/s40478-024-01743-w)
Supplement: Supplementary file 11 — Additional file 11: Determination of the mitochondrial DNA copy number (mtDNA-CN) in ADNP patient-derived lymphoblastoid cells and fibroblastic cell lines. [file 40478_2024_1743_MOESM11_ESM.xlsx]

## Sheet: ADNP lyphoblastoids
Mitochondrial copy numer quantification (mtDNA) in lymphoblastoid cell lines (6 ADNP vs 4CTR)
	Repl1	Repl2	Repl3		Average Ct		DeltaCt		Mean DeltaCT control samples		Normalized DeltaDeltaCt
tRNALeu_CTR1	20.51	19.8	19.83		19.815		-6.74833		-7.18986		0.736354
tRNALeu_CTR2	19.41	19.5	20.68		19.455		-7.28167				1.0657
tRNALeu_CTR3	19.71		20.35		20.03		-7.67333				1.3981
tRNALeu_CTR4	28.35	20.15	19.74		19.945		-7.05611				0.911459
tRNALeu_ADNP1	19.43	20.61	20.48		20.545		-5.81167				0.3847
tRNALeu_ADNP2	20.47	20.05	20.61		20.3767		-7.07667				0.924539
tRNALeu_ADNP3	19.14	20.15	20.19		20.17		-7.50667				1.24557
tRNALeu_ADNP4	19.63	20.12	20.57		19.875		-8.52				2.51427
tRNALeu_ADNP5	20.25	20.03	24.12		20.14		-8.38				2.28175
tRNALeu_ADNP6	27.59	24.66	23.12		23.12		-5.33				0.275503
	Repl1	Repl2	Repl3
B2M_CTR1	26.61	26.47	26.61		26.5633
B2M_CTR2	26.92	26.64	26.65		26.7367
B2M_CTR3	27.56	27.79	27.76		27.7033
B2M_CTR4	27.03	26.9667	27.0067		27.0011
B2M_ADNP1	26.59	26.07	26.41		26.3567
B2M_ADNP2	27.27	27.27	27.82		27.4533
B2M_ADNP3	27.79	27.63	27.61		27.6767
B2M_ADNP4	28.38	28.41	27.2		28.395
B2M_ADNP5			28.52		28.52
B2M_ADNP6	28.31	28.59			28.45

## Sheet: ADNP fibroblasts
Mitochondrial copy numer quantification (mtDNA) in lymphoblastoid cell lines (6 ADNP vs 4CTR)
	Repl1	Repl2	Repl3		Average Ct		DeltaCt		Mean DeltaCT control samples		Normalized DeltaDeltaCt
tRNALeu_CTR1	20.35	20.39	22.17		20.37		-10.7633		-10.785		0.985094
tRNALeu_CTR2	20.26	20.32	20.18		20.2533		-10.8067				1.01513
tRNALeu_ADNP1	21.22	21.42	21.63		21.4233		-11.21				1.34257
tRNALeu_ADNP2	21.16	21.06	21.15		21.1233		-10.82				1.02456
	Repl1	Repl2	Repl3
B2M_CTR1	31.11	31.15	31.14		31.1333
B2M_CTR2	30.99	31.11	31.08		31.06
B2M_ADNP1	32.66	32.62	32.62		32.6333
B2M_ADNP2	31.93	32.04	31.86		31.9433
