# Supplementary material for: ADNP dysregulates methylation and mitochondrial gene expression in the cerebellum of a Helsmoortel–Van der Aa syndrome autopsy case
Source: Acta Neuropathol Commun. 2024 Apr 18;12:62. doi: 10.1186/s40478-024-01743-w (PMC11027339; doi:10.1186/s40478-024-01743-w)
Supplement: Supplementary file 12 — Additional file 12: Raw western blotting images. [file 40478_2024_1743_MOESM12_ESM.xlsx]

## Sheet: SIRT1
Quantification SIRT1
	SIRT1	GAPDH	SIRT1/GAPDH	Control/Control and Patient/Control
Control	12487.9	13638.3	0.915648	1
Patient	12679.5	14391.5	0.881042	0.962206

## Sheet: HP1beta
Quantification HP1β
	HP1β	GAPDH	HP1β/GAPDH	Control/Control and Patient/Control
Control	12951.1	19035.7	0.680362	1
Patient	17671	19532.1	0.904712	1.32975

## Sheet: BCatenin
Quantification Bcatenin
	Bcatenin	GAPDH	BCatenin/GAPDH	Control/Control and Patient/Control
Control	41547.9	17920.6	2.31845	1
Patient	15764.9	12550.5	1.25612	0.541791

## Sheet: BECN1
Quantification BECN1
	BECN1	GAPDH	BECN1/GAPDH	Control/Control and Patient/Control
Control	27739.3	10283.2	2.69754	1
Patient	24401.5	11813	2.06564	0.765751

## Sheet: LC3
Quantification LC3
	LC3	GAPDH	LC3/GAPDH	Control/Control and Patient/Control
Control	12671.7	13982.5	0.906254	1
Patient	17010.4	15021.9	1.13237	1.24951
